# Supplementary material for: Genomic Approaches Reveal Pleiotropic Effects in Crossbred Beef Cattle
Source: Front Genet. 2021 Mar 19;12:627055. doi: 10.3389/fgene.2021.627055 (PMC8017557; doi:10.3389/fgene.2021.627055)
Supplement: Supplementary Table 1 — The number of SNPs and direct additive genetic variance (%) explained in MARB by 1-Mb genomic windows from single-trait WssGBLUP analysis correcting for indirect effects where all other traits were included as covariates. [file Table_1.xlsx]

## Sheet: SupplementaryTable1
Supplementary Table 1. The number of SNPs and additive genetic variance (%) explained in MARB by 1-Mb genomic windows from single-trait WssGBLUP analysis correcting for indirect effects where all other traits were included as covariates.
Trait	Chromosome	Start position	End position	Number of SNP within window	% Genetic variance explained
Marbling score	7	51534263	52520697	465	2.22397
Marbling score	5	55929423	56925298	426	2.12188
Marbling score	5	26723850	27719719	365	1.30822
Marbling score	18	45722577	46705562	424	1.05013
Marbling score	10	76188006	77186559	237	0.97965
Marbling score	18	10655556	11654653	219	0.82298
Marbling score	19	41594056	42594001	340	0.82175
Marbling score	29	27454794	28454424	505	0.80677
Marbling score	19	55422251	56421628	430	0.73859
Marbling score	19	26984181	27979809	396	0.70883
Marbling score	25	2562137	3558867	325	0.62864
Marbling score	18	61559385	62559371	516	0.62133
Marbling score	9	9963916	10940149	134	0.61283
Marbling score	19	38130539	39130446	267	0.58464
Marbling score	2	10257178	11255661	200	0.57734
Marbling score	10	84961806	85958194	265	0.56906
Marbling score	18	55342186	56339566	464	0.54905
Marbling score	17	71208757	72204863	276	0.52892
Marbling score	15	81348613	82344389	468	0.52555
Marbling score	18	51448079	52447232	427	0.52424
Marbling score	19	8532231	9528733	318	0.5199
Marbling score	17	70077166	71068367	344	0.50049
Marbling score	17	63583581	64580486	314	0.49531
Marbling score	19	40303927	41300486	305	0.48194
Marbling score	2	103970838	104970554	182	0.48166
Marbling score	4	113617586	114617445	257	0.47615
Marbling score	14	8177396	9172838	245	0.46257
Marbling score	13	64369396	65368014	291	0.45655
Marbling score	11	103668223	104631474	325	0.45646
Marbling score	2	89053514	90051201	260	0.44395
Marbling score	3	102140919	103133865	375	0.44154
Marbling score	1	143595121	144592470	297	0.42938
Marbling score	8	59132941	60126638	350	0.42706
Marbling score	22	50007315	51006341	529	0.42016
Marbling score	5	24720458	25717072	223	0.41683
Marbling score	3	10270282	11251745	279	0.40534
Marbling score	18	63178062	64177887	634	0.40077
Marbling score	17	62453082	63451591	323	0.39684
Marbling score	3	100344982	101344788	279	0.39404
Marbling score	18	47221656	48221475	261	0.39291
Marbling score	16	4433251	5432584	232	0.36901
Marbling score	29	42416823	43405926	356	0.36875
Marbling score	27	15557424	16556614	306	0.36568
Marbling score	28	24787439	25781722	130	0.36533
Marbling score	28	43501640	44492711	251	0.36007
Marbling score	14	303731	1303208	497	0.35848
Marbling score	3	14643346	15642340	360	0.3522
Marbling score	2	106254410	107250231	322	0.35198
Marbling score	10	88260182	89254120	242	0.35003
Marbling score	5	23622019	24618792	128	0.34924
Marbling score	12	32872029	33866042	166	0.34728
Marbling score	15	23383568	24364765	209	0.34152
Marbling score	16	75142495	76134851	281	0.34063
Marbling score	1	145429793	146421339	306	0.33675
Marbling score	1	116090695	117079359	106	0.3358
Marbling score	18	64522685	65521524	497	0.33464
Marbling score	29	26338104	27337594	437	0.33405
Marbling score	1	65981514	66981347	213	0.32991
Marbling score	13	74395658	75379765	227	0.3268
Marbling score	19	44330202	45327899	253	0.32612
Marbling score	7	12895593	13877937	430	0.3256
Marbling score	7	19443369	20439576	283	0.32043
Marbling score	5	67070552	68046228	157	0.31749
Marbling score	19	19813566	20804084	297	0.31095
Marbling score	15	46422192	47408926	353	0.30837
Marbling score	3	19397842	20383569	276	0.30275
Marbling score	5	57289664	58285910	312	0.30004
Marbling score	19	25976135	26969809	397	0.29986
Marbling score	9	88389969	89389131	185	0.29954
Marbling score	16	79522128	80518216	223	0.29522
Marbling score	18	56932855	57932333	451	0.29459
Marbling score	11	105806987	106804635	385	0.28937
Marbling score	3	119827111	120819356	279	0.28549
Marbling score	13	65693740	66687360	225	0.2807
Marbling score	18	38960073	39935747	207	0.27792
Marbling score	25	1028156	2024896	349	0.27171
Marbling score	20	22122113	23116773	222	0.27013
Marbling score	18	59949465	60947377	374	0.26971
Marbling score	4	64094925	65093707	137	0.2695
Marbling score	12	30035466	31018373	147	0.26858
Marbling score	12	31746187	32741022	177	0.2676
Marbling score	6	71423503	72419275	161	0.26539
Marbling score	1	42124767	43119017	244	0.2648
Marbling score	18	52878983	53875480	278	0.25953
Marbling score	17	61034297	62031368	295	0.25474
Marbling score	24	23099848	24071537	128	0.25081
Marbling score	12	85254093	86251727	180	0.24907
Marbling score	22	48050744	49049243	333	0.24865
Marbling score	15	47879136	48867306	571	0.24853
Marbling score	25	13620321	14617558	209	0.2482
Marbling score	4	6872647	7824688	169	0.2466
Marbling score	2	61380254	62363763	140	0.24568
Marbling score	8	24233018	25212275	170	0.24537
Marbling score	2	126267433	127264913	347	0.24525
Marbling score	20	5387457	6367963	123	0.24197
Marbling score	6	92320219	93315926	205	0.23932
Marbling score	15	50934561	51931565	365	0.23843
Marbling score	18	13794268	14793251	296	0.23508
Marbling score	22	16181342	17168401	313	0.23348
Marbling score	13	69973303	70972043	189	0.23298
Marbling score	6	57929945	58925400	147	0.23252
Marbling score	1	142315968	143311280	253	0.22939
Marbling score	14	21702799	22700720	119	0.22849
Marbling score	3	13626466	14625889	355	0.22757
Marbling score	11	93104301	94103600	360	0.22315
Marbling score	19	24297636	25297120	302	0.22084
Marbling score	10	26644543	27638285	554	0.22064
Marbling score	19	50772856	51772007	325	0.21994
Marbling score	6	84880897	85857319	207	0.21975
Marbling score	7	43018116	43997146	310	0.21251
Marbling score	4	104853010	105788070	284	0.21165
Marbling score	15	29190522	30185148	296	0.21147
Marbling score	29	49886783	50880573	238	0.21068
Marbling score	29	43750816	44739351	409	0.21032
Marbling score	10	37076351	38063297	306	0.21005
Marbling score	7	90225397	91219793	193	0.20838
Marbling score	4	106631788	107630909	298	0.207
Marbling score	20	36292098	37290212	141	0.20507
Marbling score	19	36796229	37794028	195	0.20363
Marbling score	20	23283260	24271661	210	0.20278
Marbling score	15	77809506	78804250	575	0.20109
Marbling score	19	42751661	43744263	208	0.20084
Marbling score	11	1913586	2909113	319	0.1994
Marbling score	21	44541432	45540321	161	0.19738
Marbling score	19	33986389	34985989	249	0.19546
Marbling score	19	51906204	52882793	274	0.19448
Marbling score	18	49393815	50393158	333	0.19432
Marbling score	19	53337973	54333806	316	0.19351
Marbling score	20	3852577	4850428	159	0.19179
Marbling score	19	56426705	57300170	273	0.18888
Marbling score	3	118508810	119508688	314	0.18663
Marbling score	10	64461244	65442756	144	0.18508
Marbling score	12	54200902	55197123	118	0.1804
Marbling score	12	65134419	66130078	118	0.18016
Marbling score	15	30210555	31210217	143	0.18015
Marbling score	2	94465535	95464286	142	0.17862
Marbling score	14	61034693	62031665	153	0.17808
Marbling score	27	26249242	27245974	125	0.17681
Marbling score	10	20735580	21734616	388	0.17545
Marbling score	22	52236154	53231401	269	0.17468
Marbling score	8	90423998	91422539	171	0.1746
Marbling score	9	101691833	102683650	145	0.17327
Marbling score	3	116782231	117738166	182	0.17222
Marbling score	12	78163608	79159186	310	0.17154
Marbling score	3	48730525	49729488	199	0.1712
Marbling score	3	56837662	57834580	188	0.17073
Marbling score	15	54763998	55763944	178	0.17073
Marbling score	5	22478477	23478329	159	0.17025
Marbling score	5	103046555	104045626	417	0.17005
Marbling score	27	19163432	20163231	210	0.16955
Marbling score	29	39523122	40478398	232	0.16941
Marbling score	9	61497824	62493303	149	0.16904
Marbling score	15	34880983	35879437	141	0.1678
Marbling score	19	46223232	47216642	129	0.16776
Marbling score	19	60549895	61543315	160	0.16568
Marbling score	14	23350648	24350585	110	0.1656
Marbling score	3	12435762	13433342	160	0.16446
Marbling score	11	72106595	73102650	258	0.16331
Marbling score	5	105053348	106046476	183	0.16288
Marbling score	21	21561263	22560923	221	0.1608
Marbling score	19	47741597	48740620	278	0.15853
Marbling score	19	14132949	15132454	314	0.15848
Marbling score	29	36775708	37757784	178	0.15661
Marbling score	14	10461915	11459503	161	0.15619
Marbling score	24	6668403	7651554	103	0.15615
Marbling score	12	84225106	85215749	165	0.15488
Marbling score	23	14918518	15911663	194	0.15418
Marbling score	15	25536957	26534479	121	0.15341
Marbling score	1	35277715	36277209	130	0.15314
Marbling score	29	17215046	18201719	113	0.15314
Marbling score	22	33790464	34788159	113	0.15274
Marbling score	18	48309660	49309161	361	0.15191
Marbling score	3	16224524	17218644	215	0.15176
Marbling score	20	276091	1267994	115	0.15039
Marbling score	5	47200655	48157564	79	0.14982
Marbling score	7	15718226	16716293	283	0.14952
Marbling score	2	1832960	2826793	118	0.14842
Marbling score	2	135068253	136067580	214	0.14774
Marbling score	11	70316733	71316151	203	0.14518
Marbling score	6	39642141	40635904	138	0.14323
Marbling score	1	118260254	119236475	101	0.14319
Marbling score	5	69576336	70551808	120	0.14169
Marbling score	6	102017062	103013331	193	0.14086
Marbling score	4	46834158	47828850	92	0.14037
Marbling score	25	35538781	36537640	524	0.13876
Marbling score	9	76022901	77016808	112	0.13806
Marbling score	26	41810224	42806023	255	0.13729
Marbling score	16	2694857	3670316	158	0.13697
Marbling score	15	27122571	28117431	153	0.13696
Marbling score	14	7167234	8167087	151	0.13617
Marbling score	26	48234533	49232727	108	0.13304
Marbling score	17	39981552	40973643	138	0.13289
Marbling score	25	25864138	26864015	438	0.13114
Marbling score	1	63957272	64940992	107	0.13093
Marbling score	15	44922424	45921683	209	0.13058
Marbling score	5	29503102	30498005	213	0.1302
Marbling score	2	104989472	105989114	115	0.12981
Marbling score	3	98943725	99931255	202	0.12962
Marbling score	25	9441665	10439983	167	0.12922
Marbling score	7	3782911	4780244	254	0.12856
Marbling score	4	4837974	5832004	190	0.12746
Marbling score	19	28707089	29698960	200	0.12745
Marbling score	18	34254549	35235998	261	0.12692
Marbling score	18	9607032	10597191	180	0.12686
Marbling score	11	100642498	101640768	212	0.12592
Marbling score	13	51395325	52389182	212	0.1241
Marbling score	13	60598588	61598369	147	0.12396
Marbling score	19	22352729	23352151	235	0.12382
Marbling score	23	16878781	17877963	255	0.12365
Marbling score	18	25542217	26518052	198	0.12283
Marbling score	3	2308609	3302284	143	0.12265
Marbling score	2	129409811	130375131	131	0.12259
Marbling score	10	27657860	28575467	364	0.12174
Marbling score	21	46333637	47333201	117	0.12158
Marbling score	3	82035908	83035826	139	0.12066
Marbling score	21	56655322	57655281	178	0.12065
Marbling score	19	39273060	40260148	208	0.12058
Marbling score	4	32288544	33266880	164	0.12038
Marbling score	15	80224913	81219069	224	0.11975
Marbling score	29	4889302	5889065	240	0.11966
Marbling score	10	79413094	80374300	107	0.11877
Marbling score	15	49323748	50319085	585	0.11854
Marbling score	15	64967206	65965450	161	0.11839
Marbling score	3	53861557	54859662	279	0.11791
Marbling score	25	7621759	8618946	136	0.11767
Marbling score	1	82816763	83814034	229	0.11762
Marbling score	17	68384481	69380560	197	0.11758
Marbling score	23	27175313	28175277	984	0.1175
Marbling score	3	8271690	9267737	231	0.11724
Marbling score	12	28928920	29923169	105	0.11722
Marbling score	7	5662682	6659082	261	0.11713
Marbling score	18	39980955	40973110	143	0.11667
Marbling score	9	85248825	86234784	130	0.11663
Marbling score	1	94618473	95617948	155	0.11614
Marbling score	11	37006582	37993590	122	0.11602
Marbling score	13	42144789	43144121	180	0.11585
Marbling score	5	42883568	43882015	109	0.11574
Marbling score	24	2317459	3316043	126	0.11562
Marbling score	27	14408672	15407191	177	0.11548
Marbling score	7	40107411	41098936	289	0.11505
Marbling score	21	49129531	50129372	147	0.11414
Marbling score	6	88343415	89324677	114	0.11386
Marbling score	16	72109793	73101235	126	0.11355
Marbling score	17	64590381	65584244	129	0.11328
Marbling score	7	26006279	26967075	143	0.11318
Marbling score	23	31163980	32157439	314	0.11163
Marbling score	17	3148562	4100753	125	0.11151
Marbling score	7	41773164	42769756	215	0.1114
Marbling score	18	11663803	12630081	73	0.11108
Marbling score	19	49176046	50175205	155	0.11026
Marbling score	28	41913799	42907914	150	0.10944
Marbling score	2	17651277	18635826	360	0.10931
Marbling score	10	85963782	86956019	173	0.10901
Marbling score	7	37817735	38785265	154	0.10893
Marbling score	4	118829731	119814992	127	0.10831
Marbling score	12	72985148	73982289	163	0.10791
Marbling score	1	57360373	58351452	141	0.10769
Marbling score	17	6527250	7512573	109	0.10676
Marbling score	7	20618974	21601166	196	0.10662
Marbling score	3	91154615	92146647	178	0.10598
Marbling score	3	32728879	33728767	232	0.10565
Marbling score	23	19228278	20225465	142	0.1056
Marbling score	1	93265814	94256821	114	0.10557
Marbling score	13	62333856	63328898	238	0.10546
Marbling score	24	21023505	22021147	133	0.10494
Marbling score	9	60340894	61333454	159	0.10493
Marbling score	7	13955627	14931455	343	0.10401
Marbling score	4	73788868	74779812	144	0.10391
Marbling score	5	74890383	75888839	137	0.10372
Marbling score	12	51893026	52892568	97	0.10351
Marbling score	20	69092193	70083678	111	0.10319
Marbling score	2	26550365	27548609	137	0.10261
Marbling score	15	24476938	25475795	157	0.10189
Marbling score	11	47867988	48843083	155	0.10187
Marbling score	11	98172446	99170167	313	0.10166
Marbling score	4	48726112	49723245	91	0.10152
Marbling score	18	32147525	33147380	111	0.10137
Marbling score	28	34163851	35161089	137	0.10074
Marbling score	1	55868620	56861322	82	0.09997
Marbling score	13	66703325	67703119	177	0.09996
Marbling score	15	63501674	64498025	103	0.09972
Marbling score	29	44767335	45761241	241	0.09918
Marbling score	2	6448930	7420154	123	0.0989
Marbling score	2	118208356	119190723	125	0.09814
Marbling score	7	17038546	18035415	260	0.09765
Marbling score	15	60823050	61820164	144	0.09754
Marbling score	9	91677453	92653974	107	0.09726
Marbling score	15	13852523	14847109	143	0.09618
Marbling score	27	16597700	17597292	123	0.0958
Marbling score	5	28330247	29329879	154	0.09572
Marbling score	12	63996774	64984828	118	0.09524
Marbling score	1	130582657	131572252	137	0.09523
Marbling score	8	538440	1532878	214	0.09444
Marbling score	2	48821329	49816156	47	0.09433
Marbling score	1	36323604	37321548	130	0.09426
Marbling score	1	1646072	2618042	123	0.09411
Marbling score	19	32754596	33752903	194	0.09394
Marbling score	10	35454311	36441879	192	0.09289
Marbling score	14	54140436	55124224	127	0.09205
Marbling score	3	105787741	106749169	243	0.09193
Marbling score	9	87278593	88277314	152	0.09078
Marbling score	9	36828827	37821984	96	0.09066
Marbling score	20	9562025	10540979	183	0.09061
Marbling score	27	20190397	21180632	117	0.09017
Marbling score	7	11076960	12042201	235	0.08994
Marbling score	25	37616024	38588169	286	0.08989
Marbling score	7	49861849	50834900	89	0.0898
Marbling score	3	46427445	47400111	105	0.08952
Marbling score	4	103180001	104168225	102	0.0895
Marbling score	26	46529059	47528164	217	0.08941
Marbling score	5	99733457	100731872	210	0.08872
Marbling score	25	27219077	28213441	286	0.08762
Marbling score	22	43008145	44003252	166	0.08755
Marbling score	11	87859796	88770115	156	0.08739
Marbling score	9	70165392	71111100	226	0.08732
Marbling score	24	8293032	9288875	119	0.08587
Marbling score	29	40877994	41872787	436	0.08587
Marbling score	7	108579735	109576858	139	0.08573
Marbling score	18	1933940	2933411	147	0.08552
Marbling score	18	54279298	55278720	279	0.0853
Marbling score	13	73125362	74113775	229	0.08525
Marbling score	4	68181391	69170949	137	0.08514
Marbling score	27	34293368	35282007	105	0.08374
Marbling score	14	62044063	62960532	130	0.08269
Marbling score	5	25723693	26717254	130	0.08265
Marbling score	15	71397710	72395716	109	0.08246
Marbling score	8	28605376	29558457	91	0.0812
Marbling score	13	56304976	57290651	112	0.0811
Marbling score	5	106846216	107821556	296	0.08092
Marbling score	4	114623063	115619549	119	0.0809
Marbling score	3	33822755	34821792	200	0.08077
Marbling score	12	74455492	75445121	136	0.08076
Marbling score	18	44647379	45635182	138	0.0798
Marbling score	2	131889742	132888372	153	0.07963
Marbling score	18	50428666	51427347	257	0.07963
Marbling score	4	65122283	66115247	105	0.07871
Marbling score	22	58420212	59413554	218	0.07828
Marbling score	11	10423252	11414660	185	0.07796
Marbling score	25	3581070	4527893	217	0.07785
Marbling score	29	28893496	29878155	138	0.07776
Marbling score	28	27943701	28943533	130	0.07703
Marbling score	11	3503898	4503245	121	0.07631
Marbling score	24	57185546	58183795	114	0.07567
Marbling score	8	99655519	100644913	102	0.07467
Marbling score	8	101850517	102832026	171	0.07443
Marbling score	11	96844	1079356	114	0.07415
Marbling score	7	2431079	3428509	153	0.07409
Marbling score	14	59737720	60736401	145	0.07307
Marbling score	20	21098610	22096867	130	0.07249
Marbling score	6	90275227	91274544	128	0.07248
Marbling score	2	84359314	85357533	120	0.07246
Marbling score	16	67384228	68378955	151	0.07224
Marbling score	19	17703489	18693243	142	0.0722
Marbling score	23	50043134	51029219	175	0.07199
Marbling score	20	33316096	34302452	134	0.07172
Marbling score	7	68846721	69846641	117	0.07143
Marbling score	7	21623559	22613410	145	0.07142
Marbling score	15	37848513	38812131	76	0.07133
Marbling score	2	121297923	122295605	172	0.0713
Marbling score	11	43982124	44980969	122	0.07051
Marbling score	11	99394230	100348284	157	0.07001
Marbling score	7	7413655	8408003	277	0.06939
Marbling score	9	27615461	28614852	132	0.06922
Marbling score	14	41854225	42826258	115	0.0691
Marbling score	26	20403633	21395038	204	0.06901
Marbling score	24	25322303	26321370	122	0.06821
Marbling score	6	97426169	98424812	143	0.06817
Marbling score	7	59295230	60270476	89	0.06804
Marbling score	10	72230227	73229107	60	0.0676
Marbling score	4	3718477	4714606	110	0.06739
Marbling score	21	20414266	21406274	211	0.06694
Marbling score	23	7006871	7998177	335	0.06687
Marbling score	3	47722455	48713234	128	0.06682
Marbling score	23	2977249	3975934	156	0.06671
Marbling score	11	25797431	26781723	119	0.06659
Marbling score	1	148450228	149443669	126	0.06609
Marbling score	3	771462	1728545	95	0.06609
Marbling score	13	78577379	79573911	121	0.06598
Marbling score	14	64000688	64934493	93	0.06597
Marbling score	11	79244178	80243058	131	0.06556
Marbling score	29	25336835	26326866	92	0.06534
Marbling score	5	30841478	31837161	168	0.06529
Marbling score	10	15364874	16361723	192	0.06524
Marbling score	28	8002425	8985233	129	0.06462
Marbling score	25	16361598	17345335	135	0.0646
Marbling score	14	9209258	10209154	113	0.06452
Marbling score	25	40858051	41853122	167	0.06443
Marbling score	12	35570966	36570901	147	0.06437
Marbling score	2	132924450	133923690	169	0.06426
Marbling score	2	124734355	125708066	188	0.06411
Marbling score	6	69595713	70594896	48	0.0638
Marbling score	19	30372921	31369446	143	0.06347
Marbling score	9	93779264	94777701	108	0.06341
Marbling score	6	65992280	66974556	77	0.0629
Marbling score	6	12269891	13267892	108	0.06289
Marbling score	1	151140218	152111511	138	0.06265
Marbling score	5	54920888	55912417	121	0.0625
Marbling score	6	116752622	117745699	177	0.06216
Marbling score	3	69378190	70317319	126	0.06215
Marbling score	9	23001692	24000458	120	0.06203
Marbling score	9	83987596	84985565	168	0.0615
Marbling score	8	62442114	63436551	174	0.06124
Marbling score	20	1277546	2265564	127	0.06101
Marbling score	15	28176158	29175784	148	0.06037
Marbling score	8	64507693	65506614	275	0.06034
Marbling score	27	22049396	23045076	111	0.06028
Marbling score	24	59186375	60176845	86	0.05988
Marbling score	26	33797697	34791813	161	0.05951
Marbling score	16	587042	1586168	189	0.0593
Marbling score	13	53805093	54804216	237	0.0592
Marbling score	2	564777	1564499	144	0.05878
Marbling score	7	24410935	25405771	92	0.05858
Marbling score	2	29836935	30830973	108	0.05818
Marbling score	17	52529106	53527025	238	0.05794
Marbling score	20	70849111	71847910	146	0.05733
Marbling score	14	69384317	70377378	106	0.05718
Marbling score	21	68685300	69684564	161	0.05709
Marbling score	2	4870918	5847509	128	0.05697
Marbling score	21	22631595	23617997	156	0.05692
Marbling score	3	109415100	110405812	171	0.05685
Marbling score	28	33150690	34146357	129	0.05685
Marbling score	4	30068240	31051367	93	0.05681
Marbling score	13	13293794	14290869	105	0.05673
Marbling score	9	19696699	20685975	53	0.05629
Marbling score	19	7507278	8500673	146	0.05579
Marbling score	1	22125251	23125028	52	0.05558
Marbling score	8	100815877	101807977	125	0.05546
Marbling score	15	17676893	18637239	134	0.05477
Marbling score	8	52252873	53229617	95	0.05458
Marbling score	23	28777802	29771730	658	0.05451
Marbling score	23	45997111	46962939	75	0.05435
Marbling score	9	47450297	48441405	105	0.05424
Marbling score	11	65724463	66718591	97	0.05419
Marbling score	5	119008898	119979862	245	0.05395
Marbling score	5	60032337	61009604	102	0.0535
Marbling score	15	5057231	6040110	130	0.05333
Marbling score	23	10234781	11221832	163	0.053
Marbling score	20	41037793	42016656	138	0.05292
Marbling score	28	12600678	13596750	102	0.05286
Marbling score	3	73031262	74027124	67	0.05263
Marbling score	27	18131661	19122874	113	0.05255
Marbling score	15	82559203	83557029	289	0.05249
Marbling score	17	44189026	45187979	202	0.05235
Marbling score	13	77048230	78042294	149	0.05223
Marbling score	26	24018877	25015601	139	0.05209
Marbling score	10	50807033	51787726	99	0.052
Marbling score	3	20472861	21472576	147	0.05182
Marbling score	5	78166735	79107910	59	0.05176
Marbling score	17	17140392	18137893	79	0.05142
Marbling score	14	38644623	39642016	121	0.05123
Marbling score	10	70592761	71589678	64	0.05103
Marbling score	14	76614792	77610361	116	0.05061
Marbling score	11	82824044	83812509	131	0.0505
Marbling score	16	63714669	64713944	191	0.05043
Marbling score	16	25176417	26157524	117	0.05038
Marbling score	10	81221124	82220296	92	0.05037
Marbling score	21	54998120	55992158	242	0.05003
Marbling score	8	1624915	2623449	156	0.04991
Marbling score	4	28186796	29169787	46	0.04987
Marbling score	28	25832947	26829834	112	0.04985
Marbling score	4	72770641	73764130	117	0.04958
Marbling score	20	26805350	27803363	110	0.04938
Marbling score	13	46113280	47091987	123	0.04925
Marbling score	23	21609724	22583782	113	0.04903
Marbling score	21	27756419	28737531	139	0.04899
Marbling score	15	51944329	52888943	166	0.04881
Marbling score	15	42794388	43774365	122	0.04834
Marbling score	18	42868774	43864001	138	0.04763
Marbling score	10	73661032	74625305	50	0.04759
Marbling score	2	44423911	45409368	127	0.04749
Marbling score	9	12635267	13619838	77	0.04714
Marbling score	24	60542690	61537615	72	0.04699
Marbling score	1	44441867	45426382	91	0.04696
Marbling score	16	41064397	42063543	194	0.04693
Marbling score	14	6089952	7084379	132	0.0468
Marbling score	2	97398621	98392065	103	0.04679
Marbling score	14	18989160	19986320	143	0.04675
Marbling score	22	34861881	35858276	77	0.04672
Marbling score	9	40549937	41524007	113	0.04668
Marbling score	5	82047296	82987594	113	0.04639
Marbling score	14	32500520	33496774	123	0.04636
Marbling score	10	60733398	61715628	81	0.04635
Marbling score	19	54344529	55343754	167	0.04633
Marbling score	26	50335514	51299101	158	0.04631
Marbling score	11	8559109	9558867	92	0.04611
Marbling score	2	24320869	25316475	61	0.04604
Marbling score	3	25656938	26653670	109	0.04593
Marbling score	7	48755566	49744613	70	0.0458
Marbling score	11	46101750	47096563	173	0.04575
Marbling score	13	59361019	60301099	150	0.04574
Marbling score	10	11594710	12593002	159	0.04568
Marbling score	19	20865518	21864964	143	0.04526
Marbling score	17	51369492	52363531	161	0.04512
Marbling score	29	48285597	49282009	133	0.04507
Marbling score	9	95807573	96803758	142	0.04497
Marbling score	12	15575546	16539142	96	0.04495
Marbling score	6	14850588	15848507	168	0.04473
Marbling score	9	80912956	81895335	105	0.04472
Marbling score	19	35683912	36682989	238	0.04454
Marbling score	3	59054809	60051091	162	0.04429
Marbling score	1	73172338	74167956	60	0.04426
Marbling score	7	18386813	19382970	170	0.04415
Marbling score	24	41836922	42824881	156	0.04384
Marbling score	19	62280067	63272003	77	0.04365
Marbling score	1	139240740	140240084	74	0.04352
Marbling score	4	9158553	10137379	168	0.04324
Marbling score	10	67189517	68144128	103	0.0432
Marbling score	2	54307370	55307243	103	0.04315
Marbling score	12	76710635	77700066	104	0.04304
Marbling score	26	45206666	46204100	107	0.04299
Marbling score	29	37942888	38939869	255	0.0426
Marbling score	27	33017742	34009369	162	0.04256
Marbling score	15	55839269	56792957	204	0.04229
Marbling score	11	102425042	103419923	152	0.0422
Marbling score	13	72049302	73041303	125	0.04215
Marbling score	22	53279742	54271229	129	0.0421
Marbling score	12	83181683	84172159	116	0.04208
Marbling score	23	39148251	40129173	176	0.04205
Marbling score	14	79091430	80066992	99	0.04197
Marbling score	12	20786461	21783937	117	0.04156
Marbling score	7	60745996	61745560	162	0.04121
Marbling score	17	65965126	66953068	85	0.04096
Marbling score	2	70594351	71545762	93	0.04091
Marbling score	11	27520006	28518141	38	0.04085
Marbling score	11	5405552	6358672	121	0.04062
Marbling score	17	14164303	15156723	126	0.04049
Marbling score	9	65150784	66147217	99	0.04016
Marbling score	2	115102341	116100433	80	0.04009
Marbling score	26	36806277	37768658	113	0.04009
Marbling score	11	49099590	50095863	143	0.0398
Marbling score	15	76597363	77583588	263	0.03948
Marbling score	7	9304536	10297474	428	0.03944
Marbling score	13	34346357	35320797	86	0.0394
Marbling score	6	110653314	111651428	159	0.0393
Marbling score	12	24485737	25470724	60	0.03918
Marbling score	7	448436	1444814	124	0.03916
Marbling score	4	116473467	117463885	152	0.0386
Marbling score	6	108283978	109260011	57	0.03859
Marbling score	11	78224317	79213949	127	0.03849
Marbling score	1	79911971	80878969	105	0.03823
Marbling score	14	15593428	16590776	112	0.03816
Marbling score	29	581444	1549452	103	0.03793
Marbling score	7	61891003	62888521	211	0.03785
Marbling score	3	11295390	12291767	202	0.0378
Marbling score	1	126493262	127474135	92	0.03777
Marbling score	22	11522989	12518094	220	0.03756
Marbling score	28	40823532	41806993	119	0.03751
Marbling score	9	33325420	34324266	163	0.03734
Marbling score	11	62957800	63953518	70	0.03726
Marbling score	26	22803877	23746377	168	0.03722
Marbling score	3	103194072	104081372	100	0.0372
Marbling score	2	95861342	96827522	114	0.03715
Marbling score	3	17662505	18648259	166	0.03715
Marbling score	5	65049187	66046782	110	0.03705
Marbling score	16	51188865	52187394	270	0.03691
Marbling score	4	11895206	12895030	78	0.03685
Marbling score	5	112059713	113056680	229	0.03682
Marbling score	29	9061498	9950629	94	0.03678
Marbling score	9	86250705	87247544	188	0.0366
Marbling score	15	59796390	60791994	81	0.03656
Marbling score	13	11499596	12494947	78	0.03652
Marbling score	21	67026936	68000095	124	0.03652
Marbling score	1	96541798	97541432	103	0.03644
Marbling score	15	53713915	54712835	166	0.03642
Marbling score	7	45479479	46475842	80	0.03639
Marbling score	4	43834378	44832235	96	0.03625
Marbling score	10	900989	1899746	166	0.03623
Marbling score	1	81558281	82541328	89	0.03608
Marbling score	22	14670277	15626182	97	0.0359
Marbling score	24	32530759	33523693	167	0.03588
Marbling score	2	16081835	17077000	83	0.03579
Marbling score	7	32149630	33111323	43	0.03577
Marbling score	1	157125194	158084578	179	0.03569
Marbling score	5	70817282	71808773	89	0.03565
Marbling score	11	80325732	81297809	63	0.03557
Marbling score	24	35139895	36134480	67	0.03549
Marbling score	10	102124343	103122290	110	0.03547
Marbling score	3	112613140	113606113	156	0.03544
Marbling score	8	61307211	62257147	101	0.03538
Marbling score	8	93701063	94696012	179	0.03512
Marbling score	22	59704985	60677392	140	0.03487
Marbling score	21	58525037	59483270	158	0.03483
Marbling score	6	67015086	67991798	108	0.03481
Marbling score	26	49256028	50208176	123	0.03479
Marbling score	12	22643960	23616036	89	0.03477
Marbling score	18	795396	1791857	139	0.03476
Marbling score	24	99769	1093284	120	0.0347
Marbling score	3	31178568	32171823	167	0.03462
Marbling score	8	83697815	84664991	164	0.03448
Marbling score	10	82443818	83412938	55	0.03448
Marbling score	22	51007374	51990979	226	0.03445
Marbling score	2	110218146	111214665	49	0.03434
Marbling score	7	30036916	31015807	52	0.03425
Marbling score	8	89280421	90273544	114	0.03419
Marbling score	13	39198791	40188396	109	0.03417
Marbling score	6	40649047	41641973	107	0.03416
Marbling score	9	31424768	32422804	50	0.03387
Marbling score	11	30712217	31709625	65	0.03375
Marbling score	25	21313400	22311469	170	0.03364
Marbling score	8	68950746	69936815	168	0.0336
Marbling score	5	98520245	99504202	232	0.03331
Marbling score	21	19341878	20325323	321	0.03328
Marbling score	29	45839655	46823027	138	0.03314
Marbling score	10	25534339	26530038	247	0.03305
Marbling score	17	53601610	54586991	129	0.03288
Marbling score	16	70580561	71549790	101	0.03265
Marbling score	9	14766811	15766008	89	0.03261
Marbling score	3	111464135	112440772	136	0.0326
Marbling score	3	22166733	23160399	135	0.03256
Marbling score	2	130734850	131726087	128	0.03252
Marbling score	8	70788229	71762251	72	0.0325
Marbling score	22	46981263	47979753	85	0.03243
Marbling score	7	70363252	71360068	42	0.03238
Marbling score	21	60891896	61826281	75	0.03231
Marbling score	18	16005673	16985090	75	0.03223
Marbling score	16	28061629	29024076	118	0.0321
Marbling score	20	55520044	56494864	119	0.03204
Marbling score	15	40393775	41389085	65	0.03196
Marbling score	27	36845502	37828570	159	0.03185
Marbling score	23	32888068	33804297	148	0.03182
Marbling score	18	4117718	5105059	63	0.03169
Marbling score	12	47246053	48187530	54	0.0316
Marbling score	1	18640129	19478063	46	0.03146
Marbling score	2	22032488	23026213	61	0.03142
Marbling score	8	110293220	111288014	183	0.03141
Marbling score	11	69262838	70255298	91	0.03139
Marbling score	19	57911753	58908417	94	0.03124
Marbling score	15	61885236	62873987	72	0.03109
Marbling score	1	70429983	71428360	154	0.03106
Marbling score	10	83959596	84954196	108	0.03102
Marbling score	9	68967235	69960220	63	0.03097
Marbling score	9	102795289	103771813	69	0.03077
Marbling score	1	34174940	35149839	25	0.03071
Marbling score	16	68401758	69333819	109	0.03067
Marbling score	7	83198654	84180178	75	0.03053
Marbling score	4	55119203	56091771	50	0.03022
Marbling score	10	9795611	10767521	127	0.0302
Marbling score	16	66191940	67186086	92	0.03012
Marbling score	21	26183273	27175785	115	0.03012
Marbling score	13	24867164	25862224	97	0.03005
Marbling score	24	3479734	4467806	88	0.02994
Marbling score	5	34876027	35861426	37	0.02989
Marbling score	4	94570629	95482063	63	0.02987
Marbling score	29	32097844	33039863	64	0.02986
Marbling score	16	37072441	38071734	182	0.02985
Marbling score	29	21909176	22836272	55	0.02982
Marbling score	24	19995471	20991430	71	0.0298
Marbling score	1	68286354	69283631	105	0.02978
Marbling score	1	92223798	93223729	88	0.02972
Marbling score	16	54317629	55316560	195	0.0297
Marbling score	5	100747408	101741821	227	0.02965
Marbling score	2	128352270	129342816	167	0.02945
Marbling score	8	3051333	4045753	110	0.0294
Marbling score	8	63460198	64455799	167	0.02938
Marbling score	12	27894756	28890678	91	0.02927
Marbling score	6	113818753	114804244	131	0.02921
Marbling score	15	31230146	32227736	103	0.0292
Marbling score	27	5411719	6411010	151	0.02919
Marbling score	23	30125662	31122300	280	0.02915
Marbling score	6	21271648	22265776	171	0.0291
Marbling score	15	33438005	34426067	84	0.02909
Marbling score	23	9064268	10047321	126	0.02884
Marbling score	23	47179886	48167340	116	0.02879
Marbling score	10	21744196	22732002	168	0.02864
Marbling score	11	12847475	13814156	152	0.0286
Marbling score	11	6552226	7504025	136	0.02856
Marbling score	2	8969249	9960545	114	0.02851
Marbling score	5	39648919	40646293	91	0.0284
Marbling score	4	76131816	77125557	156	0.02838
Marbling score	18	23288724	24284189	132	0.02838
Marbling score	26	32652937	33651882	63	0.02836
Marbling score	7	101760734	102688495	102	0.02833
Marbling score	26	30350825	31349131	77	0.02827
Marbling score	18	18262335	19218441	102	0.02816
Marbling score	28	35396994	36396551	122	0.02814
Marbling score	7	38897766	39895928	124	0.02796
Marbling score	2	11284758	12272117	105	0.0275
Marbling score	6	91275706	92206119	85	0.02744
Marbling score	4	71138770	72119491	48	0.02736
Marbling score	6	93328749	94243901	125	0.02734
Marbling score	1	111645954	112645464	85	0.02723
Marbling score	8	103799954	104787250	97	0.02719
Marbling score	5	84717483	85652010	61	0.02702
Marbling score	13	14308959	15303032	104	0.02691
Marbling score	17	67054977	68054684	63	0.0269
Marbling score	14	65879381	66873102	86	0.02672
Marbling score	15	14969353	15958675	92	0.02665
Marbling score	13	29330098	30320175	93	0.0266
Marbling score	29	12034698	12993313	91	0.02641
Marbling score	15	21710176	22688632	156	0.02637
Marbling score	18	21698312	22683964	86	0.02624
Marbling score	6	83771133	84762240	131	0.02618
Marbling score	17	11604766	12603920	56	0.02611
Marbling score	8	66331066	67328372	121	0.02581
Marbling score	3	107562286	108523825	147	0.02561
Marbling score	3	57896539	58896154	150	0.02551
Marbling score	13	21224186	22205354	70	0.0255
Marbling score	3	83056808	84037106	84	0.02545
Marbling score	7	44124843	45102787	116	0.02542
Marbling score	24	53499543	54387388	69	0.02538
Marbling score	15	79006078	79995029	397	0.02534
Marbling score	9	25109553	26103917	51	0.02529
Marbling score	20	7717883	8714373	60	0.02527
Marbling score	5	63981225	64974495	78	0.02526
Marbling score	5	9764477	10735672	99	0.02521
Marbling score	14	1309695	2282659	126	0.0252
Marbling score	1	45555607	46425212	105	0.02511
Marbling score	17	41591744	42561077	33	0.02504
Marbling score	14	3977061	4952085	158	0.02497
Marbling score	7	52943629	53909229	73	0.02483
Marbling score	4	10295895	11265836	90	0.02474
Marbling score	5	73754951	74751247	194	0.02458
Marbling score	1	152434680	153415375	91	0.02455
Marbling score	4	45820330	46758137	76	0.02446
Marbling score	10	44905041	45891994	113	0.02444
Marbling score	4	66213483	67208514	53	0.02442
Marbling score	9	49924782	50920515	55	0.0244
Marbling score	8	57559357	58449722	53	0.02439
Marbling score	3	60654791	61646018	105	0.02433
Marbling score	5	48542886	49498457	88	0.02431
Marbling score	4	19522443	20486642	97	0.02421
Marbling score	11	28796346	29793361	77	0.02421
Marbling score	7	56804927	57802885	72	0.02406
Marbling score	7	91427522	92425208	92	0.024
Marbling score	11	59820350	60807905	87	0.024
Marbling score	7	80396081	81343677	111	0.02398
Marbling score	4	63049527	64044452	49	0.02395
Marbling score	22	12571980	13538107	102	0.02379
Marbling score	2	107415601	108359500	121	0.02355
Marbling score	2	13248593	14235284	49	0.0235
Marbling score	26	25278501	26273875	124	0.02339
Marbling score	2	33979748	34975584	70	0.02336
Marbling score	25	23021	1021107	256	0.0232
Marbling score	12	18585655	19581716	90	0.02318
Marbling score	21	25180873	26159136	95	0.02313
Marbling score	5	31933786	32908352	116	0.02312
Marbling score	4	102136146	103081003	80	0.02295
Marbling score	27	23900813	24879075	77	0.02292
Marbling score	1	49314301	50312222	32	0.02287
Marbling score	13	27041842	28034246	125	0.02285
Marbling score	12	33896115	34884397	127	0.02282
Marbling score	4	36897202	37889395	61	0.02278
Marbling score	3	114465889	115440266	109	0.02276
Marbling score	5	45523584	46516496	38	0.02259
Marbling score	8	38305390	39290623	83	0.02259
Marbling score	1	129150442	130113829	61	0.02255
Marbling score	18	35550235	36548305	184	0.02246
Marbling score	6	24801586	25782545	116	0.02233
Marbling score	3	104678695	105678010	100	0.02222
Marbling score	22	55737686	56727268	142	0.02222
Marbling score	2	69534602	70532188	33	0.02218
Marbling score	8	43492048	44484817	75	0.02201
Marbling score	28	29022445	30012736	191	0.022
Marbling score	10	7787505	8778211	92	0.02199
Marbling score	7	65325347	66310463	88	0.02197
Marbling score	6	104770454	105733245	91	0.02192
Marbling score	5	43884926	44857771	82	0.02179
Marbling score	20	6616632	7521063	71	0.0217
Marbling score	9	62560107	63555232	72	0.02167
Marbling score	21	64888195	65887820	95	0.02158
Marbling score	20	38394740	39383171	92	0.02154
Marbling score	21	995360	1960144	36	0.02152
Marbling score	10	63399569	64389748	65	0.02147
Marbling score	24	40747074	41681584	110	0.02144
Marbling score	20	31111235	32053510	75	0.02141
Marbling score	4	112614549	113612943	292	0.02134
Marbling score	4	92444591	93400933	150	0.02126
Marbling score	2	119900138	120888100	159	0.02125
Marbling score	7	93198220	94195710	51	0.02116
Marbling score	18	5833145	6830147	94	0.02115
Marbling score	6	60780598	61764697	44	0.02113
Marbling score	5	1031122	1999589	58	0.02109
Marbling score	9	79356041	80288835	59	0.02108
Marbling score	17	57911348	58902969	80	0.02102
Marbling score	1	135232578	136204362	101	0.021
Marbling score	12	45954983	46925612	46	0.02089
Marbling score	22	6741201	7734995	110	0.02078
Marbling score	2	85361836	86305851	84	0.02077
Marbling score	3	28309594	29297305	55	0.02068
Marbling score	22	17785188	18699907	71	0.02043
Marbling score	21	7342404	8307199	59	0.02042
Marbling score	25	32600127	33583302	156	0.02034
Marbling score	6	63122811	64110217	48	0.02033
Marbling score	26	34829732	35826049	56	0.0203
Marbling score	15	75547780	76528727	111	0.02028
Marbling score	11	38007659	39002811	59	0.02024
Marbling score	8	97954531	98932520	74	0.0202
Marbling score	3	81023951	82012971	75	0.02001
Marbling score	16	23955154	24953961	68	0.01981
Marbling score	14	11470266	12463930	61	0.01966
Marbling score	22	38413809	39401224	72	0.01959
Marbling score	11	86020099	86994494	107	0.01955
Marbling score	16	38565473	39534519	110	0.01955
Marbling score	28	618487	1603779	102	0.0195
Marbling score	17	34340279	35337400	83	0.01944
Marbling score	6	35972831	36936613	118	0.01933
Marbling score	26	18566293	19538267	210	0.01931
Marbling score	7	94787622	95785453	81	0.01928
Marbling score	1	85952915	86915812	48	0.01922
Marbling score	4	111598568	112585931	135	0.01922
Marbling score	29	47262518	48257549	92	0.01922
Marbling score	1	122171392	123143375	88	0.01921
Marbling score	23	12208427	13200681	67	0.01914
Marbling score	14	72817287	73815786	74	0.01913
Marbling score	16	60420133	61419152	133	0.0191
Marbling score	29	18323872	19319353	62	0.01909
Marbling score	4	53169931	54130613	24	0.01908
Marbling score	24	36970568	37927609	93	0.01901
Marbling score	6	115649367	116645234	180	0.01897
Marbling score	18	58911625	59902499	161	0.01883
Marbling score	5	115694478	116691402	151	0.01881
Marbling score	14	71507419	72499081	60	0.01869
Marbling score	8	84845717	85845510	151	0.01867
Marbling score	4	31282980	32258867	64	0.01864
Marbling score	5	68181429	69175640	69	0.01864
Marbling score	29	24276372	25274400	57	0.01861
Marbling score	4	60915002	61902248	53	0.01845
Marbling score	13	9814227	10810362	96	0.01841
Marbling score	13	52701438	53701413	126	0.01837
Marbling score	23	24285202	25283674	201	0.01832
Marbling score	18	7716840	8716520	123	0.01821
Marbling score	13	2326229	3279613	100	0.01819
Marbling score	24	45446505	46441868	117	0.01811
Marbling score	24	48949533	49930555	79	0.0181
Marbling score	9	63787252	64784486	37	0.01774
Marbling score	26	13883724	14867983	173	0.0177
Marbling score	13	41118889	42116031	75	0.01763
Marbling score	28	44580976	45579017	48	0.01763
Marbling score	4	97789956	98789937	69	0.01762
Marbling score	28	3634072	4624751	97	0.01762
Marbling score	27	39382659	40381685	63	0.01758
Marbling score	3	50835515	51817697	56	0.01754
Marbling score	5	36155433	37121935	67	0.01748
Marbling score	5	110160589	111159889	177	0.01748
Marbling score	13	44768102	45752333	59	0.01748
Marbling score	22	21110136	22074962	72	0.01744
Marbling score	16	76731087	77728881	86	0.01737
Marbling score	17	30521783	31452844	60	0.01733
Marbling score	14	27376642	28364064	49	0.01707
Marbling score	21	50135826	51116068	106	0.01704
Marbling score	1	109639391	110625430	42	0.01702
Marbling score	2	30944404	31917416	65	0.017
Marbling score	11	24738358	25720401	65	0.01698
Marbling score	1	53144517	54138907	91	0.01692
Marbling score	10	18655010	19605083	109	0.01692
Marbling score	10	4851324	5830788	86	0.01671
Marbling score	7	58219865	59146732	42	0.0167
Marbling score	5	58995610	59961131	158	0.01669
Marbling score	13	47346494	48310979	81	0.01666
Marbling score	5	79662848	80655996	81	0.01663
Marbling score	3	23331175	24315977	127	0.0165
Marbling score	1	5338825	6313376	62	0.0164
Marbling score	5	14751976	15704626	46	0.01634
Marbling score	13	75474062	76438492	81	0.01634
Marbling score	20	64983700	65880316	56	0.01633
Marbling score	23	8026147	9024246	97	0.01633
Marbling score	12	49873283	50873280	52	0.0163
Marbling score	1	25018581	26001083	27	0.01625
Marbling score	6	56324432	57320832	58	0.01625
Marbling score	6	68294406	69259921	70	0.01619
Marbling score	8	75490692	76490167	193	0.01617
Marbling score	11	73125346	74124859	106	0.01616
Marbling score	13	32848268	33834273	82	0.01607
Marbling score	29	35663522	36654518	75	0.01605
Marbling score	4	15301136	16241006	64	0.01568
Marbling score	2	64648989	65625986	62	0.01567
Marbling score	5	88602535	89582449	87	0.0156
Marbling score	19	11982006	12981194	134	0.01554
Marbling score	4	25666737	26648480	42	0.01551
Marbling score	8	53370344	54359654	44	0.0155
Marbling score	4	57810438	58772842	62	0.01542
Marbling score	11	67730614	68728186	77	0.0154
Marbling score	28	38544254	39436309	56	0.01538
Marbling score	2	25450479	26439580	72	0.01532
Marbling score	13	80761258	81759448	81	0.01523
Marbling score	9	29320464	30256998	38	0.01521
Marbling score	17	2081822	3023747	55	0.01512
Marbling score	8	22813254	23784762	88	0.01509
Marbling score	13	17470357	18464162	192	0.01506
Marbling score	11	32659947	33637760	26	0.01505
Marbling score	11	104734562	105692412	86	0.01502
Marbling score	11	19454848	20444882	92	0.01491
Marbling score	4	85782318	86735034	75	0.01489
Marbling score	17	50138736	51129922	77	0.01472
Marbling score	8	31557019	32544037	67	0.01459
Marbling score	17	4224419	5206400	55	0.01458
Marbling score	11	21046270	22041494	74	0.01449
Marbling score	10	87179555	88138959	44	0.01441
Marbling score	6	59006553	59992877	68	0.01433
Marbling score	16	46560132	47555120	139	0.0143
Marbling score	23	42650760	43645986	76	0.0143
Marbling score	3	7221598	8215698	103	0.0142
Marbling score	12	19722119	20707418	35	0.01417
Marbling score	1	99422703	100418738	68	0.0141
Marbling score	15	43870098	44863260	158	0.01407
Marbling score	15	20116100	21093434	49	0.01404
Marbling score	12	75469664	76394703	105	0.01396
Marbling score	25	33729275	34728647	186	0.01394
Marbling score	15	73204929	74196793	81	0.01391
Marbling score	1	6440687	7430202	73	0.0139
Marbling score	14	43679631	44677959	46	0.01388
Marbling score	3	77784239	78740054	73	0.01384
Marbling score	10	75136041	76116448	42	0.01377
Marbling score	1	3127393	4122291	75	0.0137
Marbling score	18	37267499	38267153	71	0.01362
Marbling score	12	60332897	61322544	33	0.0136
Marbling score	2	91140961	92137448	111	0.01357
Marbling score	9	72576970	73549562	52	0.01355
Marbling score	24	55913890	56909311	60	0.01347
Marbling score	28	26891671	27886997	105	0.01347
Marbling score	15	6500201	7473102	65	0.01346
Marbling score	17	15723668	16722061	31	0.01345
Marbling score	6	34694146	35693542	57	0.01342
Marbling score	27	41849905	42814941	48	0.01342
Marbling score	3	85191313	86188268	88	0.01331
Marbling score	25	19780697	20778841	118	0.0132
Marbling score	9	67354310	68334746	89	0.01319
Marbling score	11	91983019	92956340	43	0.01315
Marbling score	10	99582178	100561948	88	0.01314
Marbling score	23	34423260	35410244	129	0.01314
Marbling score	29	7801491	8756348	32	0.01313
Marbling score	5	104046857	105046024	115	0.01304
Marbling score	29	2748677	3742448	33	0.01302
Marbling score	13	57353537	58334336	70	0.01293
Marbling score	9	42818101	43812568	74	0.01289
Marbling score	24	24293597	25285191	53	0.01287
Marbling score	24	38072783	39046506	34	0.01277
Marbling score	26	21539987	22530475	105	0.01276
Marbling score	28	18471764	19430612	56	0.01276
Marbling score	13	30754210	31736295	75	0.01274
Marbling score	19	9538445	10537470	101	0.01262
Marbling score	1	541217	1523007	62	0.01257
Marbling score	6	82748886	83707538	60	0.01254
Marbling score	9	21370823	22368871	68	0.0125
Marbling score	4	39615170	40606157	57	0.01241
Marbling score	2	93314714	94272946	40	0.0124
Marbling score	4	1880185	2852410	70	0.0123
Marbling score	16	44787817	45782727	82	0.0123
Marbling score	16	43487631	44460919	111	0.01229
Marbling score	6	55246778	56113067	36	0.01216
Marbling score	3	66031396	67031006	75	0.01211
Marbling score	10	14353707	15349689	66	0.01204
Marbling score	3	92480900	93480274	103	0.01194
Marbling score	13	37744132	38737492	138	0.01193
Marbling score	13	20046869	21046226	76	0.01191
Marbling score	9	349852	1344974	36	0.0119
Marbling score	2	56415353	57386660	43	0.01189
Marbling score	3	110424771	111415578	78	0.01188
Marbling score	17	55315603	56270439	106	0.01188
Marbling score	1	28320522	29292436	23	0.01187
Marbling score	22	32789368	33776714	31	0.01186
Marbling score	13	43160527	44095990	142	0.01179
Marbling score	10	29966804	30920522	65	0.01166
Marbling score	20	35051932	36050725	102	0.01165
Marbling score	7	71561983	72556403	88	0.01159
Marbling score	8	50260710	51217681	62	0.01158
Marbling score	10	90158263	91074682	22	0.01158
Marbling score	10	68648814	69645111	38	0.01157
Marbling score	8	10632793	11631891	114	0.01155
Marbling score	7	67622010	68619932	58	0.01146
Marbling score	28	5675849	6659970	77	0.01146
Marbling score	2	14682017	15677689	53	0.01145
Marbling score	1	8932783	9913900	31	0.01141
Marbling score	10	92303584	93281472	60	0.01141
Marbling score	12	53067133	54063174	39	0.01141
Marbling score	24	29680561	30670268	36	0.0114
Marbling score	5	37711059	38700727	42	0.01138
Marbling score	9	53021467	54016591	33	0.01137
Marbling score	26	42822172	43808352	55	0.01135
Marbling score	2	42650943	43630324	30	0.01129
Marbling score	2	20725105	21719543	53	0.01127
Marbling score	20	13855082	14851074	42	0.01117
Marbling score	11	74304122	75301517	102	0.01114
Marbling score	28	30584400	31560213	57	0.01113
Marbling score	21	47368422	48358245	41	0.0111
Marbling score	8	55458002	56422636	39	0.01109
Marbling score	23	44755466	45689540	87	0.01105
Marbling score	5	113080802	114045776	131	0.01095
Marbling score	8	81989572	82981071	93	0.01088
Marbling score	21	59750578	60659885	82	0.01088
Marbling score	2	62779793	63690113	29	0.01087
Marbling score	5	17249713	18229116	47	0.01085
Marbling score	25	31397992	32382668	52	0.01084
Marbling score	18	41792041	42743662	58	0.01081
Marbling score	25	18003455	18985417	122	0.01081
Marbling score	14	46785504	47779185	39	0.01078
Marbling score	3	89101207	90028482	74	0.01072
Marbling score	20	67405972	68394279	71	0.01068
Marbling score	18	24413895	25394735	116	0.01067
Marbling score	2	3665652	4636218	62	0.01065
Marbling score	1	108505666	109503304	61	0.01059
Marbling score	5	87262266	88220440	52	0.01057
Marbling score	7	47252288	48190690	64	0.01055
Marbling score	1	10691281	11690698	26	0.01048
Marbling score	1	75916023	76862840	59	0.01048
Marbling score	8	88190043	89187309	67	0.01047
Marbling score	1	125402936	126374593	58	0.01045
Marbling score	17	46005257	46968760	62	0.01044
Marbling score	1	51479275	52459222	40	0.01043
Marbling score	4	51622901	52577963	38	0.01042
Marbling score	10	43627503	44626151	109	0.0104
Marbling score	24	43195904	44173880	57	0.01038
Marbling score	12	12300704	13283977	60	0.01036
Marbling score	1	12248784	13205497	13	0.01035
Marbling score	27	1268569	2254728	85	0.01032
Marbling score	4	117770193	118768923	73	0.0103
Marbling score	4	77173488	78164938	90	0.01026
Marbling score	15	41730175	42714919	95	0.01026
Marbling score	2	35588080	36587575	82	0.01022
Marbling score	1	37381473	38374873	46	0.01017
Marbling score	6	64442086	65420966	23	0.01015
Marbling score	1	58387843	59372893	73	0.01014
Marbling score	9	100427604	101422378	45	0.01014
Marbling score	10	97098541	98001480	25	0.01014
Marbling score	2	102953390	103931933	94	0.01013
Marbling score	12	68774664	69746467	78	0.01013
Marbling score	10	28691096	29688862	82	0.01012
Marbling score	1	113227837	114213590	42	0.0101
Marbling score	15	66064219	67062742	71	0.0101
Marbling score	22	692417	1667075	67	0.01008
Marbling score	24	39533693	40488554	68	0.01007
Marbling score	4	24416098	25405677	76	0.01006
Marbling score	21	41216699	42137946	87	0.01005
Marbling score	23	13489143	14487014	54	0.01005
Marbling score	10	101083656	102069242	83	0.01002
Marbling score	23	20233201	21178953	71	0.00996
Marbling score	5	94989811	95984058	77	0.00991
Marbling score	3	93985053	94984213	112	0.00978
Marbling score	6	86018907	87007077	78	0.00976
Marbling score	22	41938629	42936001	50	0.0097
Marbling score	8	7165151	8148364	143	0.00969
Marbling score	2	58563580	59562911	35	0.00966
Marbling score	17	60028586	61012011	53	0.0096
Marbling score	4	78733957	79731279	47	0.00958
Marbling score	4	21914100	22912664	25	0.00956
Marbling score	3	75800055	76797384	27	0.00954
Marbling score	27	28530567	29388307	64	0.00952
Marbling score	9	74148751	75137011	76	0.0095
Marbling score	5	108048740	109048727	101	0.00946
Marbling score	6	16633262	17613880	48	0.00938
Marbling score	2	90077530	91010366	96	0.00937
Marbling score	21	5372259	6360659	85	0.00937
Marbling score	1	77745409	78737987	29	0.00936
Marbling score	28	14879350	15877217	83	0.00936
Marbling score	7	27096724	28093403	54	0.00931
Marbling score	5	41385866	42382038	52	0.00928
Marbling score	16	29852336	30839358	118	0.00923
Marbling score	16	26205327	27180307	97	0.00921
Marbling score	16	78483462	79472405	82	0.0092
Marbling score	13	6599838	7581488	52	0.00918
Marbling score	23	37782060	38744924	27	0.00913
Marbling score	23	5694573	6678565	46	0.00912
Marbling score	26	10819437	11788518	99	0.00908
Marbling score	11	94182461	95171691	64	0.00905
Marbling score	3	34907301	35877826	54	0.00902
Marbling score	25	36543302	37542495	227	0.00898
Marbling score	16	42306818	43280884	117	0.00894
Marbling score	9	24077562	25058120	31	0.0089
Marbling score	18	33177410	34176004	71	0.00883
Marbling score	6	5950276	6942629	98	0.0088
Marbling score	26	31621205	32614961	20	0.0088
Marbling score	1	87170983	88158927	67	0.00879
Marbling score	22	4796453	5796298	42	0.00875
Marbling score	11	56117126	57045738	28	0.00872
Marbling score	29	33127217	34073798	32	0.00871
Marbling score	1	117187395	118146743	45	0.00868
Marbling score	4	87407649	88377398	104	0.00865
Marbling score	25	14917112	15901415	52	0.00856
Marbling score	3	39635345	40607376	77	0.00854
Marbling score	23	48734960	49733396	80	0.00854
Marbling score	2	28743295	29717162	60	0.00853
Marbling score	5	10782099	11759467	41	0.00849
Marbling score	4	74790631	75719772	69	0.00848
Marbling score	5	20698159	21694867	40	0.00839
Marbling score	5	90914163	91849202	56	0.00836
Marbling score	22	23111139	24050882	47	0.00833
Marbling score	29	1707561	2665080	63	0.0083
Marbling score	6	32127567	33117266	21	0.00827
Marbling score	24	46730108	47707331	42	0.00827
Marbling score	24	28417928	29381622	44	0.00826
Marbling score	1	132062097	133061752	57	0.00825
Marbling score	23	43719970	44665539	47	0.00825
Marbling score	1	83896388	84885981	45	0.0082
Marbling score	10	46070881	47057313	58	0.00816
Marbling score	13	63361031	64359669	127	0.00816
Marbling score	7	106444124	107423902	26	0.00815
Marbling score	6	22387413	23297539	37	0.00814
Marbling score	10	66061716	67059620	33	0.00814
Marbling score	8	91433146	92380877	44	0.00812
Marbling score	8	30512647	31503919	39	0.00811
Marbling score	2	51140657	52128721	11	0.0081
Marbling score	5	62019657	62933839	36	0.00806
Marbling score	8	78360321	79330207	40	0.00806
Marbling score	12	10534219	11509665	90	0.00805
Marbling score	12	14525087	15481063	54	0.00798
Marbling score	5	96778210	97763066	120	0.00796
Marbling score	14	75557002	76544690	75	0.00795
Marbling score	16	73173931	74126765	92	0.0079
Marbling score	21	33375791	34351292	193	0.00789
Marbling score	3	41811484	42790941	68	0.00788
Marbling score	20	58475573	59474261	98	0.00788
Marbling score	29	34576577	35564539	21	0.00788
Marbling score	1	120092849	121089659	21	0.00785
Marbling score	1	64958916	65947904	58	0.00781
Marbling score	2	47679509	48576019	45	0.00777
Marbling score	14	2345260	3336128	101	0.00775
Marbling score	14	39670585	40654246	55	0.00775
Marbling score	17	18547026	19494367	43	0.00775
Marbling score	13	224820	1087118	60	0.00774
Marbling score	20	12087403	13006042	57	0.00774
Marbling score	22	37149931	38114322	48	0.00774
Marbling score	9	89980414	90968711	27	0.00769
Marbling score	9	26531420	27522277	19	0.00768
Marbling score	1	72018535	73017738	61	0.00766
Marbling score	14	58727575	59727518	35	0.00762
Marbling score	20	27957576	28941240	42	0.00758
Marbling score	1	32511532	33398878	15	0.00756
Marbling score	8	26353681	27255500	48	0.00753
Marbling score	17	43133674	44122169	88	0.00753
Marbling score	21	30289927	31241384	138	0.00753
Marbling score	1	43291280	44288613	32	0.00748
Marbling score	20	37388845	38377146	76	0.00742
Marbling score	5	3802697	4796627	54	0.00739
Marbling score	8	72120137	73116327	73	0.00733
Marbling score	1	136445849	137395018	73	0.00731
Marbling score	10	53977675	54974121	79	0.00727
Marbling score	14	56660961	57660490	25	0.00727
Marbling score	11	34687147	35682469	45	0.00724
Marbling score	13	55283819	56281041	38	0.00719
Marbling score	8	8616893	9604301	79	0.00715
Marbling score	2	117151096	118143023	93	0.00708
Marbling score	16	64924645	65920568	55	0.00707
Marbling score	5	50838691	51836250	53	0.00705
Marbling score	20	39652634	40650558	78	0.00705
Marbling score	3	24639221	25593745	91	0.00698
Marbling score	6	13845781	14844148	51	0.00697
Marbling score	11	45033184	46032032	44	0.00695
Marbling score	1	4168933	5108178	57	0.00692
Marbling score	8	60181659	61171135	94	0.00692
Marbling score	19	16316143	17314279	28	0.00692
Marbling score	1	61191720	62161436	16	0.00691
Marbling score	5	11902789	12900205	60	0.00691
Marbling score	14	29725345	30723090	112	0.00691
Marbling score	25	12602191	13597245	69	0.00691
Marbling score	28	11506240	12499570	15	0.00691
Marbling score	2	112002573	112999914	79	0.00688
Marbling score	25	38636032	39616673	115	0.00688
Marbling score	10	16923275	17894821	57	0.00685
Marbling score	14	20538917	21518195	56	0.00685
Marbling score	12	305553	1294811	34	0.00682
Marbling score	2	75794795	76782540	42	0.0068
Marbling score	6	94378545	95374185	25	0.00676
Marbling score	6	103139961	104131773	90	0.00676
Marbling score	4	98790061	99751574	144	0.00675
Marbling score	16	34836151	35817432	88	0.00674
Marbling score	3	97673439	98617200	42	0.00672
Marbling score	10	57808001	58785267	95	0.00671
Marbling score	13	36424590	37418970	70	0.00671
Marbling score	7	63524391	64427540	23	0.0067
Marbling score	15	39119041	40085719	33	0.0067
Marbling score	1	127519885	128503005	57	0.00669
Marbling score	16	50101779	51101295	162	0.00668
Marbling score	8	105642860	106576408	36	0.00666
Marbling score	5	93441439	94437155	67	0.00661
Marbling score	3	29530214	30526017	86	0.00659
Marbling score	16	58405260	59363606	50	0.00659
Marbling score	22	45320799	46295887	30	0.00659
Marbling score	10	78399022	79374196	42	0.00656
Marbling score	7	109593703	110584521	71	0.00655
Marbling score	22	29220441	30212110	27	0.00655
Marbling score	17	24825791	25809498	63	0.00653
Marbling score	4	26841720	27793703	24	0.00652
Marbling score	1	23214124	24136861	12	0.0065
Marbling score	8	16954974	17942524	94	0.00649
Marbling score	9	48669364	49603550	40	0.00649
Marbling score	20	20082715	21064209	28	0.00643
Marbling score	6	96280829	97255320	39	0.00641
Marbling score	5	114400919	115399477	108	0.0064
Marbling score	4	42704135	43681028	34	0.00639
Marbling score	11	66728949	67713154	93	0.00638
Marbling score	14	16643312	17642386	46	0.00636
Marbling score	1	48157004	49127159	14	0.00633
Marbling score	16	62711820	63707313	116	0.00631
Marbling score	20	62066403	63049518	75	0.00631
Marbling score	20	32271969	33244101	28	0.0063
Marbling score	5	18666102	19639743	39	0.00627
Marbling score	7	36453673	37446554	29	0.00626
Marbling score	9	71322875	72309038	31	0.00624
Marbling score	22	10446882	11433018	168	0.00624
Marbling score	1	141218192	142204443	95	0.00622
Marbling score	6	19198676	20198669	83	0.00622
Marbling score	2	123562349	124524923	49	0.00621
Marbling score	3	74530437	75492349	46	0.00621
Marbling score	4	38577586	39552141	30	0.00621
Marbling score	24	17787911	18736462	14	0.00619
Marbling score	3	115604920	116604564	50	0.00617
Marbling score	12	17301665	18272361	51	0.00616
Marbling score	16	1595999	2554663	131	0.00616
Marbling score	8	39351888	40329631	57	0.00615
Marbling score	22	57132889	58091693	132	0.00615
Marbling score	6	80835226	81834490	22	0.00613
Marbling score	16	18835344	19835258	112	0.00612
Marbling score	7	89099195	90092277	29	0.00606
Marbling score	19	18805122	19802087	76	0.00606
Marbling score	23	51335705	52327109	58	0.00606
Marbling score	4	50462802	51460443	53	0.00604
Marbling score	1	20149138	21136787	18	0.00603
Marbling score	21	10515080	11481048	28	0.00603
Marbling score	4	62000718	62960973	43	0.00602
Marbling score	11	89757086	90729077	31	0.00601
Marbling score	2	100875978	101810890	23	0.006
Marbling score	13	50320424	51306246	35	0.00598
Marbling score	11	95637161	96609577	67	0.00596
Marbling score	13	70988332	71969262	38	0.00596
Marbling score	13	31772744	32686488	54	0.00595
Marbling score	10	59148107	60070623	81	0.00593
Marbling score	7	31147278	32071172	45	0.00591
Marbling score	10	47318551	48317384	56	0.0059
Marbling score	7	28904337	29856100	24	0.00589
Marbling score	8	25270600	26211730	36	0.00588
Marbling score	20	2298235	3262227	45	0.00588
Marbling score	2	52609721	53593860	28	0.00581
Marbling score	10	19663335	20629073	41	0.0058
Marbling score	19	121364	1070521	27	0.00578
Marbling score	14	14560727	15557649	54	0.00577
Marbling score	17	189797	1185044	37	0.00575
Marbling score	5	6775069	7680316	41	0.00574
Marbling score	21	14020472	14979865	45	0.00572
Marbling score	9	8932276	9907258	55	0.0057
Marbling score	3	49738968	50678961	53	0.00569
Marbling score	5	13517709	14516535	19	0.00568
Marbling score	20	17669293	18638693	46	0.00567
Marbling score	22	35933227	36928358	47	0.00567
Marbling score	22	54332776	55327049	67	0.00566
Marbling score	8	107234827	108211168	15	0.00565
Marbling score	26	17348572	18329938	144	0.00565
Marbling score	2	79943518	80942724	38	0.00561
Marbling score	11	15228935	16225458	60	0.0056
Marbling score	12	43571333	44566930	20	0.00559
Marbling score	14	68329065	69322493	31	0.00556
Marbling score	7	97508892	98501578	34	0.00553
Marbling score	11	60997556	61911290	33	0.00553
Marbling score	27	13292965	14288319	72	0.00553
Marbling score	20	25220848	26186240	52	0.00551
Marbling score	1	98050729	98971171	32	0.0055
Marbling score	9	44295368	45293539	41	0.00547
Marbling score	11	35843618	36831338	52	0.00546
Marbling score	2	23252329	24182438	39	0.00543
Marbling score	11	76981083	77927273	61	0.00543
Marbling score	2	113108393	114101905	27	0.00541
Marbling score	10	3744198	4741743	55	0.00541
Marbling score	4	33583221	34572169	21	0.0054
Marbling score	5	109049304	109999110	184	0.00538
Marbling score	17	32280188	33274983	64	0.00538
Marbling score	21	31387847	32352419	60	0.00538
Marbling score	21	43452159	44443908	37	0.00538
Marbling score	2	45908376	46893773	21	0.00537
Marbling score	7	87326360	88297225	29	0.00537
Marbling score	4	107650327	108640549	35	0.00536
Marbling score	5	5493169	6477926	70	0.00536
Marbling score	24	13417942	14351674	25	0.00536
Marbling score	9	39361522	40350073	48	0.00534
Marbling score	12	4125837	5121952	17	0.00534
Marbling score	11	97162012	98158065	53	0.00533
Marbling score	14	45253129	46226278	25	0.00533
Marbling score	28	6959700	7948502	72	0.0053
Marbling score	2	87617383	88602976	35	0.00524
Marbling score	5	33019999	34015218	42	0.00522
Marbling score	14	31460476	32451767	85	0.00521
Marbling score	12	66849830	67801611	14	0.00519
Marbling score	13	23807096	24785943	47	0.00517
Marbling score	7	22741085	23667367	46	0.00516
Marbling score	1	149461985	150404277	32	0.00514
Marbling score	2	7681835	8671884	21	0.00514
Marbling score	17	48038945	49020096	41	0.00514
Marbling score	3	64928687	65912135	24	0.00512
Marbling score	8	74340395	75340375	157	0.00511
Marbling score	9	58798670	59744782	28	0.00511
Marbling score	15	607989	1601992	129	0.00511
Marbling score	26	6796539	7796456	26	0.0051
Marbling score	1	30840833	31809981	10	0.00508
Marbling score	19	6254653	7250802	42	0.00508
Marbling score	5	72628870	73627341	45	0.00506
Marbling score	8	86533099	87523043	36	0.00506
Marbling score	6	112422122	113408728	96	0.00504
Marbling score	23	18161337	19156130	23	0.00504
Marbling score	6	1459698	2442260	46	0.00503
Marbling score	16	32648863	33646932	53	0.00501
Marbling score	17	5240403	6214135	51	0.00501
Marbling score	8	46990722	47980153	30	0.00497
Marbling score	14	24564798	25548295	39	0.00496
Marbling score	16	6293748	7291861	68	0.00496
Marbling score	28	1956310	2953437	47	0.00496
Marbling score	9	38164601	39147253	81	0.00494
Marbling score	12	62119796	63111014	19	0.00494
Marbling score	14	81095230	82082087	85	0.00494
Marbling score	13	48981407	49961136	20	0.00493
Marbling score	22	39556854	40539510	23	0.00492
Marbling score	1	14135026	15092475	13	0.00488
Marbling score	10	13315842	14298486	75	0.00488
Marbling score	1	69293598	70271243	94	0.00485
Marbling score	18	2935265	3876275	36	0.00485
Marbling score	10	6568656	7561703	108	0.00482
Marbling score	1	67030615	68023652	82	0.00481
Marbling score	4	59052090	59976143	24	0.00481
Marbling score	14	35783825	36772318	45	0.00481
Marbling score	8	48359132	49339379	55	0.0048
Marbling score	15	58043975	59033985	36	0.00479
Marbling score	16	12152332	13150660	45	0.00477
Marbling score	22	2111086	3107821	42	0.00477
Marbling score	16	48687445	49659723	119	0.00475
Marbling score	1	105422305	106420946	40	0.00473
Marbling score	7	96119212	97099272	106	0.00473
Marbling score	9	54882341	55800075	18	0.00473
Marbling score	25	39834836	40823967	89	0.00471
Marbling score	2	36933427	37933098	60	0.0047
Marbling score	8	37204895	38152734	39	0.0047
Marbling score	11	64576376	65529494	17	0.00469
Marbling score	26	39945954	40945541	59	0.00469
Marbling score	1	153582355	154536536	58	0.00463
Marbling score	2	60130008	61058375	27	0.00462
Marbling score	4	41169186	42098743	15	0.00461
Marbling score	27	42995308	43946756	28	0.0046
Marbling score	15	83617006	84616910	89	0.00459
Marbling score	5	8473627	9427175	25	0.00458
Marbling score	7	54827253	55807681	28	0.00453
Marbling score	23	4096363	5080544	48	0.00453
Marbling score	2	127324220	128321004	70	0.00452
Marbling score	4	100720770	101689426	32	0.0045
Marbling score	29	16200746	17152211	17	0.0045
Marbling score	1	114370240	115368465	62	0.00445
Marbling score	25	22569466	23569464	91	0.00445
Marbling score	10	52338503	53224252	57	0.00444
Marbling score	25	10494238	11466725	57	0.00443
Marbling score	13	22265055	23248667	48	0.00442
Marbling score	28	22661778	23653465	24	0.00441
Marbling score	1	15492702	16486738	16	0.0044
Marbling score	17	9745679	10740276	47	0.00438
Marbling score	6	43414853	44411251	31	0.00437
Marbling score	6	87224275	88216000	36	0.00437
Marbling score	11	13976470	14928527	92	0.00433
Marbling score	15	16070995	17051620	68	0.00433
Marbling score	19	31737310	32677785	23	0.00433
Marbling score	7	78507397	79381437	15	0.00432
Marbling score	8	27469550	28433324	29	0.00432
Marbling score	11	17465587	18461354	32	0.00432
Marbling score	24	33814573	34784724	58	0.00432
Marbling score	28	17395108	18393668	53	0.00431
Marbling score	11	54322540	55308730	21	0.0043
Marbling score	15	36806672	37806279	27	0.00429
Marbling score	17	7540749	8484691	31	0.00428
Marbling score	25	28291012	29274445	46	0.00428
Marbling score	18	17033411	18015282	25	0.00427
Marbling score	29	31008605	31971753	20	0.00426
Marbling score	3	55711942	56710610	34	0.00425
Marbling score	12	48474830	49468227	19	0.00425
Marbling score	12	1421144	2400899	45	0.00424
Marbling score	3	67084555	68011340	28	0.00422
Marbling score	4	93456904	94447809	72	0.00418
Marbling score	21	2045589	3041574	34	0.00416
Marbling score	9	17645456	18624324	28	0.00415
Marbling score	10	31539600	32494567	27	0.00413
Marbling score	13	15750505	16726522	79	0.00412
Marbling score	2	38172559	39170547	59	0.00411
Marbling score	10	49676383	50673845	46	0.00411
Marbling score	2	86604662	87539802	21	0.00409
Marbling score	14	74134874	75097166	37	0.00409
Marbling score	13	35401988	36399349	43	0.00408
Marbling score	13	3683893	4669307	50	0.00404
Marbling score	29	3850271	4845291	22	0.00403
Marbling score	20	66396476	67328258	38	0.00402
Marbling score	1	101407765	102402908	47	0.00401
Marbling score	3	86521920	87506222	39	0.00401
Marbling score	12	37420496	38401663	10	0.00401
Marbling score	14	5084886	6077523	44	0.00401
Marbling score	11	22580674	23563922	18	0.00396
Marbling score	5	101807553	102805184	91	0.00395
Marbling score	4	56335282	57308028	37	0.00394
Marbling score	13	68880703	69869624	55	0.00391
Marbling score	11	40026791	40988413	26	0.0039
Marbling score	26	2622669	3611224	41	0.00386
Marbling score	1	40669335	41649412	27	0.00385
Marbling score	6	75636552	76634488	11	0.00385
Marbling score	5	77027193	78015617	68	0.00382
Marbling score	7	34051735	35028517	65	0.00381
Marbling score	27	24913074	25810495	49	0.00381
Marbling score	3	5710768	6697344	46	0.0038
Marbling score	9	51835635	52810459	30	0.0038
Marbling score	28	4653610	5630191	58	0.00379
Marbling score	9	1900715	2792938	17	0.00378
Marbling score	3	68099406	69086951	30	0.0037
Marbling score	4	14245185	15203507	31	0.00368
Marbling score	1	78909030	79835571	34	0.00367
Marbling score	20	63237466	64217279	34	0.00367
Marbling score	29	5943571	6936030	33	0.00367
Marbling score	4	88449825	89409860	34	0.00366
Marbling score	3	27098063	28082378	54	0.00365
Marbling score	13	25964472	26884150	40	0.00365
Marbling score	13	82431478	83402661	22	0.00365
Marbling score	21	23686576	24566830	73	0.00364
Marbling score	21	28760998	29725150	65	0.00363
Marbling score	5	2087575	3086065	20	0.00362
Marbling score	17	38959187	39954504	44	0.00357
Marbling score	1	102912727	103885663	16	0.00355
Marbling score	1	124014912	125012135	21	0.00355
Marbling score	7	76800530	77776162	18	0.00354
Marbling score	11	53108139	54095468	12	0.00354
Marbling score	6	29348942	30337817	43	0.00353
Marbling score	18	19398415	20397359	35	0.00352
Marbling score	22	44218016	45182436	45	0.00351
Marbling score	4	13216020	14137222	38	0.00348
Marbling score	8	9623895	10594834	70	0.00348
Marbling score	2	55377581	56362596	55	0.00347
Marbling score	13	5339509	6289502	27	0.00347
Marbling score	27	31437266	32300363	25	0.00347
Marbling score	24	44274218	45232384	24	0.00346
Marbling score	8	40864367	41842422	39	0.00345
Marbling score	23	148759	1065884	18	0.00344
Marbling score	2	73286302	74261471	29	0.00343
Marbling score	8	45063716	46056616	61	0.00343
Marbling score	23	25287298	26239695	260	0.00343
Marbling score	28	9319282	10303845	63	0.00343
Marbling score	3	51841394	52823672	47	0.00341
Marbling score	2	109167819	110084031	19	0.0034
Marbling score	1	89950486	90935005	22	0.00337
Marbling score	2	78653265	79609722	39	0.00336
Marbling score	2	122532295	123505228	53	0.00336
Marbling score	19	10618781	11611708	100	0.00336
Marbling score	19	13114920	14094861	78	0.00336
Marbling score	24	27152159	28118993	19	0.00335
Marbling score	26	245596	1202126	36	0.00335
Marbling score	6	48536248	49530294	71	0.00334
Marbling score	8	33852925	34772824	22	0.00332
Marbling score	1	138053557	139027128	43	0.00331
Marbling score	22	28117996	28970359	39	0.00328
Marbling score	28	23684348	24680302	42	0.00327
Marbling score	27	7687266	8686623	60	0.00325
Marbling score	3	3314584	4233590	33	0.00324
Marbling score	11	81800852	82774027	30	0.00323
Marbling score	26	44114392	45074046	42	0.00323
Marbling score	13	28190183	29135008	38	0.00322
Marbling score	8	35568258	36554678	23	0.00321
Marbling score	29	10107706	11034651	20	0.00321
Marbling score	11	41346354	42294264	16	0.0032
Marbling score	11	50352756	51338068	23	0.0032
Marbling score	16	61601797	62578656	56	0.0032
Marbling score	2	40887551	41823284	16	0.00319
Marbling score	12	80653811	81645849	16	0.00319
Marbling score	4	20579798	21576904	32	0.00318
Marbling score	16	53280547	54262891	81	0.00318
Marbling score	7	84922183	85882621	22	0.00317
Marbling score	21	53966176	54965984	97	0.00317
Marbling score	5	83287177	84285421	40	0.00316
Marbling score	8	19634264	20617143	23	0.00314
Marbling score	4	91292803	92292549	80	0.00311
Marbling score	15	74309133	75307866	44	0.0031
Marbling score	25	4778712	5682523	15	0.0031
Marbling score	1	155011355	155982596	22	0.00309
Marbling score	5	80801570	81769685	19	0.00309
Marbling score	16	69532381	70529854	29	0.00308
Marbling score	23	35579146	36578035	23	0.00308
Marbling score	6	101010434	101972560	57	0.00303
Marbling score	14	48057781	48961731	23	0.00303
Marbling score	11	84412949	85378061	18	0.00302
Marbling score	15	32357080	33283643	17	0.00302
Marbling score	24	22032278	23015613	27	0.003
Marbling score	1	60177022	61128757	22	0.00299
Marbling score	2	68422102	69410805	15	0.00298
Marbling score	9	99381273	100370467	16	0.00298
Marbling score	11	58510034	59504575	20	0.00297
Marbling score	12	40049870	40978456	13	0.00295
Marbling score	21	63717522	64695785	55	0.00294
Marbling score	26	15160471	16153772	81	0.00294
Marbling score	1	74175764	75088645	26	0.00293
Marbling score	9	7500045	8497911	23	0.00293
Marbling score	10	61814990	62721019	53	0.00292
Marbling score	14	25988361	26969707	49	0.00289
Marbling score	6	33555068	34501180	21	0.00288
Marbling score	29	15049904	16040528	14	0.00287
Marbling score	4	5843378	6766553	29	0.00286
Marbling score	4	82475222	83467684	63	0.00286
Marbling score	16	15003583	15977374	23	0.00285
Marbling score	28	32101505	33061119	36	0.00285
Marbling score	9	81924340	82923688	31	0.00283
Marbling score	16	59406126	60322634	60	0.00283
Marbling score	28	20915530	21881345	13	0.00283
Marbling score	16	20260044	21126052	22	0.00282
Marbling score	13	8801207	9789724	20	0.0028
Marbling score	20	10983709	11948110	22	0.00279
Marbling score	6	27929418	28873303	25	0.00278
Marbling score	6	37030480	37999069	62	0.00277
Marbling score	13	67730971	68711107	31	0.00276
Marbling score	17	20889538	21882203	22	0.00275
Marbling score	23	40192301	41172105	43	0.00275
Marbling score	6	73481332	74479440	13	0.00274
Marbling score	9	78152584	79141564	11	0.00274
Marbling score	16	10603791	11516923	18	0.00274
Marbling score	5	49592107	50591561	25	0.00273
Marbling score	5	15943853	16930027	13	0.00272
Marbling score	10	56152741	57132350	47	0.00271
Marbling score	24	18924463	19906022	29	0.00271
Marbling score	10	38100960	38980953	48	0.0027
Marbling score	24	14466917	15423390	14	0.0027
Marbling score	24	52136857	53103132	21	0.00269
Marbling score	3	95003639	95966229	40	0.00267
Marbling score	12	26165597	27128891	15	0.00267
Marbling score	14	66990511	67990370	51	0.00266
Marbling score	4	84609294	85605565	29	0.00265
Marbling score	21	12441354	13437630	38	0.00265
Marbling score	15	11207429	12167647	10	0.00263
Marbling score	2	18762282	19661202	72	0.00262
Marbling score	2	101892926	102823007	22	0.00262
Marbling score	6	41729005	42661567	41	0.00261
Marbling score	9	16175133	17170909	16	0.0026
Marbling score	12	58711550	59665420	17	0.00259
Marbling score	7	75152734	76138091	27	0.00258
Marbling score	8	109228811	110225332	84	0.00258
Marbling score	17	29138771	30127374	87	0.00257
Marbling score	18	14985105	15959442	87	0.00257
Marbling score	27	44430824	45430146	20	0.00255
Marbling score	12	55205458	56071971	21	0.00254
Marbling score	26	9335825	10305675	55	0.00254
Marbling score	24	9304796	10269111	50	0.00253
Marbling score	11	42850016	43847557	41	0.00252
Marbling score	1	39292042	40162427	10	0.00251
Marbling score	17	23505173	24456038	19	0.00251
Marbling score	14	12563733	13435097	26	0.0025
Marbling score	19	15240920	16206653	36	0.00249
Marbling score	23	22669571	23663060	26	0.00249
Marbling score	4	35729098	36665416	16	0.00248
Marbling score	21	18327196	19319207	19	0.00247
Marbling score	29	23236044	24197067	27	0.00247
Marbling score	14	70473764	71429718	38	0.00246
Marbling score	4	110429169	111416155	20	0.00244
Marbling score	24	4532063	5498951	18	0.00244
Marbling score	3	43060637	44052173	84	0.00243
Marbling score	10	2449856	3428227	34	0.00243
Marbling score	22	19452386	20364584	12	0.00243
Marbling score	12	13331631	14211580	31	0.00242
Marbling score	15	3537009	4535971	29	0.00242
Marbling score	19	4159001	5141908	33	0.00242
Marbling score	17	8603935	9600753	22	0.00241
Marbling score	6	107281039	108230371	13	0.0024
Marbling score	7	100740088	101667041	36	0.00239
Marbling score	28	16335486	17302843	24	0.00239
Marbling score	3	36276356	37209678	13	0.00238
Marbling score	15	67340465	68331995	15	0.00238
Marbling score	7	107525464	108516210	47	0.00237
Marbling score	3	70447224	71431286	23	0.00236
Marbling score	6	286406	1285962	18	0.00236
Marbling score	10	42384730	43384641	110	0.00234
Marbling score	9	4508508	5504954	14	0.00233
Marbling score	24	10655843	11615091	25	0.00231
Marbling score	3	79521287	80422193	43	0.0023
Marbling score	4	95631910	96542059	44	0.00229
Marbling score	9	92750797	93745571	17	0.00228
Marbling score	14	49880501	50880026	17	0.00228
Marbling score	29	19971826	20962635	23	0.00225
Marbling score	7	66601910	67576214	18	0.00224
Marbling score	9	97230654	98228903	25	0.00224
Marbling score	9	35206464	36196365	14	0.00223
Marbling score	8	111410824	111491864	13	0.00222
Marbling score	11	23617880	24568406	22	0.00221
Marbling score	26	12721061	13662385	56	0.00221
Marbling score	4	80495322	81432770	32	0.00219
Marbling score	25	24778589	25772304	128	0.00218
Marbling score	16	22687804	23681465	82	0.00217
Marbling score	16	39707541	40681808	49	0.00215
Marbling score	25	6549649	7535946	31	0.00215
Marbling score	1	7575218	8548471	10	0.00211
Marbling score	26	28197657	29186399	14	0.00211
Marbling score	27	38043770	39020377	48	0.00211
Marbling score	2	134003964	134995572	33	0.0021
Marbling score	14	40735675	41623892	36	0.0021
Marbling score	20	56845243	57804168	21	0.0021
Marbling score	27	30163981	31149839	24	0.0021
Marbling score	1	26105452	27052884	31	0.00209
Marbling score	1	121110327	122084337	25	0.00209
Marbling score	3	84148683	85077748	15	0.00208
Marbling score	11	11496687	12484888	65	0.00208
Marbling score	21	52720067	53671014	34	0.00208
Marbling score	24	54811221	55767809	14	0.00207
Marbling score	4	23046088	24032194	22	0.00206
Marbling score	21	36876290	37863379	17	0.00206
Marbling score	16	7627448	8437846	30	0.00205
Marbling score	5	85732429	86709199	24	0.00204
Marbling score	12	2731456	3693855	22	0.00204
Marbling score	2	71747196	72744917	29	0.00203
Marbling score	6	3731450	4704883	39	0.00203
Marbling score	6	76880221	77878593	20	0.00203
Marbling score	1	156095901	157072612	23	0.00202
Marbling score	8	95882656	96864301	50	0.00202
Marbling score	15	56896842	57854603	40	0.00202
Marbling score	20	48146498	49092876	19	0.00202
Marbling score	21	4011391	4948777	22	0.00202
Marbling score	5	89763679	90707048	26	0.00201
Marbling score	6	2603132	3590180	56	0.002
Marbling score	7	99187305	100145647	21	0.002
Marbling score	9	13708088	14705801	16	0.00198
Marbling score	14	36891460	37884073	43	0.00197
Marbling score	17	35421022	36403303	35	0.00197
Marbling score	1	91213602	92151367	20	0.00196
Marbling score	6	9179787	10174686	15	0.00196
Marbling score	2	81922131	82881212	13	0.00195
Marbling score	14	53058646	54032953	19	0.00195
Marbling score	2	92251750	93219498	17	0.00194
Marbling score	23	41359217	42341323	39	0.00194
Marbling score	24	15998369	16990695	11	0.00194
Marbling score	2	66896474	67877869	31	0.00193
Marbling score	2	27709925	28668665	30	0.00192
Marbling score	27	3054883	4049599	15	0.0019
Marbling score	28	13706004	14671357	32	0.00188
Marbling score	8	32559813	33424212	17	0.00187
Marbling score	13	19009052	20004907	38	0.00187
Marbling score	9	56631176	57615068	34	0.00186
Marbling score	16	55736428	56711057	64	0.00186
Marbling score	1	147418674	148353535	22	0.00185
Marbling score	4	16778185	17734849	22	0.00185
Marbling score	16	31569381	32544765	51	0.00185
Marbling score	20	29447902	30433907	25	0.00184
Marbling score	21	62192181	63134292	11	0.00184
Marbling score	6	109552273	110542262	23	0.0018
Marbling score	18	29091322	29971960	16	0.00179
Marbling score	21	65944441	66932880	69	0.00179
Marbling score	26	4383155	5378074	31	0.00178
Marbling score	26	8192400	9161929	43	0.00177
Marbling score	26	38879735	39812987	81	0.00177
Marbling score	2	98655108	99626107	14	0.00176
Marbling score	25	11503252	12436815	22	0.00176
Marbling score	4	493137	1446328	14	0.00175
Marbling score	22	25696215	26662167	26	0.00174
Marbling score	14	51503257	52445747	16	0.00172
Marbling score	17	19661267	20625888	18	0.00172
Marbling score	5	53708524	54640944	24	0.00171
Marbling score	4	70122293	71077387	46	0.0017
Marbling score	10	94273911	95268946	20	0.0017
Marbling score	28	10366996	11354595	32	0.0017
Marbling score	9	41619514	42533639	47	0.00169
Marbling score	15	18958302	19909904	16	0.00169
Marbling score	21	34423235	35388414	121	0.00169
Marbling score	3	44902917	45840918	20	0.00168
Marbling score	27	35824524	36779992	56	0.00168
Marbling score	11	51870268	52758789	15	0.00167
Marbling score	1	107397419	108367511	25	0.00166
Marbling score	24	30682979	31675938	28	0.00166
Marbling score	1	27239572	28059651	13	0.00165
Marbling score	28	19709019	20690389	19	0.00165
Marbling score	20	15840102	16819056	15	0.00162
Marbling score	22	40819265	41806445	21	0.00162
Marbling score	22	30904149	31875401	18	0.00161
Marbling score	26	16300265	17299006	112	0.00161
Marbling score	4	8091059	9067243	27	0.0016
Marbling score	12	38542789	39525162	14	0.0016
Marbling score	3	87632116	88574205	19	0.00159
Marbling score	6	47202455	48191081	16	0.00159
Marbling score	1	133244717	134214084	17	0.00158
Marbling score	6	45883738	46880424	41	0.00157
Marbling score	16	8817297	9788433	22	0.00157
Marbling score	21	16980478	17968986	21	0.00156
Marbling score	23	1897314	2894413	19	0.00155
Marbling score	15	9024427	10007499	19	0.00152
Marbling score	6	25914768	26727840	30	0.00151
Marbling score	11	75311974	76299164	22	0.0015
Marbling score	12	57304652	58235854	13	0.0015
Marbling score	16	21263249	22254764	25	0.0015
Marbling score	19	59058798	60025056	22	0.00149
Marbling score	21	39798395	40797255	24	0.00149
Marbling score	2	99807992	100793281	18	0.00148
Marbling score	9	45754622	46749588	13	0.00146
Marbling score	9	98361369	99344812	20	0.00145
Marbling score	21	42221961	43212490	37	0.00145
Marbling score	27	27274663	28243665	14	0.00145
Marbling score	6	99350994	100340889	59	0.00143
Marbling score	22	26997000	27993243	26	0.00143
Marbling score	1	62841878	63797053	18	0.00142
Marbling score	7	35452755	36299960	13	0.00142
Marbling score	10	33430919	34424640	38	0.00142
Marbling score	20	42102074	42942535	20	0.00142
Marbling score	21	51142015	52130283	29	0.00142
Marbling score	11	57247021	58170667	14	0.00141
Marbling score	14	33558283	34489931	58	0.00141
Marbling score	8	21691570	22683533	32	0.00138
Marbling score	16	17740715	18633047	24	0.00138
Marbling score	13	1258355	2250964	35	0.00137
Marbling score	17	56380940	57375842	32	0.00136
Marbling score	6	62103056	63080308	15	0.00133
Marbling score	9	11028613	11997198	28	0.00133
Marbling score	17	13157054	14143481	46	0.00133
Marbling score	19	2781644	3780008	33	0.00133
Marbling score	21	15656729	16649344	47	0.00133
Marbling score	4	90022862	91017313	21	0.00132
Marbling score	5	92379543	93330057	14	0.00132
Marbling score	6	10509217	11505013	24	0.00132
Marbling score	8	5823957	6806893	29	0.00132
Marbling score	6	105867938	106863749	21	0.00131
Marbling score	1	50364004	51329696	13	0.0013
Marbling score	6	78761714	79743662	14	0.00129
Marbling score	24	1293319	2274958	26	0.00129
Marbling score	1	84911107	85845373	21	0.00127
Marbling score	6	44702227	45698217	63	0.00127
Marbling score	4	108935465	109885043	12	0.00126
Marbling score	18	20614222	21596766	17	0.00126
Marbling score	2	116117620	117059563	34	0.00124
Marbling score	12	41054109	42005673	11	0.00123
Marbling score	24	11951774	12769949	34	0.00123
Marbling score	2	74707612	75701914	20	0.00121
Marbling score	6	4902085	5886213	18	0.00121
Marbling score	6	30698453	31669870	25	0.00121
Marbling score	7	81953425	82949821	33	0.00121
Marbling score	17	22371400	23369293	15	0.0012
Marbling score	4	96746205	97745173	27	0.00119
Marbling score	9	5536238	6505208	15	0.00119
Marbling score	6	72475815	73352592	10	0.00118
Marbling score	2	77216183	78192052	15	0.00117
Marbling score	20	61017106	61971945	16	0.00117
Marbling score	12	79591902	80568320	16	0.00116
Marbling score	20	49451794	50444499	14	0.00116
Marbling score	24	47883810	48883619	31	0.00116
Marbling score	5	75919447	76912249	32	0.00115
Marbling score	8	42349855	43330102	25	0.00114
Marbling score	10	77315567	78266699	20	0.00114
Marbling score	1	88730987	89719317	11	0.00113
Marbling score	3	90113669	91085209	18	0.00113
Marbling score	8	18521240	19516277	19	0.00113
Marbling score	7	104932084	105880432	12	0.00112
Marbling score	27	8966661	9933724	12	0.00112
Marbling score	8	4731449	5727214	31	0.00111
Marbling score	10	91222570	92208179	27	0.00111
Marbling score	12	50874144	51843698	18	0.0011
Marbling score	14	28670732	29630822	20	0.0011
Marbling score	28	36974281	37921033	14	0.0011
Marbling score	5	51923560	52765269	10	0.00109
Marbling score	14	17948621	18929195	22	0.00109
Marbling score	1	17373095	18299875	10	0.00108
Marbling score	2	32163209	33118040	22	0.00108
Marbling score	9	66269745	67208056	14	0.00108
Marbling score	9	82980398	83979553	35	0.00108
Marbling score	6	51704975	52645662	16	0.00107
Marbling score	9	30408706	31338450	30	0.00107
Marbling score	6	38599441	39595310	18	0.00104
Marbling score	18	26545207	27489227	15	0.00103
Marbling score	28	39577047	40562942	19	0.00103
Marbling score	8	76606580	77583129	72	0.00102
Marbling score	2	50038538	50915615	12	0.00101
Marbling score	13	7705842	8677922	18	0.00101
Marbling score	15	12706743	13697323	13	0.00101
Marbling score	3	71769765	72735786	17	0.00099
Marbling score	12	9027170	10021608	19	0.00099
Marbling score	7	72898450	73837250	21	0.00098
Marbling score	24	50103163	51078832	50	0.00098
Marbling score	16	57307940	58289347	56	0.00096
Marbling score	1	54530063	55515620	11	0.00095
Marbling score	8	80908089	81902445	74	0.00095
Marbling score	10	41011750	41986957	13	0.00095
Marbling score	7	103136685	104068858	28	0.00094
Marbling score	9	77046829	78021748	18	0.00094
Marbling score	2	39598534	40539871	19	0.00093
Marbling score	8	15765579	16763322	36	0.00093
Marbling score	15	7687606	8674434	22	0.00093
Marbling score	15	70285470	71264948	11	0.00092
Marbling score	15	10178188	11144666	11	0.00091
Marbling score	15	2400872	3377128	24	0.0009
Marbling score	19	5173464	6172325	43	0.0009
Marbling score	22	13606809	14554388	47	0.00089
Marbling score	27	125945	1123222	28	0.00089
Marbling score	1	29687411	30659946	11	0.00088
Marbling score	8	67576272	68529666	20	0.00087
Marbling score	16	13649532	14612739	16	0.00087
Marbling score	18	31131936	32127979	20	0.00087
Marbling score	8	94716759	95692700	42	0.00086
Marbling score	22	3762052	4727625	21	0.00086
Marbling score	3	38518726	39403219	16	0.00085
Marbling score	10	54980776	55930379	31	0.00085
Marbling score	12	71977923	72974757	110	0.00085
Marbling score	21	8498932	9412945	23	0.00083
Marbling score	26	26886504	27844192	20	0.00083
Marbling score	3	96136919	97083751	13	0.00082
Marbling score	14	34670135	35661020	27	0.00082
Marbling score	16	16152108	17142514	20	0.00082
Marbling score	5	116712604	117685157	62	0.00081
Marbling score	27	40760189	41733611	15	0.00079
Marbling score	26	5567658	6476478	20	0.00078
Marbling score	27	4203208	5144477	14	0.00078
Marbling score	6	7064221	8047065	16	0.00077
Marbling score	6	23533175	24531096	28	0.00077
Marbling score	10	48589436	49566301	16	0.00076
Marbling score	10	39967099	40861564	23	0.00075
Marbling score	17	26022250	26915562	12	0.00075
Marbling score	29	29925988	30814697	13	0.00075
Marbling score	6	53934948	54854046	15	0.00073
Marbling score	8	79514938	80504432	23	0.00073
Marbling score	11	90905376	91839629	12	0.00071
Marbling score	14	55633831	56556149	34	0.0007
Marbling score	20	18943900	19910542	15	0.00069
Marbling score	20	44442095	45382615	15	0.00069
Marbling score	8	56479469	57354805	10	0.00068
Marbling score	22	24246395	25207016	16	0.00066
Marbling score	4	18138389	19133951	23	0.00065
Marbling score	29	13316795	14265280	18	0.00065
Marbling score	20	53560212	54554943	22	0.00064
Marbling score	2	83226939	84107125	9	0.00063
Marbling score	14	77667578	78666756	20	0.00063
Marbling score	6	49756530	50672369	21	0.00062
Marbling score	19	1303718	2297200	35	0.00062
Marbling score	20	51813752	52750347	11	0.00062
Marbling score	23	36736355	37729588	24	0.00062
Marbling score	12	82077324	83068478	23	0.00061
Marbling score	10	22780383	23726537	227	0.0006
Marbling score	5	117930669	118926924	26	0.00059
Marbling score	8	14639815	15590887	19	0.00059
Marbling score	16	33835259	34766905	27	0.00059
Marbling score	17	27587562	28554765	16	0.00059
Marbling score	17	36662187	37661603	20	0.00059
Marbling score	1	46659142	47606699	22	0.00058
Marbling score	13	79699070	80626907	37	0.00056
Marbling score	25	29435671	30331706	27	0.00056
Marbling score	15	68557133	69533006	14	0.00055
Marbling score	6	79787752	80755066	21	0.00054
Marbling score	17	59009987	59992564	15	0.00054
Marbling score	16	47602758	48591244	18	0.00053
Marbling score	26	1419659	2419060	28	0.00053
Marbling score	8	12780851	13770395	16	0.00052
Marbling score	12	44703903	45650558	13	0.00051
Marbling score	8	92481299	93464951	26	0.00045
Marbling score	20	46327377	47196829	27	0.00045
Marbling score	3	61744155	62702147	23	0.00044
Marbling score	12	42526721	43504096	13	0.00044
Marbling score	1	103992204	104987991	15	0.00043
Marbling score	12	70921444	71876899	196	0.00043
Marbling score	18	27726727	28718247	19	0.00043
Marbling score	3	4583155	5570422	12	0.00042
Marbling score	7	74076164	75047628	20	0.00042
Marbling score	12	6613549	7492421	12	0.00042
Marbling score	9	3042012	4000708	14	0.00041
Marbling score	27	11544080	12386638	13	0.00041
Marbling score	10	95898502	96884157	12	0.00039
Marbling score	22	9369415	10345715	23	0.00039
Marbling score	8	73140728	74096731	58	0.00038
Marbling score	4	34651519	35628691	18	0.00037
Marbling score	26	37836152	38780955	23	0.00037
Marbling score	20	50794831	51730591	15	0.00035
Marbling score	12	56206814	57177709	12	0.00034
Marbling score	12	5184376	5994358	13	0.00033
Marbling score	22	7741942	8657657	38	0.00033
Marbling score	6	18170362	19166446	35	0.00032
Marbling score	10	98239669	99225420	15	0.00032
Marbling score	7	86269320	87189005	18	0.00031
Marbling score	24	51130282	52037619	15	0.00031
Marbling score	24	5548990	6437028	8	0.0003
Marbling score	27	6678058	7677839	84	0.0003
Marbling score	11	16384871	17340271	13	0.00029
Marbling score	18	30092809	30824413	8	0.00028
Marbling score	2	57458564	58390414	19	0.00024
Marbling score	2	65831787	66780628	14	0.00024
Marbling score	25	23578066	24501550	14	0.00024
Marbling score	20	43322708	44319688	18	0.00023
Marbling score	21	38276688	39276506	17	0.00023
Marbling score	16	36004313	36979476	31	0.00022
Marbling score	4	83605492	84546988	15	0.00021
Marbling score	9	57663523	58632197	11	0.0002
Marbling score	17	37803133	38661101	12	0.0002
Marbling score	6	8083862	9071092	16	0.00019
Marbling score	20	59858495	60774279	11	0.00018
Marbling score	3	37481305	38385360	9	0.00016
Marbling score	8	11636894	12635845	15	0.00016
Marbling score	12	7921834	8901490	13	0.00016
Marbling score	27	10348832	11344637	13	0.00013
Marbling score	3	63219395	64094066	15	0.00012
Marbling score	16	52235631	53161506	21	0.00012
Marbling score	21	35560912	36550707	16	0.00012
Marbling score	6	52776675	53776387	15	9e-05
Marbling score	12	69804346	70767359	75	3e-05
Marbling score	1	158125326	158084578	0	0
Marbling score	1	158210016	158125326	0	0
Marbling score	1	158215960	158210016	0	0
Marbling score	1	158217159	158215960	0	0
Marbling score	1	158219115	158217159	0	0
Marbling score	1	158219211	158219115	0	0
Marbling score	1	158219282	158219211	0	0
Marbling score	1	158220047	158219282	0	0
Marbling score	1	158222513	158220047	0	0
Marbling score	1	158226647	158222513	0	0
Marbling score	1	158226977	158226647	0	0
Marbling score	1	158227949	158226977	0	0
Marbling score	1	158229705	158227949	0	0
Marbling score	1	158229836	158229705	0	0
Marbling score	1	158244233	158229836	0	0
Marbling score	1	158244269	158244233	0	0
Marbling score	1	158248484	158244269	0	0
Marbling score	1	158254846	158248484	0	0
Marbling score	1	158254920	158254846	0	0
Marbling score	1	158272309	158254920	0	0
Marbling score	1	158296636	158272309	0	0
Marbling score	1	158302234	158296636	0	0
Marbling score	1	158303826	158302234	0	0
Marbling score	1	158303991	158303826	0	0
Marbling score	1	158304020	158303991	0	0
Marbling score	1	158304059	158304020	0	0
Marbling score	1	158304061	158304059	0	0
Marbling score	1	158313212	158304061	0	0
Marbling score	1	158313236	158313212	0	0
Marbling score	1	158313240	158313236	0	0
Marbling score	1	158313359	158313240	0	0
Marbling score	1	158325303	158313359	0	0
Marbling score	1	158336590	158325303	0	0
Marbling score	1	158346976	158336590	0	0
Marbling score	1	158472415	158346976	0	0
Marbling score	2	136116191	136067580	0	0
Marbling score	2	136150892	136116191	0	0
Marbling score	2	136151120	136150892	0	0
Marbling score	2	136151305	136151120	0	0
Marbling score	2	136151362	136151305	0	0
Marbling score	2	136151488	136151362	0	0
Marbling score	2	136151732	136151488	0	0
Marbling score	2	136151773	136151732	0	0
Marbling score	2	136152019	136151773	0	0
Marbling score	2	136168771	136152019	0	0
Marbling score	2	136187879	136168771	0	0
Marbling score	2	136188007	136187879	0	0
Marbling score	2	136188035	136188007	0	0
Marbling score	2	136188161	136188035	0	0
Marbling score	2	136188166	136188161	0	0
Marbling score	2	136188194	136188166	0	0
Marbling score	2	136188194	136188194	0	0
Marbling score	2	136188421	136188194	0	0
Marbling score	2	136188467	136188421	0	0
Marbling score	2	136188546	136188467	0	0
Marbling score	2	136188613	136188546	0	0
Marbling score	2	136188688	136188613	0	0
Marbling score	2	136188707	136188688	0	0
Marbling score	2	136189040	136188707	0	0
Marbling score	2	136189040	136189040	0	0
Marbling score	2	136189049	136189040	0	0
Marbling score	2	136189049	136189049	0	0
Marbling score	2	136189132	136189049	0	0
Marbling score	2	136189133	136189132	0	0
Marbling score	2	136189204	136189133	0	0
Marbling score	2	136189366	136189204	0	0
Marbling score	2	136189424	136189366	0	0
Marbling score	2	136189454	136189424	0	0
Marbling score	2	136189507	136189454	0	0
Marbling score	2	136189990	136189507	0	0
Marbling score	2	136218516	136189990	0	0
Marbling score	3	120829136	120819356	0	0
Marbling score	3	120838653	120829136	0	0
Marbling score	3	120838778	120838653	0	0
Marbling score	3	120839369	120838778	0	0
Marbling score	3	120859923	120839369	0	0
Marbling score	3	120862039	120859923	0	0
Marbling score	3	120862441	120862039	0	0
Marbling score	3	120862550	120862441	0	0
Marbling score	3	120928899	120862550	0	0
Marbling score	3	120957517	120928899	0	0
Marbling score	3	120966500	120957517	0	0
Marbling score	3	120967252	120966500	0	0
Marbling score	4	119841669	119814992	0	0
Marbling score	5	120013352	119979862	0	0
Marbling score	5	120014781	120013352	0	0
Marbling score	5	120020282	120014781	0	0
Marbling score	5	120020372	120020282	0	0
Marbling score	5	120039505	120020372	0	0
Marbling score	5	120047178	120039505	0	0
Marbling score	5	120055511	120047178	0	0
Marbling score	5	120055711	120055511	0	0
Marbling score	6	117762253	117745699	0	0
Marbling score	7	110658387	110584521	0	0
Marbling score	7	110659231	110658387	0	0
Marbling score	7	110662152	110659231	0	0
Marbling score	7	110662161	110662152	0	0
Marbling score	8	113139376	111491864	0	0
Marbling score	8	113252524	113139376	0	0
Marbling score	9	103878229	103771813	0	0
Marbling score	9	103921905	103878229	0	0
Marbling score	9	103922283	103921905	0	0
Marbling score	9	103924618	103922283	0	0
Marbling score	9	103925149	103924618	0	0
Marbling score	9	103926385	103925149	0	0
Marbling score	9	103926434	103926385	0	0
Marbling score	9	103926511	103926434	0	0
Marbling score	9	103926513	103926511	0	0
Marbling score	9	103927045	103926513	0	0
Marbling score	9	103927063	103927045	0	0
Marbling score	9	103946923	103927063	0	0
Marbling score	9	103961535	103946923	0	0
Marbling score	9	103961948	103961535	0	0
Marbling score	9	103961991	103961948	0	0
Marbling score	9	103962000	103961991	0	0
Marbling score	9	103962145	103962000	0	0
Marbling score	9	103962243	103962145	0	0
Marbling score	9	103964455	103962243	0	0
Marbling score	9	103967387	103964455	0	0
Marbling score	9	104003359	103967387	0	0
Marbling score	9	104011693	104003359	0	0
Marbling score	9	104070758	104011693	0	0
Marbling score	9	104085233	104070758	0	0
Marbling score	9	104085260	104085233	0	0
Marbling score	9	104087971	104085260	0	0
Marbling score	9	104088241	104087971	0	0
[truncated: 1,464 more rows]
