# Supplementary material for: Genomic Approaches Reveal Pleiotropic Effects in Crossbred Beef Cattle
Source: Front Genet. 2021 Mar 19;12:627055. doi: 10.3389/fgene.2021.627055 (PMC8017557; doi:10.3389/fgene.2021.627055)
Supplement: Supplementary Table 2 — The number of SNPs and additive genetic variance (%) explained in REA by 1-Mb genomic windows from single-trait WssGBLUP analysis correcting for indirect effects where all other traits were included as covariates. [file Table_2.xlsx]

## Sheet: SupplementaryTable2
Supplementary Table 2. The number of SNPs and additive genetic variance (%) explained in REA by 1-Mb genomic windows from single-trait WssGBLUP analysis correcting for indirect effects where all other traits were included as covariates.
Trait	Chromosome	Start position	End position	Number of SNP within window	% Genetic variance explained
Ribeye area	5	55947945	56939150	418	4.72374
Ribeye area	5	26497783	27497503	357	2.62503
Ribeye area	28	24787439	25781722	130	1.52742
Ribeye area	19	41594056	42594001	340	1.42689
Ribeye area	25	35662351	36660502	507	1.27061
Ribeye area	5	23970870	24965983	159	1.2259
Ribeye area	4	113617586	114617445	257	1.20626
Ribeye area	7	90225397	91219793	193	1.03083
Ribeye area	18	61577724	62576221	545	0.95329
Ribeye area	29	27523739	28522724	467	0.91306
Ribeye area	4	6872647	7824688	169	0.90276
Ribeye area	25	37688636	38658421	284	0.75798
Ribeye area	4	4814841	5808407	188	0.69156
Ribeye area	19	8638567	9637637	329	0.67078
Ribeye area	14	8175077	9172838	246	0.65256
Ribeye area	14	709535	1704589	407	0.6334
Ribeye area	5	25092890	26086562	198	0.59571
Ribeye area	11	2130482	3128030	323	0.5876
Ribeye area	20	5178329	6164636	116	0.54335
Ribeye area	4	106652024	107650667	300	0.52934
Ribeye area	5	57289664	58285910	312	0.52481
Ribeye area	18	45598731	46596304	409	0.51757
Ribeye area	27	26249242	27245974	125	0.50806
Ribeye area	5	105135839	106134893	181	0.50286
Ribeye area	18	39414968	40410836	174	0.48936
Ribeye area	16	54317629	55316560	195	0.48103
Ribeye area	18	64523028	65521524	493	0.4668
Ribeye area	19	44330202	45327899	253	0.4563
Ribeye area	19	46223232	47216642	129	0.45445
Ribeye area	5	22478477	23478329	159	0.44985
Ribeye area	29	44590167	45585968	305	0.44869
Ribeye area	20	4164293	5157112	152	0.44557
Ribeye area	4	118829731	119814992	127	0.44234
Ribeye area	20	21787525	22781274	250	0.44002
Ribeye area	17	61944879	62943513	315	0.43305
Ribeye area	2	129341333	130334162	136	0.42444
Ribeye area	10	88298292	89294494	245	0.41604
Ribeye area	1	92924841	93920949	118	0.40365
Ribeye area	2	126267433	127264913	347	0.39915
Ribeye area	28	43501640	44492711	251	0.38002
Ribeye area	19	36796229	37794028	195	0.3754
Ribeye area	8	90312831	91312110	171	0.37247
Ribeye area	16	51063434	52061931	286	0.36116
Ribeye area	5	67204491	68185468	157	0.36056
Ribeye area	1	94628225	95617948	154	0.35768
Ribeye area	19	40226995	41215780	308	0.3526
Ribeye area	19	38140728	39131233	267	0.34811
Ribeye area	10	76159153	77154367	239	0.33382
Ribeye area	14	22335489	23331487	163	0.33216
Ribeye area	5	29503102	30498005	213	0.33097
Ribeye area	15	23998544	24991929	179	0.32718
Ribeye area	12	83925771	84925377	161	0.32666
Ribeye area	3	91221902	92220864	183	0.32486
Ribeye area	28	34175912	35169409	140	0.32419
Ribeye area	15	30309232	31303726	146	0.32157
Ribeye area	18	63171001	64168378	635	0.31483
Ribeye area	15	81358935	82344389	467	0.31221
Ribeye area	3	82127843	83126402	154	0.30675
Ribeye area	6	57717419	58669402	138	0.30427
Ribeye area	17	70077166	71068367	344	0.30385
Ribeye area	16	41662500	42661042	192	0.30319
Ribeye area	21	44472616	45469970	162	0.30283
Ribeye area	8	373283	1372369	183	0.2985
Ribeye area	26	13827708	14827700	171	0.29447
Ribeye area	19	55265827	56263677	444	0.2944
Ribeye area	5	106846216	107821556	296	0.29124
Ribeye area	5	103155835	104126296	410	0.28357
Ribeye area	3	102063160	103060696	406	0.28269
Ribeye area	14	32157310	33155282	126	0.27174
Ribeye area	4	104664971	105631582	266	0.2705
Ribeye area	3	32728879	33728767	232	0.26965
Ribeye area	1	142898666	143894524	223	0.26912
Ribeye area	3	8271690	9267737	231	0.26675
Ribeye area	5	42883568	43882015	109	0.26436
Ribeye area	7	51559142	52520697	458	0.26288
Ribeye area	17	60631018	61603377	229	0.26245
Ribeye area	19	61317882	62308072	189	0.2598
Ribeye area	5	100108669	101090597	262	0.25913
Ribeye area	2	131889742	132888372	153	0.25854
Ribeye area	3	53870545	54870481	282	0.252
Ribeye area	6	39819732	40815096	137	0.25069
Ribeye area	17	63609333	64608028	316	0.24418
Ribeye area	29	40449484	41438998	353	0.24085
Ribeye area	5	109474470	110469892	203	0.2372
Ribeye area	25	26778334	27778172	445	0.23523
Ribeye area	9	36828827	37821984	96	0.23477
Ribeye area	10	26844911	27842668	526	0.23145
Ribeye area	7	43018116	43997146	310	0.2313
Ribeye area	5	27615114	28610882	165	0.23037
Ribeye area	19	42751661	43744263	208	0.23029
Ribeye area	19	47741597	48740620	278	0.22975
Ribeye area	7	68851059	69846641	116	0.22808
Ribeye area	11	72067259	73066983	255	0.22513
Ribeye area	18	55247189	56245759	462	0.22264
Ribeye area	18	59603649	60603444	279	0.21799
Ribeye area	15	34888994	35879437	139	0.217
Ribeye area	15	45654792	46653367	483	0.2155
Ribeye area	29	43148023	44147635	430	0.21469
Ribeye area	20	607233	1603923	123	0.21394
Ribeye area	2	103970838	104970554	182	0.21174
Ribeye area	14	54416262	55384541	126	0.20971
Ribeye area	19	26991371	27985046	386	0.20554
Ribeye area	16	37030433	38026491	191	0.20306
Ribeye area	15	54949482	55947879	178	0.2019
Ribeye area	5	47218890	48209380	77	0.20058
Ribeye area	4	116473467	117463885	152	0.20028
Ribeye area	10	64461244	65442756	144	0.19928
Ribeye area	18	51254196	52251172	425	0.19857
Ribeye area	9	61497824	62493303	149	0.19854
Ribeye area	11	70316733	71316151	203	0.19851
Ribeye area	21	49162111	50156924	140	0.19762
Ribeye area	16	46488150	47463680	138	0.19201
Ribeye area	2	10585183	11584546	211	0.19164
Ribeye area	15	77815586	78804250	572	0.18769
Ribeye area	6	92305189	93299193	205	0.18686
Ribeye area	12	29501169	30491715	156	0.18467
Ribeye area	21	20935337	21934662	243	0.18365
Ribeye area	29	4841078	5829834	231	0.1831
Ribeye area	18	56572282	57568613	328	0.18305
Ribeye area	10	50807033	51787726	99	0.18276
Ribeye area	5	31693000	32692339	139	0.18244
Ribeye area	15	27358447	28331259	164	0.18093
Ribeye area	23	14918518	15911663	194	0.18087
Ribeye area	4	103169195	104168225	107	0.1787
Ribeye area	8	59132941	60126638	350	0.17809
Ribeye area	7	40102523	41098936	294	0.17751
Ribeye area	10	84737960	85731129	231	0.17686
Ribeye area	28	42481492	43434313	158	0.17524
Ribeye area	7	108485445	109485273	142	0.1749
Ribeye area	5	54920888	55912417	121	0.17427
Ribeye area	4	3718477	4714606	110	0.17421
Ribeye area	4	114623063	115619549	119	0.17416
Ribeye area	13	66018273	67017010	199	0.16682
Ribeye area	3	59759256	60756412	129	0.1664
Ribeye area	1	116201730	117191263	105	0.16631
Ribeye area	1	42104562	43102867	241	0.16468
Ribeye area	20	41005245	41990636	137	0.1631
Ribeye area	4	64692898	65691565	158	0.16295
Ribeye area	2	54885333	55842163	89	0.16144
Ribeye area	6	21271648	22265776	171	0.16097
Ribeye area	28	27937420	28934692	128	0.16082
Ribeye area	2	1850544	2826793	115	0.15972
Ribeye area	15	64253907	65245208	156	0.15903
Ribeye area	13	69869624	70860211	181	0.15844
Ribeye area	2	106254410	107250231	322	0.15831
Ribeye area	8	93705876	94696012	178	0.15634
Ribeye area	3	10367421	11366114	276	0.15616
Ribeye area	29	49953631	50947214	242	0.15567
Ribeye area	10	20846675	21841817	367	0.15386
Ribeye area	21	27759568	28737531	138	0.15229
Ribeye area	19	25158017	26152334	181	0.15139
Ribeye area	17	72076929	73067605	337	0.15109
Ribeye area	15	49435044	50432503	591	0.15052
Ribeye area	27	14337629	15329865	187	0.15032
Ribeye area	6	12244732	13244603	107	0.14997
Ribeye area	19	49006858	50004379	141	0.14963
Ribeye area	22	33645920	34645594	115	0.1481
Ribeye area	11	82515309	83474997	135	0.14781
Ribeye area	20	9562025	10540979	183	0.14721
Ribeye area	16	43487631	44460919	111	0.14592
Ribeye area	5	110743110	111741097	148	0.14573
Ribeye area	11	78402914	79401911	130	0.14534
Ribeye area	12	85821870	86815646	211	0.14492
Ribeye area	19	53848491	54845150	220	0.14428
Ribeye area	1	144099557	145099527	278	0.14405
Ribeye area	13	74027986	75021624	223	0.14403
Ribeye area	29	39307718	40255493	242	0.1428
Ribeye area	25	25645033	26643437	361	0.14273
Ribeye area	5	112044825	113044548	229	0.14263
Ribeye area	3	19610847	20607264	237	0.14154
Ribeye area	26	20403633	21395038	204	0.14079
Ribeye area	3	2308609	3302284	143	0.14065
Ribeye area	28	26224515	27210673	142	0.13919
Ribeye area	19	50160236	51160175	344	0.13905
Ribeye area	21	22265342	23264112	227	0.13682
Ribeye area	11	10084746	11079666	264	0.13571
Ribeye area	2	94465535	95464286	142	0.13524
Ribeye area	28	33140507	34134176	128	0.13489
Ribeye area	28	12807469	13805021	105	0.13371
Ribeye area	10	60753230	61715628	80	0.13329
Ribeye area	19	28789212	29772856	201	0.13191
Ribeye area	2	128318038	129302283	164	0.13145
Ribeye area	15	29195325	30185148	292	0.13065
Ribeye area	14	60777341	61775407	149	0.13061
Ribeye area	22	50007315	51006341	529	0.13001
Ribeye area	4	73788868	74779812	144	0.12969
Ribeye area	3	118548083	119544247	313	0.12955
Ribeye area	3	100705231	101700489	248	0.12953
Ribeye area	27	16282144	17281271	187	0.12929
Ribeye area	2	121196433	122190782	175	0.12922
Ribeye area	4	32288544	33266880	164	0.12874
Ribeye area	11	88008802	88999569	131	0.12849
Ribeye area	20	23311166	24271661	197	0.12848
Ribeye area	26	17358821	18329938	143	0.12805
Ribeye area	5	60032337	61009604	102	0.12672
Ribeye area	16	63392839	64387180	196	0.1251
Ribeye area	2	135068253	136067580	214	0.12475
Ribeye area	3	119813155	120804998	272	0.12417
Ribeye area	29	26341510	27339137	437	0.12369
Ribeye area	19	14132949	15132454	314	0.12361
Ribeye area	8	1635888	2635029	154	0.12331
Ribeye area	18	34254549	35235998	261	0.12256
Ribeye area	16	57858790	58799875	58	0.12221
Ribeye area	25	16424729	17345335	133	0.12112
Ribeye area	3	25786441	26772678	105	0.12085
Ribeye area	8	24255754	25212275	168	0.12079
Ribeye area	25	21249487	22244780	187	0.11793
Ribeye area	13	25071399	25964472	98	0.11742
Ribeye area	5	69576336	70551808	120	0.11738
Ribeye area	25	34580249	35574707	142	0.11726
Ribeye area	6	14856472	15848507	164	0.1171
Ribeye area	2	130636029	131593932	125	0.11708
Ribeye area	2	132924450	133923690	169	0.11655
Ribeye area	12	18777168	19776288	90	0.11496
Ribeye area	28	35428213	36413197	113	0.1149
Ribeye area	23	16306353	17292384	317	0.1139
Ribeye area	29	41662472	42660915	271	0.11384
Ribeye area	5	48950422	49945664	80	0.11293
Ribeye area	15	13848757	14847109	150	0.11275
Ribeye area	10	900833	1899746	168	0.11224
Ribeye area	19	52157038	53156317	242	0.1122
Ribeye area	1	145623795	146612774	292	0.11176
Ribeye area	9	60340894	61333454	159	0.11163
Ribeye area	13	32848268	33834273	82	0.11146
Ribeye area	9	9901423	10809057	134	0.10954
Ribeye area	13	41984283	42979978	199	0.10942
Ribeye area	19	62377743	63367207	75	0.1091
Ribeye area	5	34876027	35861426	37	0.10891
Ribeye area	16	75118546	76111713	282	0.10857
Ribeye area	25	36677449	37643415	204	0.10741
Ribeye area	17	13806674	14795624	128	0.10674
Ribeye area	15	21771799	22688632	155	0.10627
Ribeye area	16	49951202	50948594	122	0.10599
Ribeye area	10	43937847	44925897	99	0.10465
Ribeye area	13	20656897	21653569	112	0.10416
Ribeye area	2	124734355	125708066	188	0.10297
Ribeye area	12	33082269	34079570	168	0.10296
Ribeye area	18	36762087	37758313	146	0.10184
Ribeye area	10	79441786	80433411	104	0.10154
Ribeye area	28	7909226	8905884	144	0.10078
Ribeye area	5	30643051	31609083	204	0.09946
Ribeye area	11	93285988	94285533	348	0.09865
Ribeye area	7	41773164	42769756	215	0.0982
Ribeye area	25	13620321	14617558	209	0.0982
Ribeye area	8	99430569	100428830	104	0.09746
Ribeye area	14	9222879	10213253	113	0.09712
Ribeye area	7	101647205	102635500	103	0.09701
Ribeye area	12	78163608	79159186	310	0.09601
Ribeye area	29	28684366	29641970	116	0.09557
Ribeye area	19	39159168	40145095	187	0.09513
Ribeye area	23	28778136	29771730	654	0.09472
Ribeye area	12	24485737	25470724	60	0.09441
Ribeye area	18	795396	1791857	139	0.09424
Ribeye area	26	48511808	49506628	118	0.09262
Ribeye area	8	63691806	64685540	184	0.09235
Ribeye area	15	37472272	38470112	81	0.09231
Ribeye area	6	71195527	72189556	156	0.0923
Ribeye area	17	68619774	69618970	193	0.09187
Ribeye area	1	57349863	58349729	133	0.09151
Ribeye area	13	27017211	28009064	122	0.09147
Ribeye area	11	98411562	99397585	281	0.09102
Ribeye area	2	89078801	90077530	258	0.09056
Ribeye area	13	53143544	54136779	213	0.09053
Ribeye area	26	15750953	16744911	108	0.09042
Ribeye area	18	53612444	54611852	220	0.09011
Ribeye area	17	44212450	45211961	205	0.08981
Ribeye area	11	46101750	47096563	173	0.08933
Ribeye area	22	58420212	59413554	218	0.08928
Ribeye area	14	59650223	60646600	146	0.08905
Ribeye area	19	23820419	24814831	414	0.08901
Ribeye area	4	48873233	49842196	82	0.08883
Ribeye area	13	35920659	36905060	62	0.08811
Ribeye area	2	117737352	118715086	173	0.08753
Ribeye area	16	68255710	69254008	120	0.08729
Ribeye area	26	49968579	50966765	149	0.08662
Ribeye area	27	19890133	20885181	134	0.08654
Ribeye area	23	38894219	39878991	168	0.08513
Ribeye area	12	15729746	16724387	77	0.0849
Ribeye area	14	7167234	8167087	151	0.08473
Ribeye area	4	63686239	64678697	98	0.08444
Ribeye area	21	60839386	61826281	77	0.08435
Ribeye area	15	31417573	32408675	93	0.08378
Ribeye area	29	8236010	9198636	58	0.08373
Ribeye area	5	64099293	65098973	74	0.08342
Ribeye area	29	45666765	46631099	149	0.08261
Ribeye area	11	5405552	6358672	121	0.08246
Ribeye area	6	102423024	103413976	178	0.08201
Ribeye area	5	45327538	46321470	50	0.08199
Ribeye area	18	38307409	39306524	149	0.08197
Ribeye area	14	38965316	39955361	108	0.08196
Ribeye area	16	4699340	5698701	267	0.08181
Ribeye area	10	27862765	28855262	288	0.08079
Ribeye area	13	64682245	65656406	272	0.08071
Ribeye area	25	19259921	20256734	141	0.08011
Ribeye area	5	65185345	66175933	108	0.07966
Ribeye area	23	27180822	28180781	984	0.07918
Ribeye area	8	2731537	3729881	108	0.07907
Ribeye area	25	40877409	41877246	159	0.07895
Ribeye area	18	32308081	33301154	109	0.07847
Ribeye area	3	48730525	49729488	199	0.07829
Ribeye area	16	72109865	73101235	124	0.07758
Ribeye area	15	71370561	72351213	107	0.07707
Ribeye area	13	13293794	14290869	105	0.07688
Ribeye area	20	36292098	37290212	141	0.07651
Ribeye area	15	47892277	48888925	579	0.0765
Ribeye area	28	41161093	42138596	169	0.07637
Ribeye area	16	48579743	49577475	118	0.0762
Ribeye area	4	112614466	113612943	293	0.07575
Ribeye area	8	95180361	96117236	54	0.07568
Ribeye area	3	98924054	99900978	202	0.07524
Ribeye area	20	2965728	3899524	61	0.07519
Ribeye area	1	141649753	142645107	185	0.0749
Ribeye area	25	33566724	34566520	191	0.07476
Ribeye area	7	70295164	71257470	43	0.07469
Ribeye area	15	60233875	61231779	126	0.07398
Ribeye area	21	26223695	27220134	119	0.07373
Ribeye area	12	22643960	23616036	89	0.07347
Ribeye area	4	102115711	103081003	81	0.0734
Ribeye area	11	79497599	80431064	107	0.07313
Ribeye area	10	36798358	37795287	270	0.07254
Ribeye area	22	47749963	48743577	287	0.07148
Ribeye area	13	72899387	73898321	213	0.07131
Ribeye area	16	40652528	41621678	80	0.07108
Ribeye area	3	17662505	18648259	166	0.07093
Ribeye area	15	46691625	47682546	298	0.0709
Ribeye area	22	11034305	12028541	176	0.0709
Ribeye area	1	151524508	152515365	147	0.07071
Ribeye area	3	72930619	73904881	66	0.07034
Ribeye area	21	30289927	31241384	138	0.07002
Ribeye area	3	22594424	23590708	200	0.06994
Ribeye area	17	34274617	35243148	77	0.06984
Ribeye area	26	34047570	35036350	171	0.06984
Ribeye area	4	46667881	47663953	88	0.06936
Ribeye area	13	56281041	57220330	113	0.06931
Ribeye area	22	52213420	53205464	261	0.06914
Ribeye area	23	2977249	3975934	156	0.06892
Ribeye area	8	103791666	104787250	99	0.06852
Ribeye area	9	91677453	92653974	107	0.06851
Ribeye area	1	82898182	83897866	180	0.06833
Ribeye area	5	39897764	40893730	88	0.06825
Ribeye area	25	32558104	33533300	140	0.0679
Ribeye area	3	9272321	10270551	174	0.06788
Ribeye area	10	67189517	68144128	103	0.06781
Ribeye area	19	17684234	18682820	143	0.06775
Ribeye area	14	23350648	24350585	110	0.06773
Ribeye area	18	10123868	11118300	263	0.06748
Ribeye area	15	80080229	81078358	218	0.06717
Ribeye area	21	33797856	34791636	181	0.06709
Ribeye area	20	26788930	27775872	109	0.06692
Ribeye area	15	25337527	26336659	119	0.06669
Ribeye area	23	19228278	20225465	142	0.06615
Ribeye area	7	59909482	60905664	75	0.06577
Ribeye area	27	17371026	18363435	136	0.06552
Ribeye area	3	33822755	34821792	200	0.0654
Ribeye area	10	11594710	12593002	159	0.06453
Ribeye area	11	43546117	44510146	77	0.06453
Ribeye area	7	58462171	59422186	71	0.06448
Ribeye area	8	28752565	29717556	84	0.0643
Ribeye area	7	7054542	8045212	262	0.06417
Ribeye area	3	20700494	21693808	148	0.06372
Ribeye area	19	32756047	33752903	193	0.06354
Ribeye area	2	105026403	106026379	118	0.0633
Ribeye area	17	57911348	58902969	80	0.06328
Ribeye area	11	6552226	7504025	136	0.06307
Ribeye area	12	30922565	31922210	81	0.06305
Ribeye area	1	95632132	96622960	81	0.06297
Ribeye area	5	108197710	109181772	110	0.0626
Ribeye area	18	48879971	49879341	365	0.06252
Ribeye area	18	44526331	45526016	119	0.06247
Ribeye area	26	24748807	25748769	173	0.0618
Ribeye area	9	87288401	88286901	152	0.06157
Ribeye area	25	2633967	3628922	317	0.06097
Ribeye area	13	31461670	32458760	78	0.06066
Ribeye area	17	5993116	6987954	127	0.06025
Ribeye area	15	44135716	45129130	202	0.06002
Ribeye area	2	17801871	18779140	352	0.06
Ribeye area	11	105811486	106804635	381	0.05979
Ribeye area	25	18083842	19081516	121	0.05955
Ribeye area	4	8948692	9946022	167	0.05918
Ribeye area	21	64885165	65884708	91	0.05909
Ribeye area	14	6111211	7110234	133	0.05908
Ribeye area	20	55520044	56494864	119	0.05891
Ribeye area	10	71650031	72648647	78	0.05876
Ribeye area	26	12721061	13662385	56	0.05867
Ribeye area	14	10945913	11939695	120	0.05861
Ribeye area	21	66932880	67920240	122	0.05832
Ribeye area	15	55994725	56993725	184	0.05823
Ribeye area	16	53280547	54262891	81	0.0582
Ribeye area	14	63569730	64519643	107	0.05814
Ribeye area	29	12034698	12993313	91	0.05814
Ribeye area	3	85191313	86188268	88	0.05808
Ribeye area	11	19388754	20371419	94	0.05801
Ribeye area	23	9747124	10740148	163	0.0579
Ribeye area	7	95746505	96621329	118	0.05778
Ribeye area	27	34293368	35282007	105	0.05715
Ribeye area	3	69392637	70317319	125	0.05714
Ribeye area	18	2059105	2998473	144	0.05712
Ribeye area	11	37623014	38620543	111	0.0569
Ribeye area	5	98520245	99504202	232	0.05684
Ribeye area	26	50984139	51960044	97	0.05676
Ribeye area	12	28396762	29394471	96	0.05674
Ribeye area	20	69103214	70083678	110	0.05599
Ribeye area	21	54522837	55506897	287	0.05591
Ribeye area	3	31178568	32171823	167	0.05565
Ribeye area	13	39662796	40661194	79	0.05506
Ribeye area	7	91427522	92425208	92	0.05471
Ribeye area	27	21858684	22849197	109	0.05438
Ribeye area	4	92398977	93395075	150	0.05386
Ribeye area	18	25542217	26518052	198	0.05381
Ribeye area	17	2843639	3842657	85	0.05378
Ribeye area	3	106608208	107604053	126	0.05355
Ribeye area	24	46163269	47155098	77	0.05351
Ribeye area	5	115804863	116801409	154	0.05314
Ribeye area	6	108283978	109260011	57	0.05305
Ribeye area	1	112388365	113386800	39	0.05287
Ribeye area	2	120063707	121024301	169	0.05279
Ribeye area	2	53859207	54852255	94	0.0527
Ribeye area	3	111546443	112539148	137	0.05256
Ribeye area	4	2103194	3092399	64	0.05253
Ribeye area	21	50273461	51258111	102	0.05234
Ribeye area	9	85695240	86687490	126	0.05183
Ribeye area	13	34129753	35049226	68	0.05173
Ribeye area	5	113080802	114045776	131	0.05134
Ribeye area	24	48949533	49930555	79	0.05121
Ribeye area	5	43884926	44857771	82	0.05098
Ribeye area	18	4338982	5250937	68	0.05098
Ribeye area	6	93308826	94243901	128	0.04991
Ribeye area	18	13696959	14695822	289	0.04968
Ribeye area	13	46113280	47091987	123	0.04953
Ribeye area	8	75109834	76109289	185	0.04943
Ribeye area	13	78474386	79468172	113	0.04929
Ribeye area	14	76572430	77567167	115	0.04868
Ribeye area	5	41863247	42858401	43	0.04844
Ribeye area	5	37711059	38700727	42	0.04837
Ribeye area	1	131036960	131903111	95	0.04787
Ribeye area	14	61900492	62899070	142	0.04764
Ribeye area	1	91869725	92861894	53	0.04746
Ribeye area	12	17653614	18604847	55	0.04733
Ribeye area	23	7116028	8102390	296	0.047
Ribeye area	26	47324397	48311134	198	0.04696
Ribeye area	14	33168001	34130102	95	0.04685
Ribeye area	25	9993626	10974126	163	0.0466
Ribeye area	5	74623595	75621866	181	0.04632
Ribeye area	4	53003395	53935336	24	0.04621
Ribeye area	3	114484416	115440266	106	0.04614
Ribeye area	15	50542043	51538975	332	0.04613
Ribeye area	19	19618598	20614704	304	0.04597
Ribeye area	11	47486727	48434961	125	0.04558
Ribeye area	8	7257801	8246905	139	0.04542
Ribeye area	8	32071679	33026028	62	0.04537
Ribeye area	8	110162477	111161613	206	0.04529
Ribeye area	5	36600359	37590897	71	0.04519
Ribeye area	2	5693763	6671751	120	0.04515
Ribeye area	18	49949153	50946625	269	0.04515
Ribeye area	29	47357487	48343127	124	0.04501
Ribeye area	6	90272102	91266874	127	0.04493
Ribeye area	16	44787817	45782727	82	0.04485
Ribeye area	15	61237583	62222217	152	0.04476
Ribeye area	4	111372627	112365250	107	0.04458
Ribeye area	1	118325818	119318066	102	0.04457
Ribeye area	8	101850517	102832026	171	0.04447
Ribeye area	3	164057	1160183	89	0.04439
Ribeye area	9	50322739	51310266	49	0.04433
Ribeye area	1	65738282	66731706	173	0.0442
Ribeye area	6	40866347	41855601	86	0.0442
Ribeye area	9	27461299	28458234	126	0.04408
Ribeye area	2	4327897	5319084	136	0.04395
Ribeye area	26	10495673	11445764	112	0.04394
Ribeye area	20	70702178	71701794	152	0.04356
Ribeye area	16	61055451	62049445	100	0.04336
Ribeye area	28	29056749	30041735	192	0.0433
Ribeye area	13	62357028	63328898	222	0.043
Ribeye area	29	37439565	38437671	284	0.04298
Ribeye area	5	68209892	69175640	67	0.04288
Ribeye area	10	25829008	26822061	318	0.04288
Ribeye area	5	88089729	89063047	99	0.04273
Ribeye area	21	56588968	57585053	172	0.04262
Ribeye area	8	89280421	90273544	114	0.04258
Ribeye area	8	81382064	82367681	96	0.04254
Ribeye area	9	43155519	44107102	69	0.04246
Ribeye area	16	25159715	26157524	120	0.04244
Ribeye area	25	22569466	23569464	91	0.04229
Ribeye area	13	51395847	52389182	211	0.04212
Ribeye area	12	19913272	20902920	50	0.04202
Ribeye area	18	16052426	17033411	75	0.04202
Ribeye area	28	697708	1644220	102	0.04202
Ribeye area	23	47110504	48106358	119	0.04172
Ribeye area	12	51786067	52784530	89	0.04164
Ribeye area	12	73527537	74525287	122	0.04136
Ribeye area	8	66022217	67015188	165	0.04135
Ribeye area	29	36225627	37224414	126	0.04102
Ribeye area	2	84411481	85405626	123	0.04094
Ribeye area	3	46822188	47816673	107	0.04064
Ribeye area	14	15905053	16903321	120	0.04034
Ribeye area	21	31392845	32352419	59	0.04033
Ribeye area	10	70423062	71359213	79	0.04012
Ribeye area	11	103681511	104631474	324	0.03991
Ribeye area	21	68685300	69684564	161	0.03979
Ribeye area	2	118870477	119857579	75	0.03953
Ribeye area	22	34691503	35592531	90	0.03887
Ribeye area	6	110706173	111699762	151	0.03873
Ribeye area	8	91329929	92329711	56	0.03863
Ribeye area	7	62151446	63135132	199	0.0386
Ribeye area	24	2499713	3492909	118	0.03838
Ribeye area	9	95940312	96869504	144	0.03835
Ribeye area	24	32560413	33544520	158	0.03834
Ribeye area	19	3447123	4397168	34	0.03798
Ribeye area	21	7342404	8307199	59	0.03789
Ribeye area	7	24366554	25348493	99	0.03783
Ribeye area	1	99412622	100412522	68	0.03764
Ribeye area	27	32165751	33162204	98	0.03729
Ribeye area	17	64615220	65595880	123	0.03726
Ribeye area	2	9483200	10478406	153	0.03708
Ribeye area	7	5572763	6568731	268	0.03708
Ribeye area	11	44846437	45831606	64	0.03707
Ribeye area	3	27942832	28884413	55	0.03701
Ribeye area	2	21455317	22438816	63	0.03698
Ribeye area	2	25924014	26922573	87	0.03689
Ribeye area	1	36646095	37642573	91	0.03679
Ribeye area	15	40393775	41389085	65	0.03633
Ribeye area	11	101478030	102474921	151	0.03624
Ribeye area	4	10318042	11312507	90	0.03623
Ribeye area	14	3947531	4935183	157	0.03619
Ribeye area	4	74790631	75719772	69	0.03614
Ribeye area	11	62810025	63804351	71	0.03605
Ribeye area	8	57559357	58449722	53	0.03599
Ribeye area	27	28530567	29388307	64	0.03576
Ribeye area	1	44470882	45426382	90	0.03556
Ribeye area	25	7721755	8721319	132	0.03554
Ribeye area	6	24802115	25782545	115	0.03528
Ribeye area	7	45479479	46475842	80	0.03528
Ribeye area	9	93779264	94777701	108	0.03517
Ribeye area	24	6755823	7682625	103	0.03514
Ribeye area	10	4044438	5024918	78	0.03501
Ribeye area	9	33325420	34324266	163	0.03483
Ribeye area	9	84010810	85005056	167	0.0348
Ribeye area	1	109639391	110625430	42	0.03473
Ribeye area	3	12777143	13773344	135	0.03452
Ribeye area	13	77111073	78097543	149	0.03449
Ribeye area	11	3154433	4132107	93	0.03446
Ribeye area	13	54147730	55065582	209	0.03437
Ribeye area	16	55736428	56711057	64	0.03434
Ribeye area	2	16081835	17077000	83	0.03425
Ribeye area	27	39382659	40381685	63	0.03422
Ribeye area	12	10428649	11422846	84	0.0342
Ribeye area	6	13845781	14844148	51	0.03415
Ribeye area	24	23248898	24154272	116	0.03405
Ribeye area	24	20958824	21957694	150	0.03398
Ribeye area	9	70165392	71111100	226	0.03397
Ribeye area	6	65992280	66974556	77	0.03394
Ribeye area	9	23094631	24093425	105	0.03381
Ribeye area	24	39046506	40030950	68	0.03381
Ribeye area	9	65181709	66147217	96	0.03379
Ribeye area	10	85775241	86765420	192	0.03354
Ribeye area	19	7637216	8635240	155	0.03339
Ribeye area	8	100815851	101807977	126	0.03326
Ribeye area	11	86081075	87040098	112	0.03323
Ribeye area	19	21989814	22981826	245	0.03321
Ribeye area	7	20087622	21029344	190	0.03298
Ribeye area	25	30982296	31978441	49	0.03293
Ribeye area	24	8293032	9288875	119	0.03286
Ribeye area	27	29689673	30636386	21	0.03276
Ribeye area	3	16263549	17262261	210	0.03273
Ribeye area	23	17376487	18355420	133	0.03271
Ribeye area	6	84512979	85512651	194	0.03262
Ribeye area	26	36782502	37768658	115	0.03253
Ribeye area	10	45165036	46089768	105	0.03248
Ribeye area	4	96998183	97965216	46	0.03242
Ribeye area	16	67242762	68235174	143	0.03238
Ribeye area	19	56291580	57269100	306	0.03215
Ribeye area	17	16705857	17664227	75	0.03201
Ribeye area	27	36845502	37828570	159	0.032
Ribeye area	16	38239894	39202293	115	0.03172
Ribeye area	26	45206666	46204100	107	0.0317
Ribeye area	18	23772839	24771851	136	0.03168
Ribeye area	19	12300130	13295134	129	0.03163
Ribeye area	15	22900384	23897330	105	0.0315
Ribeye area	18	43084909	44037934	119	0.03128
Ribeye area	11	96844	1079356	114	0.03122
Ribeye area	1	152661162	153642001	68	0.03118
Ribeye area	19	35683912	36682989	238	0.03113
Ribeye area	21	42885974	43836203	35	0.03109
Ribeye area	27	5214724	6167369	115	0.03102
Ribeye area	23	31200833	32197519	305	0.03097
Ribeye area	5	58995610	59961131	158	0.03064
Ribeye area	18	57696279	58672622	268	0.03064
Ribeye area	23	48565053	49555754	78	0.03061
Ribeye area	16	59296512	60287874	83	0.03054
Ribeye area	6	43414853	44411251	31	0.0304
Ribeye area	10	35736304	36726786	208	0.03031
Ribeye area	1	63715778	64712057	103	0.03007
Ribeye area	22	16626038	17624107	209	0.03007
Ribeye area	2	96266681	97088143	97	0.03004
Ribeye area	11	13094818	14082964	116	0.03002
Ribeye area	11	74818202	75759122	75	0.03
Ribeye area	14	41993379	42969752	105	0.03
Ribeye area	1	96778564	97729943	119	0.02993
Ribeye area	12	305553	1294811	34	0.0299
Ribeye area	7	65992912	66946754	65	0.02986
Ribeye area	2	61395909	62391961	140	0.02985
Ribeye area	4	65780006	66756303	60	0.02983
Ribeye area	7	14105401	15084690	344	0.02965
Ribeye area	6	36578247	37516151	100	0.02959
Ribeye area	11	80692645	81671201	60	0.02949
Ribeye area	16	64450575	65417986	81	0.02944
Ribeye area	13	29330098	30320175	93	0.0294
Ribeye area	4	98643612	99596084	162	0.02935
Ribeye area	15	65258586	66254488	136	0.02929
Ribeye area	29	22040354	23017963	52	0.02922
Ribeye area	11	8887388	9810294	98	0.02914
Ribeye area	24	44775120	45747271	78	0.02908
Ribeye area	21	995360	1960144	36	0.02892
Ribeye area	28	15006805	15972452	70	0.02882
Ribeye area	12	11572549	12549431	78	0.02862
Ribeye area	23	29780238	30763806	322	0.02835
Ribeye area	6	34291379	35268912	42	0.02832
Ribeye area	15	79006078	79995029	397	0.02827
Ribeye area	3	75372196	76361973	19	0.02824
Ribeye area	22	55615305	56600657	130	0.02824
Ribeye area	1	135101080	136082097	109	0.02815
Ribeye area	15	52723752	53719748	157	0.02815
Ribeye area	15	4857417	5819335	108	0.0278
Ribeye area	4	87601224	88596777	99	0.02773
Ribeye area	5	50937473	51924120	51	0.0277
Ribeye area	27	18886856	19863363	182	0.0277
Ribeye area	5	9764477	10735672	99	0.02768
Ribeye area	8	86654806	87649611	34	0.02767
Ribeye area	19	5513715	6503610	56	0.02755
Ribeye area	13	60599896	61598369	145	0.02741
Ribeye area	7	71977780	72977747	71	0.02726
Ribeye area	21	28760998	29725150	65	0.02723
Ribeye area	25	987865	1969114	344	0.02716
Ribeye area	24	41926301	42900584	137	0.02715
Ribeye area	3	93033162	94030043	132	0.02698
Ribeye area	28	30779641	31774035	52	0.02698
Ribeye area	11	59181535	60159621	63	0.02696
Ribeye area	4	30068240	31051367	93	0.02683
Ribeye area	5	91196362	92191291	56	0.02663
Ribeye area	12	74707398	75706987	139	0.02654
Ribeye area	4	57775107	58772842	63	0.02651
Ribeye area	3	77784239	78740054	73	0.02649
Ribeye area	5	73442261	74440645	110	0.02638
Ribeye area	11	77373765	78317809	75	0.02624
Ribeye area	1	1375316	2339054	128	0.02616
Ribeye area	7	79885606	80841405	102	0.0261
Ribeye area	4	36897202	37889395	61	0.02608
Ribeye area	28	44581341	45579017	45	0.02606
Ribeye area	12	54340679	55332674	109	0.02599
Ribeye area	18	35378040	36373447	201	0.02593
Ribeye area	10	37804653	38750464	151	0.02592
Ribeye area	10	54535388	55519568	67	0.02584
Ribeye area	7	93722376	94715709	54	0.02581
Ribeye area	27	24203304	25201359	76	0.02574
Ribeye area	9	47463830	48441405	103	0.0255
Ribeye area	13	47549254	48499767	65	0.02542
Ribeye area	13	14520902	15513961	91	0.0254
Ribeye area	29	812852	1806321	93	0.02527
Ribeye area	20	1609416	2588373	85	0.02526
Ribeye area	15	82422802	83417736	289	0.02513
Ribeye area	3	89385004	90364854	40	0.02505
Ribeye area	4	68147700	69146843	138	0.02502
Ribeye area	3	116782231	117738166	182	0.02496
Ribeye area	1	148450228	149443669	126	0.02494
Ribeye area	9	39726272	40725472	91	0.02494
Ribeye area	29	5864721	6756697	53	0.02485
Ribeye area	1	56344327	57344141	100	0.02479
Ribeye area	1	157125194	158084578	179	0.02466
Ribeye area	3	103072630	104041531	126	0.02454
Ribeye area	17	11605402	12604811	56	0.02452
Ribeye area	8	88190043	89187309	67	0.02439
Ribeye area	15	6500201	7473102	65	0.02414
Ribeye area	14	79135830	80127921	99	0.02394
Ribeye area	21	4685232	5667074	78	0.02383
Ribeye area	4	85849928	86844831	69	0.0238
Ribeye area	29	48943485	49911761	100	0.02372
Ribeye area	1	108367511	109335626	57	0.02366
Ribeye area	15	76569527	77565840	268	0.02364
Ribeye area	15	14918444	15908907	96	0.02358
Ribeye area	17	51886958	52885379	182	0.02356
Ribeye area	16	65769143	66726004	65	0.02353
Ribeye area	10	73661032	74625305	50	0.02352
Ribeye area	11	56318922	57302459	29	0.02346
Ribeye area	14	31153682	32148268	77	0.02341
Ribeye area	26	41952348	42938761	233	0.02339
Ribeye area	8	84660117	85659695	137	0.02334
Ribeye area	16	425364	1360372	184	0.02319
Ribeye area	6	115649367	116645234	180	0.02314
Ribeye area	10	15026471	16022597	166	0.02314
Ribeye area	28	11404615	12361168	16	0.02307
Ribeye area	23	46110374	47073984	64	0.02299
Ribeye area	26	22326860	23325472	171	0.02299
Ribeye area	12	63843277	64840550	98	0.02295
Ribeye area	6	104868523	105867938	74	0.02291
Ribeye area	8	105642971	106576408	35	0.02285
Ribeye area	17	15042863	16018247	33	0.02285
Ribeye area	18	47674237	48648297	287	0.02269
Ribeye area	5	70817282	71808773	89	0.02262
Ribeye area	21	32578110	33556752	132	0.02254
Ribeye area	3	7221598	8215698	103	0.02253
Ribeye area	9	62522522	63334709	77	0.02242
Ribeye area	3	58169275	59164132	166	0.02239
Ribeye area	3	83580693	84497260	49	0.02239
Ribeye area	6	22425775	23397161	36	0.02235
Ribeye area	21	45477773	46477627	125	0.02234
Ribeye area	10	10436157	11404384	79	0.02222
Ribeye area	13	30428912	31420376	47	0.02206
Ribeye area	9	29749034	30723933	35	0.02197
Ribeye area	15	41419948	42379849	89	0.02192
Ribeye area	1	102185276	103112588	43	0.02188
Ribeye area	7	49729971	50724650	106	0.02187
Ribeye area	9	76190831	77107428	101	0.0218
Ribeye area	1	80661774	81655221	72	0.02178
Ribeye area	18	11426197	12394049	110	0.02178
Ribeye area	11	65978835	66971573	131	0.02164
Ribeye area	7	448436	1444814	124	0.02141
Ribeye area	10	57950849	58950834	130	0.02141
Ribeye area	2	20130156	21047239	47	0.02138
Ribeye area	11	48665252	49664677	180	0.02137
Ribeye area	12	72439691	73436849	146	0.02126
Ribeye area	16	73447641	74411870	89	0.02114
Ribeye area	1	111171368	112168426	82	0.02112
Ribeye area	15	33470179	34469608	78	0.0211
Ribeye area	14	29779075	30773930	109	0.02106
Ribeye area	20	6195548	7189183	87	0.02094
Ribeye area	6	16633262	17613880	48	0.02092
Ribeye area	4	12461157	13440686	63	0.0209
Ribeye area	6	5952471	6942629	96	0.02081
Ribeye area	5	61761132	62758079	23	0.02076
Ribeye area	15	16923221	17915771	105	0.02066
Ribeye area	2	46862413	47834929	47	0.02061
Ribeye area	10	42647775	43646702	147	0.02061
Ribeye area	22	12372650	13372500	171	0.02059
Ribeye area	19	30459572	31399723	115	0.0205
Ribeye area	19	34213884	35213505	242	0.02048
Ribeye area	23	32277910	33273445	159	0.02047
Ribeye area	9	81548697	82534749	67	0.02045
Ribeye area	7	9436369	10429648	451	0.02032
Ribeye area	11	14115229	15113239	111	0.02027
Ribeye area	4	55119203	56091771	50	0.02002
Ribeye area	17	30095378	31080692	34	0.01996
Ribeye area	14	65194869	66190178	72	0.01991
Ribeye area	16	62081915	63075467	64	0.01989
Ribeye area	1	121970564	122959043	89	0.01975
Ribeye area	7	83198654	84180178	75	0.01975
Ribeye area	9	100428164	101422378	44	0.01974
Ribeye area	12	31934599	32933991	169	0.01973
Ribeye area	10	63399569	64389748	65	0.01968
Ribeye area	7	25827102	26822677	126	0.01963
Ribeye area	12	14678905	15665028	74	0.0196
Ribeye area	17	103499	1099005	41	0.01958
Ribeye area	8	61720632	62715378	144	0.01948
Ribeye area	20	12087403	13006042	57	0.01946
Ribeye area	23	10822615	11810241	97	0.01931
Ribeye area	16	79264993	80263604	205	0.0192
Ribeye area	17	55315603	56270439	106	0.01918
Ribeye area	14	44045133	44992088	50	0.0191
Ribeye area	22	4796453	5796298	42	0.01903
Ribeye area	7	32149630	33111323	43	0.019
Ribeye area	23	12208427	13200681	67	0.01884
Ribeye area	7	44124860	45102787	115	0.01879
Ribeye area	13	55218613	56217141	32	0.01877
Ribeye area	9	31253066	32194587	45	0.01875
Ribeye area	4	60915151	61902248	52	0.01872
Ribeye area	7	60946299	61898894	164	0.01872
Ribeye area	26	18603953	19538267	204	0.01851
Ribeye area	17	7306751	8299133	32	0.01845
Ribeye area	22	651171	1645909	67	0.01843
Ribeye area	14	18652101	19612401	130	0.01834
Ribeye area	17	49878708	50868626	65	0.01832
Ribeye area	1	106960698	107957417	43	0.01829
Ribeye area	1	105462979	106420946	39	0.01812
Ribeye area	1	129316447	130269306	63	0.0181
Ribeye area	17	28932743	29931193	107	0.0181
Ribeye area	5	114768420	115757295	80	0.01804
Ribeye area	1	18537951	19478063	52	0.01788
Ribeye area	15	38751915	39748912	38	0.01776
Ribeye area	11	21046270	22041494	74	0.01765
Ribeye area	12	50490177	51487770	45	0.01758
Ribeye area	9	24419634	25401343	39	0.0175
Ribeye area	3	40065534	41064286	55	0.01748
Ribeye area	29	7198105	8146062	27	0.01741
Ribeye area	8	64713747	65713321	293	0.01736
Ribeye area	10	68648814	69645111	38	0.01733
Ribeye area	8	76110964	77103273	84	0.01729
Ribeye area	7	12942681	13923592	444	0.01723
Ribeye area	5	86885348	87876777	43	0.01721
Ribeye area	23	24905857	25903879	288	0.01721
Ribeye area	22	35692840	36624234	31	0.01718
Ribeye area	23	4102500	5080544	47	0.01715
Ribeye area	14	73062249	74015277	81	0.01714
Ribeye area	7	3036221	4033897	157	0.01707
Ribeye area	3	14578429	15578307	331	0.01701
Ribeye area	3	1262507	2241744	90	0.01699
Ribeye area	22	31988767	32966194	54	0.01698
Ribeye area	17	24434754	25427517	63	0.01696
Ribeye area	5	20544206	21497334	40	0.01694
Ribeye area	4	5816294	6766553	34	0.01691
Ribeye area	1	98298968	99297524	34	0.01689
Ribeye area	22	57132889	58091693	132	0.01688
Ribeye area	6	97507004	98480028	140	0.01687
Ribeye area	2	13426245	14420711	49	0.01685
Ribeye area	5	101443032	102392647	124	0.01684
Ribeye area	19	1418460	2403085	34	0.0168
Ribeye area	1	9247724	10225421	34	0.01677
Ribeye area	25	3713943	4630785	185	0.01677
Ribeye area	8	77997863	78997569	30	0.0167
Ribeye area	9	21437702	22368871	66	0.01669
Ribeye area	16	23372137	24355756	122	0.01663
Ribeye area	6	19166446	20137777	86	0.01646
Ribeye area	3	24639221	25593745	91	0.0164
Ribeye area	10	18655010	19605083	109	0.01639
Ribeye area	6	48470983	49436559	71	0.01636
Ribeye area	21	46480706	47470859	111	0.01634
Ribeye area	27	7658888	8639941	66	0.01631
Ribeye area	6	29348942	30337817	43	0.0163
Ribeye area	3	56949066	57947331	191	0.01627
Ribeye area	3	66130475	67117730	58	0.01624
Ribeye area	13	17485931	18464162	191	0.01624
Ribeye area	26	1935670	2912970	74	0.01622
Ribeye area	18	46612453	47603402	292	0.01618
Ribeye area	11	69105961	70105382	87	0.01616
Ribeye area	5	17334666	18274115	48	0.01615
Ribeye area	21	23343836	24339314	69	0.01615
Ribeye area	13	57290651	58245472	69	0.01603
Ribeye area	22	53215652	54195316	125	0.01603
Ribeye area	20	39127787	40114737	99	0.01602
Ribeye area	13	43005723	43896738	156	0.01601
Ribeye area	14	14650790	15649870	77	0.01597
Ribeye area	7	56886217	57855237	72	0.01584
Ribeye area	3	79521287	80422193	43	0.01582
Ribeye area	6	25914768	26727840	30	0.01572
Ribeye area	1	127030867	128029462	83	0.01571
Ribeye area	19	20865518	21864964	143	0.0157
Ribeye area	10	47343654	48337242	56	0.01569
Ribeye area	18	21791294	22781994	74	0.01561
Ribeye area	12	65318521	66314817	106	0.01559
Ribeye area	24	40903366	41873636	133	0.01555
Ribeye area	10	6974415	7961666	101	0.0155
Ribeye area	24	35135312	36134480	72	0.01539
Ribeye area	24	53502695	54387388	68	0.01539
Ribeye area	4	94868873	95866589	71	0.01537
Ribeye area	13	67019497	67966161	148	0.01537
Ribeye area	17	41785782	42782500	31	0.01537
Ribeye area	23	148759	1065884	18	0.01532
Ribeye area	1	68979562	69942383	118	0.0153
Ribeye area	13	71863217	72854914	103	0.0153
Ribeye area	13	12209057	13206508	96	0.01529
Ribeye area	1	85398326	86375874	50	0.01525
Ribeye area	15	51544343	52527904	268	0.0152
Ribeye area	3	34939175	35918054	52	0.01519
Ribeye area	20	10663562	11545685	24	0.01516
Ribeye area	14	71314510	72307317	42	0.01506
Ribeye area	20	58495620	59495159	95	0.01506
Ribeye area	25	38736942	39726026	106	0.01506
Ribeye area	14	1722628	2716981	79	0.01505
Ribeye area	7	16278505	17278265	304	0.01499
Ribeye area	5	33064244	34053483	39	0.01493
Ribeye area	15	62977000	63965233	95	0.01483
Ribeye area	26	32505032	33438185	59	0.01482
Ribeye area	10	29549400	30511838	79	0.01481
Ribeye area	14	68510211	69505548	56	0.01466
Ribeye area	4	117770193	118768923	73	0.01462
Ribeye area	7	52843633	53772783	72	0.01459
Ribeye area	26	46307129	47304413	134	0.01459
Ribeye area	8	51768455	52768324	93	0.01458
Ribeye area	3	109484255	110424771	126	0.01457
Ribeye area	17	65744594	66744111	86	0.01454
Ribeye area	18	6178681	7177258	84	0.01446
Ribeye area	15	42940145	43939791	142	0.01441
Ribeye area	6	68935927	69929538	62	0.01439
Ribeye area	20	8497952	9459834	70	0.01436
Ribeye area	2	11632489	12617452	54	0.01426
Ribeye area	8	97954531	98932520	74	0.01423
Ribeye area	23	21609724	22583782	113	0.01419
Ribeye area	17	39981552	40973643	138	0.01418
Ribeye area	17	67054977	68054684	63	0.01412
Ribeye area	11	27245662	28241864	38	0.01405
Ribeye area	2	102953390	103931933	94	0.01404
Ribeye area	16	2148819	3141753	144	0.01399
Ribeye area	14	56258371	57251880	39	0.0139
Ribeye area	29	17238675	18201719	110	0.0139
Ribeye area	21	58486214	59483270	159	0.01385
Ribeye area	7	15119969	16101763	296	0.01384
Ribeye area	21	19578918	20568084	335	0.01384
Ribeye area	22	42813513	43812236	147	0.01377
Ribeye area	23	8319313	9298325	128	0.01354
Ribeye area	3	81023951	82012971	75	0.01349
Ribeye area	11	102480263	103471928	136	0.01339
Ribeye area	1	75852855	76849343	59	0.01329
Ribeye area	11	4208974	5157964	99	0.01329
Ribeye area	9	63960925	64898668	26	0.01327
Ribeye area	10	21856507	22855042	157	0.01325
Ribeye area	8	74041544	75038137	113	0.01323
Ribeye area	23	5404043	6375168	56	0.01321
Ribeye area	4	72684046	73677463	107	0.0132
Ribeye area	3	112761534	113730785	143	0.01316
Ribeye area	6	56691236	57632599	70	0.0131
Ribeye area	17	52959790	53953081	211	0.01305
Ribeye area	21	41065041	42061241	86	0.01302
Ribeye area	13	44768102	45752333	59	0.01298
Ribeye area	12	12804473	13792096	31	0.01293
Ribeye area	17	46005257	46968760	62	0.01286
Ribeye area	9	101760315	102683650	143	0.0128
Ribeye area	12	1421144	2400899	45	0.0128
Ribeye area	6	35381936	36366721	91	0.01279
Ribeye area	13	2079650	3072500	91	0.01275
Ribeye area	8	82629432	83628196	91	0.01274
Ribeye area	9	72576970	73549562	52	0.01265
Ribeye area	4	56335282	57308028	37	0.01264
Ribeye area	5	14404674	15400558	56	0.0126
Ribeye area	20	14547602	15540606	30	0.0126
Ribeye area	25	15035060	16022194	53	0.0126
Ribeye area	1	35408939	36408399	130	0.01255
Ribeye area	9	38164601	39147253	81	0.01248
Ribeye area	6	59046726	59992877	67	0.01247
Ribeye area	1	52348767	53338509	70	0.01241
Ribeye area	10	83690794	84686301	74	0.0124
Ribeye area	7	89099195	90092277	29	0.01238
Ribeye area	13	6599838	7581488	52	0.01237
Ribeye area	3	105348909	106346270	180	0.01233
Ribeye area	4	62000718	62960973	43	0.01231
Ribeye area	2	821634	1811355	146	0.01229
Ribeye area	4	45618675	46618372	59	0.01225
Ribeye area	3	107649628	108523825	145	0.01223
Ribeye area	8	68980774	69936815	167	0.0122
Ribeye area	20	64983700	65880316	56	0.0121
Ribeye area	6	31386730	32378995	19	0.01207
Ribeye area	1	4777673	5771868	81	0.01205
Ribeye area	10	92303584	93281472	60	0.01205
Ribeye area	3	11492432	12481673	190	0.01203
Ribeye area	25	39834836	40823967	89	0.01194
Ribeye area	23	45013171	45997111	84	0.01193
Ribeye area	29	25336835	26326866	92	0.01192
Ribeye area	10	87261914	88260182	46	0.0119
Ribeye area	10	56294886	57274199	46	0.0118
Ribeye area	1	137863835	138853448	59	0.01176
Ribeye area	1	37717913	38707374	41	0.01174
Ribeye area	10	12634534	13621903	96	0.01172
Ribeye area	13	28020307	28959111	48	0.0117
Ribeye area	7	48610008	49602917	50	0.01169
Ribeye area	4	93670173	94656618	68	0.01166
Ribeye area	7	22082362	23075071	119	0.01163
Ribeye area	6	44931581	45931253	57	0.0116
Ribeye area	29	32097844	33039863	64	0.01157
Ribeye area	11	73208973	74205573	115	0.01151
Ribeye area	10	75136041	76116448	42	0.0114
Ribeye area	20	68094730	69092193	45	0.01139
Ribeye area	19	9668053	10668027	79	0.01138
Ribeye area	9	67398654	68381769	89	0.01137
Ribeye area	6	1459698	2442260	46	0.0113
Ribeye area	24	57108110	58104726	109	0.01129
Ribeye area	10	59150216	60070623	80	0.01119
Ribeye area	20	32597026	33586964	101	0.01116
Ribeye area	6	112109596	113097835	68	0.01106
Ribeye area	13	80718433	81708756	81	0.01102
Ribeye area	7	4145665	5141608	193	0.01096
Ribeye area	4	70392367	71342371	64	0.01095
Ribeye area	10	16923275	17894821	57	0.01093
Ribeye area	11	24958975	25945568	83	0.01091
Ribeye area	13	59442372	60408875	152	0.01089
Ribeye area	12	27210947	28183354	39	0.01082
Ribeye area	28	13896523	14890019	39	0.0108
Ribeye area	4	43456562	44433702	84	0.01072
Ribeye area	27	35824524	36779992	56	0.0107
Ribeye area	17	43133674	44122169	88	0.01068
Ribeye area	5	82085293	83077560	101	0.01067
Ribeye area	5	94989811	95984058	77	0.01063
Ribeye area	5	96778210	97763066	120	0.0106
Ribeye area	8	5249662	6231248	36	0.01045
Ribeye area	22	59704985	60677392	140	0.01044
Ribeye area	29	24039146	25028022	60	0.01042
Ribeye area	14	24431898	25354206	40	0.01032
Ribeye area	28	5676308	6659970	75	0.01031
Ribeye area	26	8192400	9161929	43	0.0103
Ribeye area	1	79658166	80647982	99	0.01027
Ribeye area	2	91105469	92104763	107	0.01026
Ribeye area	16	52117115	53114298	37	0.01025
Ribeye area	5	77924177	78920694	83	0.01024
Ribeye area	4	47792531	48789367	67	0.01022
Ribeye area	4	24908743	25907831	81	0.01017
Ribeye area	8	8616893	9604301	79	0.01015
Ribeye area	29	9284114	10281912	65	0.01
Ribeye area	10	80559721	81526542	98	0.00997
Ribeye area	23	1616849	2604382	14	0.00996
Ribeye area	4	90860402	91839674	53	0.00994
Ribeye area	23	23586172	24571616	126	0.00992
Ribeye area	16	70925018	71868182	57	0.0099
Ribeye area	24	28417928	29381622	44	0.00989
Ribeye area	22	51204395	52202219	228	0.00987
Ribeye area	18	40460231	41391080	57	0.00982
Ribeye area	22	48946907	49915213	155	0.00981
Ribeye area	1	114370240	115368465	62	0.00979
Ribeye area	25	27793604	28785827	91	0.00964
Ribeye area	6	27929418	28873303	25	0.00963
Ribeye area	16	29708865	30705907	109	0.00962
Ribeye area	29	18323872	19319353	62	0.0096
Ribeye area	19	121364	1070521	27	0.00956
Ribeye area	27	13292965	14288319	72	0.00944
Ribeye area	18	14783380	15772400	86	0.00939
Ribeye area	5	11941029	12927621	36	0.00938
Ribeye area	7	109530186	110524777	74	0.00936
Ribeye area	6	54735929	55720404	34	0.00928
Ribeye area	23	26167777	27150599	202	0.00928
Ribeye area	20	45766550	46764951	27	0.00925
Ribeye area	21	6301402	7292434	38	0.00924
Ribeye area	13	22026290	22985322	52	0.00921
Ribeye area	21	63717522	64695785	55	0.0092
Ribeye area	7	54715590	55700335	28	0.00919
Ribeye area	8	106672394	107644948	24	0.00918
Ribeye area	2	112788644	113775363	50	0.00915
Ribeye area	9	68840654	69815526	66	0.00914
Ribeye area	4	28186796	29169787	46	0.00911
Ribeye area	12	82837022	83829756	66	0.00909
Ribeye area	1	117226919	118224022	47	0.00907
Ribeye area	6	85513782	86478657	134	0.00899
Ribeye area	15	19329086	20303436	30	0.00899
Ribeye area	6	88202387	89152164	120	0.00898
Ribeye area	14	17614936	18587372	33	0.00897
Ribeye area	6	67442268	68416278	94	0.00895
Ribeye area	3	60764035	61744155	95	0.00894
Ribeye area	2	28222107	29213684	71	0.00892
Ribeye area	12	6613549	7492421	12	0.00889
Ribeye area	17	3948856	4948606	114	0.00889
Ribeye area	28	32101505	33061119	36	0.00889
Ribeye area	14	66504714	67496064	41	0.00887
Ribeye area	14	80797559	81793825	88	0.00885
Ribeye area	27	38202645	39140091	45	0.00884
Ribeye area	18	52393137	53391367	279	0.0088
Ribeye area	2	26925989	27896213	98	0.00879
Ribeye area	2	44434429	45409368	125	0.00879
Ribeye area	2	107254518	108207662	146	0.00878
Ribeye area	15	242669	1183441	120	0.00873
Ribeye area	19	60238517	61228530	41	0.00871
Ribeye area	3	30038444	31019238	94	0.0087
Ribeye area	2	14452406	15440328	57	0.00866
Ribeye area	5	93496966	94480072	66	0.00863
Ribeye area	6	64567530	65564456	24	0.00861
Ribeye area	9	19421211	20395846	51	0.00859
Ribeye area	28	20583540	21511225	11	0.00855
Ribeye area	11	22970721	23960426	15	0.00852
Ribeye area	11	34687147	35682469	45	0.00851
Ribeye area	4	59052090	59976143	24	0.0085
Ribeye area	2	127292718	128282522	72	0.00847
Ribeye area	16	34836151	35817432	88	0.00843
Ribeye area	1	67577109	68532921	62	0.00842
Ribeye area	12	77159839	78150239	124	0.00841
Ribeye area	26	6693744	7529454	25	0.00839
Ribeye area	10	5132035	6075307	43	0.00838
Ribeye area	28	23098908	24026409	24	0.00836
Ribeye area	17	32280188	33274983	64	0.00833
Ribeye area	13	19316752	20314136	62	0.00832
Ribeye area	29	3730791	4730643	22	0.00832
Ribeye area	14	5084886	6077523	44	0.00831
Ribeye area	3	88265125	89262933	55	0.0083
Ribeye area	20	35284613	36279799	102	0.0083
Ribeye area	29	1996771	2995014	51	0.00828
Ribeye area	11	15228935	16225458	60	0.00827
Ribeye area	1	73172338	74167956	60	0.00823
Ribeye area	18	7716840	8716520	123	0.00823
Ribeye area	22	17785188	18699907	71	0.00823
Ribeye area	9	88472133	89470834	170	0.00821
Ribeye area	27	498457	1495000	82	0.00815
Ribeye area	24	59339575	60310070	60	0.00814
Ribeye area	1	77861430	78812934	29	0.00813
Ribeye area	14	19972663	20950386	35	0.00808
Ribeye area	10	61891717	62870803	43	0.00807
Ribeye area	2	36154012	37151624	105	0.00805
Ribeye area	22	26662167	27652146	26	0.00805
Ribeye area	11	64883516	65852326	28	0.00802
Ribeye area	12	5017164	5994358	19	0.00802
Ribeye area	26	42954847	43924743	44	0.00802
Ribeye area	10	90158263	91074682	22	0.00799
Ribeye area	6	8275544	9189316	14	0.00798
Ribeye area	2	110218146	111214665	49	0.00796
Ribeye area	6	113882387	114870038	116	0.00794
Ribeye area	15	58699039	59669022	22	0.00794
Ribeye area	17	9220866	10176209	26	0.00794
Ribeye area	19	58164187	59116398	35	0.00794
Ribeye area	7	8056746	9048659	311	0.00793
Ribeye area	4	15301136	16241006	64	0.00792
Ribeye area	12	21086316	22067832	132	0.0079
Ribeye area	9	14560671	15560597	98	0.00789
Ribeye area	24	61170329	62165293	119	0.00789
Ribeye area	25	24446437	25446240	105	0.00788
Ribeye area	9	103448948	104441399	164	0.00785
Ribeye area	21	8498932	9412945	23	0.00784
Ribeye area	5	5827634	6800758	57	0.00783
Ribeye area	21	48036672	49030496	24	0.00783
Ribeye area	22	27993243	28970359	40	0.00782
Ribeye area	10	66109627	67073867	35	0.00778
Ribeye area	20	20758517	21755158	70	0.00777
Ribeye area	3	68011340	69009582	23	0.00774
Ribeye area	23	13368532	14365537	60	0.00774
Ribeye area	11	100430429	101427888	179	0.00768
Ribeye area	18	42045503	43035373	68	0.00767
Ribeye area	1	155501210	156486697	21	0.00766
Ribeye area	24	25778058	26761435	73	0.00765
Ribeye area	9	94820393	95807573	93	0.00764
Ribeye area	22	38713336	39685530	68	0.00763
Ribeye area	7	46656086	47648490	75	0.00762
Ribeye area	3	54870835	55865519	53	0.00761
Ribeye area	15	83443385	84426974	139	0.00759
Ribeye area	4	31282980	32258867	64	0.00754
Ribeye area	4	33465954	34431930	21	0.00754
Ribeye area	2	29743773	30729817	111	0.00753
Ribeye area	11	28633366	29588617	69	0.00749
Ribeye area	9	90574647	91562677	41	0.00747
Ribeye area	15	20670282	21648196	31	0.00742
Ribeye area	22	37149931	38114322	48	0.00741
Ribeye area	10	49728914	50702722	41	0.00738
Ribeye area	11	26000399	26937757	89	0.00738
Ribeye area	2	85477237	86305851	64	0.00736
Ribeye area	2	90090100	91010366	95	0.00736
Ribeye area	24	3571367	4532063	84	0.00736
Ribeye area	2	52857481	53851847	28	0.00735
Ribeye area	5	84792584	85781773	60	0.00732
Ribeye area	11	18341997	19338568	62	0.00731
Ribeye area	17	18571598	19494367	40	0.0073
Ribeye area	8	16080530	17069051	84	0.00729
Ribeye area	1	139252029	140246815	68	0.00728
Ribeye area	11	11434125	12396746	66	0.00724
Ribeye area	3	41811484	42790941	68	0.00723
Ribeye area	1	86915812	87908115	62	0.00721
Ribeye area	3	29008513	29989314	100	0.00721
Ribeye area	15	66291609	67276840	65	0.00721
Ribeye area	21	55583259	56568050	94	0.00721
Ribeye area	26	23361	1015261	52	0.00719
Ribeye area	16	20930318	21900824	33	0.00718
Ribeye area	1	90828316	91758979	18	0.00716
Ribeye area	14	75557002	76544690	75	0.00713
Ribeye area	3	26798702	27736338	60	0.00709
Ribeye area	15	57246606	58241375	54	0.00708
Ribeye area	22	14511571	15497813	105	0.00704
Ribeye area	2	38223428	39170547	58	0.00703
Ribeye area	9	54642661	55556764	16	0.00703
Ribeye area	23	36854279	37833863	30	0.007
Ribeye area	22	44218016	45182436	45	0.00699
Ribeye area	13	38563633	39561236	59	0.00696
Ribeye area	6	20194793	21077787	16	0.00695
Ribeye area	26	30397842	31396805	83	0.00694
Ribeye area	9	79616823	80592455	54	0.0069
Ribeye area	20	37529317	38520161	95	0.00689
Ribeye area	29	34576577	35564539	21	0.00684
Ribeye area	9	28478606	29474032	76	0.00683
Ribeye area	10	82038336	83037653	57	0.00683
Ribeye area	17	1505746	2496106	32	0.00682
Ribeye area	14	2725491	3710917	77	0.00681
Ribeye area	9	40986088	41948448	60	0.00678
Ribeye area	21	39629862	40626849	24	0.00673
Ribeye area	1	81885760	82884804	120	0.00672
Ribeye area	2	69260656	70244327	36	0.00672
Ribeye area	7	1519374	2512262	112	0.00671
Ribeye area	1	45555607	46425212	105	0.0067
Ribeye area	13	48839228	49742736	18	0.0067
Ribeye area	6	38736912	39728654	28	0.00667
Ribeye area	7	98005878	98940546	32	0.00666
Ribeye area	6	41881755	42870371	41	0.00664
Ribeye area	14	58448065	59381096	22	0.00664
Ribeye area	6	23533175	24531096	28	0.0066
Ribeye area	27	22962155	23960140	48	0.0066
Ribeye area	10	24799737	25796626	322	0.00659
Ribeye area	12	53016000	54011986	40	0.00658
Ribeye area	1	124977560	125977111	44	0.00656
Ribeye area	7	94741041	95607084	80	0.00655
Ribeye area	9	52580587	53536927	42	0.00655
Ribeye area	10	40717249	41626921	14	0.00655
Ribeye area	15	53933637	54919401	186	0.00654
Ribeye area	16	26205327	27180307	97	0.00651
Ribeye area	2	111521088	112501998	56	0.0065
Ribeye area	7	11658279	12658126	166	0.0065
Ribeye area	7	67622010	68619932	58	0.0065
Ribeye area	25	8909159	9854869	80	0.0065
Ribeye area	4	107667225	108640549	32	0.00648
Ribeye area	6	4138193	5063081	34	0.00648
Ribeye area	11	97400587	98395354	103	0.00648
Ribeye area	5	66191997	67162004	20	0.00646
Ribeye area	3	3314584	4233590	33	0.00644
Ribeye area	3	94176496	95175012	96	0.00641
Ribeye area	6	101408498	102389291	110	0.00639
Ribeye area	8	19889145	20814636	19	0.00638
Ribeye area	18	9096637	10096412	54	0.00638
Ribeye area	11	83543625	84526576	19	0.00632
Ribeye area	15	26346781	27157106	63	0.00632
Ribeye area	14	53324591	54299441	22	0.0063
Ribeye area	3	51533774	52452892	56	0.00629
Ribeye area	7	63524391	64427540	23	0.00628
Ribeye area	13	75359428	76352957	101	0.00627
Ribeye area	20	27790997	28758795	50	0.00626
Ribeye area	23	50821924	51795530	48	0.00626
Ribeye area	16	6761303	7654956	64	0.00624
Ribeye area	28	38544254	39436309	56	0.00622
Ribeye area	4	11339699	12328781	42	0.0062
Ribeye area	26	35061048	36054698	47	0.0062
Ribeye area	6	234050	1229948	18	0.00619
Ribeye area	8	50709175	51695423	62	0.00619
Ribeye area	24	58307694	59306517	69	0.00617
Ribeye area	2	45698279	46660085	23	0.00615
Ribeye area	7	38298547	39290510	195	0.00615
Ribeye area	6	103542349	104466278	47	0.00614
Ribeye area	8	30565519	31557908	45	0.00612
Ribeye area	8	109118229	110109547	62	0.00611
Ribeye area	11	36181120	37178043	72	0.00607
Ribeye area	22	10006376	11002538	119	0.00607
Ribeye area	11	60731275	61618514	36	0.00606
Ribeye area	6	9785476	10778546	21	0.006
Ribeye area	20	54369266	55279349	19	0.00598
Ribeye area	1	2524170	3520487	91	0.00596
Ribeye area	7	99187305	100145647	21	0.00596
Ribeye area	8	71593900	72589395	54	0.00592
Ribeye area	13	8801207	9789724	20	0.00587
Ribeye area	2	19038612	20011118	65	0.00586
Ribeye area	11	92281917	93278358	81	0.00586
Ribeye area	7	81968933	82949821	32	0.00585
Ribeye area	2	114851424	115818546	78	0.00584
Ribeye area	14	69781960	70724104	82	0.00582
Ribeye area	23	49787932	50786140	147	0.00581
Ribeye area	26	38968396	39965954	96	0.00577
Ribeye area	26	23401412	24349912	100	0.00574
Ribeye area	27	27274663	28243665	14	0.00572
Ribeye area	24	43225460	44173880	51	0.00568
Ribeye area	5	581396	1576256	59	0.00565
Ribeye area	12	2452605	3414032	26	0.00563
Ribeye area	23	33767574	34766619	45	0.00563
Ribeye area	27	40428337	41423491	15	0.00563
Ribeye area	14	48456599	49447249	20	0.00561
Ribeye area	4	20303118	21256161	81	0.00559
Ribeye area	16	19042390	19974892	93	0.00559
Ribeye area	11	58135135	59097459	17	0.00558
Ribeye area	5	53638929	54612364	26	0.00554
Ribeye area	6	83147225	84139664	91	0.00553
Ribeye area	8	72822429	73816526	69	0.00553
Ribeye area	6	52776675	53776387	15	0.00552
Ribeye area	6	72196330	73044605	36	0.00551
Ribeye area	16	3168169	4119485	90	0.00549
Ribeye area	5	118455235	119453564	98	0.00544
Ribeye area	22	6516642	7502613	99	0.00544
Ribeye area	12	80855773	81817145	15	0.00543
Ribeye area	20	7228830	8190372	53	0.0054
Ribeye area	3	64878040	65813932	24	0.00539
Ribeye area	8	18521240	19516277	19	0.00539
Ribeye area	25	29773291	30763190	26	0.00537
Ribeye area	8	111210274	111491864	24	0.00536
Ribeye area	28	18176410	19127485	39	0.00534
Ribeye area	5	15468412	16441037	28	0.00533
Ribeye area	7	30997387	31984271	46	0.0053
Ribeye area	13	40786744	41785776	29	0.0053
Ribeye area	15	67855094	68793176	18	0.0053
Ribeye area	11	99424491	100423845	148	0.00528
Ribeye area	28	16046032	16978000	20	0.00526
Ribeye area	27	33266642	34266520	116	0.00524
Ribeye area	8	3757479	4731449	40	0.00523
Ribeye area	10	13796854	14747084	49	0.00522
Ribeye area	11	33315726	34306458	16	0.00521
Ribeye area	12	68774664	69746467	78	0.00521
Ribeye area	11	67273086	68266149	56	0.0052
Ribeye area	17	38633295	39633254	25	0.00519
Ribeye area	16	11516923	12486013	40	0.00518
Ribeye area	3	49738968	50678961	53	0.00516
Ribeye area	21	52336910	53295524	36	0.00514
Ribeye area	4	44522701	45446553	44	0.00513
Ribeye area	28	9617294	10616557	47	0.00513
Ribeye area	6	79743662	80685724	21	0.00512
Ribeye area	13	82260607	83251853	23	0.00511
Ribeye area	15	72838306	73774929	33	0.0051
Ribeye area	1	49762136	50745174	36	0.00505
Ribeye area	10	52339654	53224252	55	0.00503
Ribeye area	12	75717236	76715103	71	0.00499
Ribeye area	10	102124343	103122290	110	0.00497
Ribeye area	14	37757086	38745362	51	0.00497
Ribeye area	29	10638975	11628008	21	0.00495
Ribeye area	7	75152909	76138091	26	0.00494
Ribeye area	8	25973931	26971667	30	0.00494
Ribeye area	2	31183262	32163209	53	0.00492
Ribeye area	11	40586071	41570684	27	0.00492
Ribeye area	22	46609167	47579225	48	0.00492
Ribeye area	1	34360152	35358583	31	0.00491
Ribeye area	10	30888452	31859369	19	0.00491
Ribeye area	12	35570966	36570901	147	0.0049
Ribeye area	2	56152812	57147816	46	0.00489
Ribeye area	27	42944809	43942234	27	0.00489
Ribeye area	11	76228636	77165040	14	0.00487
Ribeye area	4	51622901	52577963	38	0.00486
Ribeye area	8	79201946	80184367	54	0.00485
Ribeye area	3	52865520	53861557	36	0.00483
Ribeye area	13	58406191	59369031	56	0.00479
Ribeye area	16	56775339	57773240	28	0.00474
Ribeye area	3	38518726	39403219	16	0.0047
Ribeye area	16	33151582	34138256	39	0.0047
Ribeye area	28	3634072	4624751	97	0.0047
Ribeye area	3	44825241	45808547	20	0.00468
Ribeye area	8	43213881	44204074	67	0.00468
Ribeye area	1	48061029	48999627	13	0.00466
Ribeye area	7	100589754	101568757	35	0.00465
Ribeye area	11	17217588	18200634	14	0.00465
Ribeye area	14	45379744	46226278	20	0.00465
Ribeye area	21	2045589	3041574	34	0.00464
Ribeye area	6	91290547	92286527	87	0.00463
Ribeye area	6	99019571	99975719	57	0.00463
Ribeye area	6	18024019	18954331	31	0.00462
Ribeye area	11	104756387	105692412	85	0.00462
Ribeye area	14	21043048	22021955	67	0.00462
Ribeye area	14	40964880	41963438	49	0.00461
Ribeye area	18	18185722	19184401	95	0.00459
Ribeye area	2	24732559	25732143	80	0.00457
Ribeye area	19	10691042	11690763	96	0.00456
Ribeye area	23	42320155	43314160	74	0.00455
Ribeye area	29	31008605	31971753	20	0.00455
Ribeye area	1	70429983	71428360	154	0.00454
Ribeye area	1	89021276	89985661	11	0.00444
Ribeye area	5	10845063	11759467	35	0.00444
Ribeye area	17	48170306	49167877	33	0.00444
Ribeye area	26	25753488	26639761	31	0.00444
Ribeye area	10	46235633	47140344	50	0.00442
Ribeye area	2	78653265	79609722	39	0.00441
Ribeye area	3	74331656	75251155	49	0.00441
Ribeye area	4	79581997	80575752	19	0.00441
Ribeye area	20	63237466	64217279	34	0.00441
Ribeye area	4	82475222	83467684	63	0.0044
Ribeye area	22	54498985	55482405	66	0.0044
Ribeye area	23	40827796	41816931	61	0.00439
Ribeye area	6	80799078	81790910	22	0.00438
Ribeye area	16	8975307	9882825	20	0.00438
Ribeye area	22	45309786	46295887	31	0.00438
Ribeye area	2	64606781	65602756	61	0.00437
Ribeye area	3	87014847	88002627	39	0.00434
Ribeye area	6	30356526	31308953	23	0.00434
Ribeye area	9	56631176	57615068	34	0.00433
Ribeye area	16	47555120	48554269	14	0.00432
Ribeye area	2	93314714	94272946	40	0.0043
Ribeye area	6	96491283	97462721	44	0.0043
Ribeye area	23	20419519	21334247	55	0.00427
Ribeye area	24	47917475	48883619	30	0.00427
Ribeye area	21	59568668	60548375	84	0.00426
Ribeye area	3	76547634	77490058	46	0.00424
Ribeye area	1	103306203	104288464	16	0.00423
Ribeye area	4	84829041	85815858	36	0.00423
Ribeye area	2	7646508	8576078	21	0.00422
Ribeye area	9	25962729	26934778	35	0.00422
Ribeye area	4	76666208	77665320	145	0.00421
Ribeye area	12	8651610	9639346	15	0.0042
Ribeye area	28	40016999	40977239	21	0.0042
Ribeye area	4	50208255	51201581	52	0.00418
Ribeye area	16	76653998	77653409	84	0.00418
Ribeye area	29	19849234	20836253	25	0.00418
Ribeye area	4	108935465	109885043	12	0.00417
Ribeye area	15	74727682	75703941	43	0.00417
Ribeye area	20	13442360	14411918	61	0.00417
Ribeye area	4	100496364	101418448	28	0.00415
Ribeye area	13	37264836	38264716	87	0.00415
Ribeye area	17	56431831	57392790	32	0.00413
Ribeye area	2	22547439	23485378	32	0.00412
Ribeye area	1	136445849	137395018	73	0.00411
Ribeye area	8	96427261	97382742	39	0.00411
Ribeye area	8	11135006	12106189	71	0.0041
Ribeye area	1	153742705	154717084	55	0.00408
Ribeye area	2	75466886	76462949	24	0.00407
Ribeye area	4	69168459	70122293	60	0.00405
Ribeye area	5	89099714	90058869	25	0.00405
Ribeye area	15	8657113	9596693	20	0.00404
Ribeye area	21	12177432	13115670	37	0.00404
Ribeye area	1	10300525	11227266	52	0.00403
Ribeye area	8	17475905	18427622	18	0.00401
Ribeye area	6	116744758	117744633	174	0.004
Ribeye area	11	55198445	56190217	18	0.004
Ribeye area	11	95710225	96654864	64	0.00398
Ribeye area	11	89532826	90443437	32	0.00397
Ribeye area	13	68028104	69019849	17	0.00397
Ribeye area	19	15467425	16443773	32	0.00397
Ribeye area	24	26877812	27815338	18	0.00397
Ribeye area	4	1045047	2021954	12	0.00396
Ribeye area	17	21203867	22196315	21	0.00396
Ribeye area	10	33094088	34093061	30	0.00395
Ribeye area	28	2212651	3169286	64	0.00395
Ribeye area	27	3511562	4477596	16	0.00392
Ribeye area	24	24382124	25340735	60	0.00385
Ribeye area	7	87608911	88603998	31	0.00384
Ribeye area	19	4478391	5441945	42	0.00381
Ribeye area	4	18138389	19133951	23	0.0038
Ribeye area	11	85029965	86020099	20	0.00379
Ribeye area	2	123562349	124524923	49	0.00378
Ribeye area	8	12416753	13406317	16	0.00378
Ribeye area	11	38796116	39782773	22	0.00378
Ribeye area	2	70754298	71747196	81	0.00377
Ribeye area	22	41780780	42734654	32	0.00377
Ribeye area	28	37422619	38418680	18	0.00377
Ribeye area	3	6211584	7161478	68	0.00375
Ribeye area	14	77574344	78561341	20	0.00375
Ribeye area	1	58387843	59372893	73	0.00374
Ribeye area	4	26323846	27282816	39	0.00373
Ribeye area	17	27887755	28830467	27	0.00373
Ribeye area	25	4778712	5682523	15	0.00373
Ribeye area	7	18754431	19744038	167	0.00372
Ribeye area	17	35337400	36318784	37	0.00372
Ribeye area	13	15697881	16677817	80	0.00371
Ribeye area	10	99401710	100395972	80	0.0037
Ribeye area	21	35609771	36598158	16	0.0037
Ribeye area	2	3314569	4311561	25	0.00369
Ribeye area	2	88041691	89037024	50	0.00368
Ribeye area	1	24541288	25511500	32	0.00366
Ribeye area	4	40104843	41061452	62	0.00366
Ribeye area	15	3112117	4101555	30	0.00366
Ribeye area	15	36416886	37414844	23	0.00363
Ribeye area	20	50628579	51589878	16	0.00363
Ribeye area	7	26852154	27844235	71	0.00362
Ribeye area	2	97766551	98711224	71	0.00361
Ribeye area	22	23037772	24033139	47	0.0036
Ribeye area	20	17620124	18571733	46	0.00358
Ribeye area	21	65890440	66889719	55	0.00357
Ribeye area	9	74882634	75879679	50	0.00355
Ribeye area	24	55767809	56746319	34	0.00354
Ribeye area	16	12870890	13821123	24	0.00352
Ribeye area	4	35729098	36665416	16	0.00351
Ribeye area	10	48589436	49566301	16	0.00349
Ribeye area	24	52354424	53326659	18	0.00347
Ribeye area	9	49028434	49994724	46	0.00346
Ribeye area	28	6747054	7705925	51	0.00346
Ribeye area	24	11471021	12459792	27	0.00344
Ribeye area	22	29598985	30452058	18	0.00343
Ribeye area	20	15840102	16819056	15	0.0034
Ribeye area	26	40845955	41841815	51	0.0034
Ribeye area	7	84302142	85293142	18	0.00338
Ribeye area	15	10178188	11144666	11	0.00338
Ribeye area	26	31447908	32383743	28	0.00338
Ribeye area	22	1667075	2637573	32	0.00334
Ribeye area	18	27938774	28908736	18	0.00333
Ribeye area	7	78507397	79381437	15	0.00332
Ribeye area	17	25962867	26915562	14	0.00331
Ribeye area	17	54086043	55082033	88	0.00331
Ribeye area	22	15571330	16567836	133	0.00331
Ribeye area	1	3687775	4673903	47	0.00329
Ribeye area	26	3995139	4976894	14	0.00329
Ribeye area	3	36276356	37209678	13	0.00328
Ribeye area	1	150513961	151491848	42	0.00327
Ribeye area	2	122233410	123070905	78	0.00327
Ribeye area	21	3238991	4167947	16	0.00327
Ribeye area	14	35425257	36424911	35	0.00326
Ribeye area	8	34486671	35445061	13	0.00325
Ribeye area	27	25227473	26225564	28	0.00325
Ribeye area	6	60481740	61446148	63	0.00324
Ribeye area	13	79481301	80473206	46	0.00323
Ribeye area	18	3275526	4238802	29	0.00322
Ribeye area	9	34430261	35405580	54	0.00321
Ribeye area	1	22110547	23011571	52	0.0032
Ribeye area	14	26163203	27150520	59	0.0032
Ribeye area	14	57306810	58293857	22	0.00319
Ribeye area	14	46873397	47794641	35	0.00316
Ribeye area	21	61961430	62828495	12	0.00316
Ribeye area	1	19650916	20560750	14	0.00315
Ribeye area	8	9627549	10625662	69	0.00315
Ribeye area	3	115713227	116694719	40	0.00312
Ribeye area	10	9104228	10075632	45	0.00312
Ribeye area	21	16821270	17818949	23	0.00312
Ribeye area	22	25488681	26461578	25	0.00311
Ribeye area	3	43361095	44344512	64	0.0031
Ribeye area	4	80895419	81866760	29	0.00308
Ribeye area	12	34171532	35104341	90	0.00308
Ribeye area	3	104313132	105312092	75	0.00307
Ribeye area	4	88842477	89807975	33	0.00307
Ribeye area	13	63668114	64633099	140	0.00307
Ribeye area	5	4667483	5660281	65	0.00306
Ribeye area	20	57456117	58441531	21	0.00306
Ribeye area	10	34653314	35649457	51	0.00305
Ribeye area	4	67032407	67993021	32	0.00304
Ribeye area	22	21110136	22074962	72	0.00304
Ribeye area	22	18825029	19804932	27	0.00303
Ribeye area	28	4653610	5630191	58	0.003
Ribeye area	7	106074924	106988338	19	0.00299
Ribeye area	13	9814227	10810362	96	0.00299
Ribeye area	8	107785550	108778301	16	0.00298
Ribeye area	2	59330775	60302995	45	0.00297
Ribeye area	4	110098054	111071819	22	0.00296
Ribeye area	26	9380343	10373189	54	0.00296
Ribeye area	8	48897995	49879585	46	0.00293
Ribeye area	17	50885484	51884382	78	0.00293
Ribeye area	1	32247439	33171398	14	0.0029
Ribeye area	20	19482052	20474070	18	0.0029
Ribeye area	13	23550231	24536889	49	0.00289
Ribeye area	15	12706743	13697323	13	0.00289
Ribeye area	5	83287177	84285421	40	0.00287
Ribeye area	1	72018535	73017738	61	0.00284
Ribeye area	1	6032129	7022169	33	0.00282
Ribeye area	21	24772629	25733927	112	0.00282
Ribeye area	13	11061242	12052675	49	0.0028
Ribeye area	6	10916396	11818384	22	0.00279
Ribeye area	10	2032397	3029959	48	0.00279
Ribeye area	20	31111235	32053510	75	0.00279
Ribeye area	20	61277004	62273031	23	0.00279
Ribeye area	21	9865536	10835544	26	0.00279
Ribeye area	8	36096463	37096196	31	0.00278
Ribeye area	10	8010167	8932852	60	0.00278
Ribeye area	24	31352868	32317898	39	0.00278
Ribeye area	4	21914100	22912664	25	0.00277
Ribeye area	1	123869462	124867150	18	0.00276
Ribeye area	14	74285614	75272977	36	0.00276
Ribeye area	5	18666102	19639743	39	0.00275
Ribeye area	1	128168404	129150442	31	0.00274
Ribeye area	23	35579146	36578035	23	0.00274
Ribeye area	18	31291177	32290072	34	0.00273
Ribeye area	22	3679627	4666615	21	0.00272
Ribeye area	7	103114045	104068858	29	0.0027
Ribeye area	25	12436815	13417874	49	0.0027
Ribeye area	7	33814773	34781679	58	0.00269
Ribeye area	20	66778591	67778445	56	0.00269
Ribeye area	8	70055626	71053536	106	0.00268
Ribeye area	1	26287535	27239572	10	0.00267
Ribeye area	1	120899876	121873624	24	0.00266
Ribeye area	9	71322875	72309038	31	0.00266
Ribeye area	9	73582800	74573998	49	0.00266
Ribeye area	26	11496622	12409311	36	0.00266
Ribeye area	4	13530996	14462129	35	0.00264
Ribeye area	16	30770289	31762815	44	0.00264
Ribeye area	13	5350316	6349627	27	0.00263
Ribeye area	17	36849188	37841455	18	0.00262
Ribeye area	11	94518929	95517203	53	0.00261
Ribeye area	16	7766369	8722396	22	0.00261
Ribeye area	17	31147298	32143279	37	0.00261
Ribeye area	20	24331972	25321745	30	0.00261
Ribeye area	28	21844481	22800299	18	0.0026
Ribeye area	1	132096018	133061752	56	0.00259
Ribeye area	21	36935644	37925644	17	0.00259
Ribeye area	24	16546106	17390544	11	0.00259
Ribeye area	17	10248873	11247037	39	0.00258
Ribeye area	24	13157934	14135552	24	0.00257
Ribeye area	1	59520349	60519622	27	0.00256
Ribeye area	2	98962322	99961745	19	0.00256
Ribeye area	19	16642359	17591418	37	0.00256
Ribeye area	20	25400502	26352669	52	0.00256
Ribeye area	8	21551408	22531456	27	0.00255
Ribeye area	9	66269745	67208056	14	0.00255
Ribeye area	5	76691942	77623121	47	0.00254
Ribeye area	7	23180650	24090260	29	0.00254
Ribeye area	24	37346545	38332315	37	0.00253
Ribeye area	5	52009133	53009069	10	0.00252
Ribeye area	15	1401637	2400872	48	0.00252
Ribeye area	1	147418674	148353535	22	0.00251
Ribeye area	7	28969413	29944979	23	0.00251
Ribeye area	21	13590129	14543749	39	0.0025
Ribeye area	24	29853777	30756121	40	0.00249
Ribeye area	24	49950251	50883760	61	0.00249
Ribeye area	11	91247971	92242134	19	0.00247
Ribeye area	8	53954835	54945275	32	0.00245
Ribeye area	5	6986999	7936234	41	0.00244
Ribeye area	14	11971535	12832792	25	0.00243
Ribeye area	3	97673439	98617200	42	0.00242
Ribeye area	24	9360308	10332349	46	0.00242
Ribeye area	29	13144977	14103876	18	0.00242
Ribeye area	4	78071301	79063362	49	0.0024
Ribeye area	5	8515040	9477447	25	0.0024
Ribeye area	5	71863513	72807752	18	0.0024
Ribeye area	6	100026934	101012207	31	0.0024
Ribeye area	1	11993667	12988191	11	0.00239
Ribeye area	1	14616735	15592825	20	0.00239
Ribeye area	17	59590238	60582051	26	0.00239
Ribeye area	11	41787260	42753023	13	0.00238
Ribeye area	6	37672865	38644939	17	0.00237
Ribeye area	22	39736166	40640210	12	0.00237
Ribeye area	1	211734	1204825	54	0.00236
Ribeye area	12	3849208	4833534	13	0.00234
Ribeye area	16	32093188	33090042	59	0.00234
Ribeye area	1	30840833	31809981	10	0.00233
Ribeye area	12	25616548	26581859	25	0.00233
Ribeye area	2	100793281	101790371	23	0.00232
Ribeye area	5	75657027	76572526	58	0.00231
Ribeye area	9	8803813	9786350	56	0.00231
Ribeye area	13	7604404	8584821	19	0.0023
Ribeye area	6	77166031	78147926	19	0.00229
Ribeye area	9	92750797	93745571	17	0.00229
Ribeye area	7	17624662	18624062	225	0.00228
Ribeye area	6	63170295	64110217	47	0.00227
Ribeye area	16	69611564	70608188	36	0.00227
Ribeye area	6	73322698	74184944	12	0.00221
Ribeye area	1	46575158	47531673	22	0.0022
Ribeye area	12	42526721	43504096	13	0.0022
Ribeye area	20	34281583	35233860	41	0.0022
Ribeye area	24	492604	1467506	74	0.0022
Ribeye area	2	67224722	68213181	28	0.00219
Ribeye area	7	76800530	77776162	18	0.00217
Ribeye area	14	27598945	28497812	46	0.00217
Ribeye area	22	30904149	31875401	18	0.00217
Ribeye area	9	35485795	36475827	17	0.00216
Ribeye area	24	34098685	35097132	65	0.00216
Ribeye area	9	97230654	98228903	25	0.00214
Ribeye area	6	51289600	52275948	16	0.00213
Ribeye area	6	70080299	71040896	59	0.00212
Ribeye area	7	73637074	74635366	17	0.00212
Ribeye area	13	224820	1087118	60	0.00212
Ribeye area	29	29687486	30663795	39	0.00212
Ribeye area	2	34900262	35888381	24	0.00211
Ribeye area	6	32674381	33663785	16	0.0021
Ribeye area	8	39249176	40171823	60	0.0021
Ribeye area	26	5493475	6476478	25	0.0021
Ribeye area	6	78714218	79623839	14	0.00209
Ribeye area	12	49002658	49972188	15	0.00209
Ribeye area	9	3042012	4000708	14	0.00208
Ribeye area	1	100962557	101894473	18	0.00206
Ribeye area	8	14847181	15840176	17	0.00206
Ribeye area	10	77959499	78907161	22	0.00206
Ribeye area	19	31547330	32510963	24	0.00206
Ribeye area	4	38977077	39937192	21	0.00205
Ribeye area	11	29781002	30763811	57	0.00205
Ribeye area	16	39457226	40414576	45	0.00205
Ribeye area	21	14852274	15849850	24	0.00205
Ribeye area	9	12417290	13361076	80	0.00204
Ribeye area	1	43454408	44441867	33	0.00203
Ribeye area	27	2254728	3211663	34	0.00203
Ribeye area	9	32274241	33264005	57	0.00202
Ribeye area	13	50320424	51306246	35	0.00202
Ribeye area	24	22222601	23211134	29	0.00202
Ribeye area	14	50718387	51660213	17	0.00199
Ribeye area	8	92595059	93573494	16	0.00198
Ribeye area	22	24465154	25442381	17	0.00198
Ribeye area	1	61650537	62594967	15	0.00196
Ribeye area	2	76582500	77579988	32	0.00196
Ribeye area	3	62408270	63298055	20	0.00196
Ribeye area	8	80254656	81158290	44	0.00195
Ribeye area	3	71386985	72384784	18	0.00194
Ribeye area	8	44611552	45583269	62	0.00194
Ribeye area	11	50142429	51109955	24	0.00193
Ribeye area	15	18154907	19119517	80	0.00193
Ribeye area	14	36436423	37395651	50	0.00192
Ribeye area	17	22537395	23505173	13	0.00192
Ribeye area	29	16125803	17078943	14	0.00192
Ribeye area	2	33671969	34576569	64	0.0019
Ribeye area	6	89238516	90169101	39	0.0019
Ribeye area	9	5383397	6342973	15	0.0019
Ribeye area	24	14226308	15222152	15	0.00189
Ribeye area	27	30939283	31928930	18	0.00189
Ribeye area	18	20015634	21010291	25	0.00187
Ribeye area	7	107462570	108458133	30	0.00186
Ribeye area	6	46058155	47012005	30	0.00185
Ribeye area	15	7650382	8560773	21	0.00185
Ribeye area	20	43519291	44480511	19	0.00183
Ribeye area	24	50983655	51956661	17	0.00182
Ribeye area	2	57175089	58162833	11	0.0018
Ribeye area	8	37960401	38953791	93	0.0018
Ribeye area	25	11351968	12323084	24	0.0018
Ribeye area	27	10921029	11839242	12	0.0018
Ribeye area	9	82630196	83534942	32	0.00179
Ribeye area	26	28494648	29435606	14	0.00179
Ribeye area	6	109683940	110683809	45	0.00177
Ribeye area	12	70921444	71876899	196	0.00175
Ribeye area	1	13527122	14417723	10	0.00173
Ribeye area	2	62497387	63369652	29	0.00172
Ribeye area	6	2743640	3731450	53	0.00172
Ribeye area	1	140525185	141487080	24	0.0017
Ribeye area	18	12460885	13450124	65	0.0017
Ribeye area	7	55807681	56804927	12	0.00169
Ribeye area	29	33129118	34073798	31	0.00169
Ribeye area	14	13611559	14560727	26	0.00168
Ribeye area	27	41896924	42871781	41	0.00168
Ribeye area	8	27153710	28127979	28	0.00167
Ribeye area	9	44295368	45293539	41	0.00165
Ribeye area	2	47896237	48824025	31	0.00164
Ribeye area	9	99171303	100156843	18	0.00164
Ribeye area	23	43644822	44629573	48	0.00164
Ribeye area	7	27897181	28810152	20	0.00163
Ribeye area	4	17108979	17993220	14	0.00162
Ribeye area	8	60269625	61171135	70	0.00162
Ribeye area	9	77251597	78217420	12	0.00162
Ribeye area	10	98239669	99225420	15	0.00162
Ribeye area	27	9669369	10619510	12	0.00161
Ribeye area	2	39262601	40200058	23	0.0016
Ribeye area	20	48250172	49218889	18	0.00159
Ribeye area	1	40763708	41750066	28	0.00158
Ribeye area	1	16114873	17105670	14	0.00157
Ribeye area	13	3165566	4152327	65	0.00157
Ribeye area	16	15266610	16191164	19	0.00157
Ribeye area	28	17079212	18061206	26	0.00157
Ribeye area	25	6549649	7535946	31	0.00156
Ribeye area	1	149461985	150404277	32	0.00155
Ribeye area	2	113838664	114775848	16	0.00155
Ribeye area	4	19152550	19993580	48	0.00155
Ribeye area	6	106593193	107561254	14	0.00155
Ribeye area	9	51449826	52424068	20	0.00155
Ribeye area	10	91222570	92208179	27	0.00155
Ribeye area	10	53522626	54480658	59	0.00154
Ribeye area	8	67908803	68894665	19	0.00153
Ribeye area	10	38980953	39967111	12	0.00153
Ribeye area	14	34283025	35237657	28	0.00153
Ribeye area	5	3273207	4243023	41	0.00152
Ribeye area	12	47719554	48691645	28	0.00152
Ribeye area	20	51813752	52750347	11	0.00152
Ribeye area	21	11096191	12047785	13	0.00151
Ribeye area	4	7878684	8834042	27	0.0015
Ribeye area	6	95406549	96401031	31	0.0015
Ribeye area	9	58798670	59744782	28	0.00149
Ribeye area	18	29264782	30210144	16	0.00149
Ribeye area	22	7843574	8820104	34	0.00149
Ribeye area	2	116629100	117626022	29	0.00146
Ribeye area	20	42006516	42942535	22	0.00145
Ribeye area	2	73913854	74896456	18	0.00144
Ribeye area	7	92574720	93520889	23	0.00144
Ribeye area	16	28394101	29391848	118	0.00144
Ribeye area	1	38931086	39921269	11	0.00143
Ribeye area	2	49262063	50163146	42	0.00143
Ribeye area	24	18884966	19851885	28	0.00143
Ribeye area	2	86604662	87539802	21	0.00142
Ribeye area	6	7048144	8047065	18	0.00141
Ribeye area	9	17594330	18593468	29	0.00141
Ribeye area	11	61768776	62656682	37	0.00141
Ribeye area	17	12626932	13613201	63	0.00141
Ribeye area	12	44297526	45292347	16	0.0014
Ribeye area	7	10456771	11394736	209	0.00139
Ribeye area	8	33092454	34067549	22	0.00139
Ribeye area	7	35452755	36299960	13	0.00138
Ribeye area	22	13373248	14373195	39	0.00138
Ribeye area	1	74307455	75294719	30	0.00137
Ribeye area	12	58190688	59128581	15	0.00137
Ribeye area	12	62119796	63111014	19	0.00137
Ribeye area	1	119366781	120345740	29	0.00135
Ribeye area	9	534463	1530483	32	0.00135
Ribeye area	16	17953651	18935807	33	0.00134
Ribeye area	16	36004313	36979476	31	0.00134
Ribeye area	1	64736792	65583709	60	0.00133
Ribeye area	10	31989230	32909007	35	0.00133
Ribeye area	27	43945279	44912539	20	0.00133
Ribeye area	8	52904807	53890099	38	0.00131
Ribeye area	17	47081637	48075899	20	0.00131
Ribeye area	4	34651519	35628691	18	0.00129
Ribeye area	11	31964009	32962184	17	0.00129
Ribeye area	5	79334574	80297860	80	0.00128
Ribeye area	12	79254439	80191366	24	0.00128
Ribeye area	15	70285470	71264948	11	0.00128
Ribeye area	16	5722066	6656521	133	0.00128
Ribeye area	7	80918774	81886996	34	0.00127
Ribeye area	9	42030097	42993401	46	0.00127
Ribeye area	5	116852782	117850372	41	0.00126
Ribeye area	16	16321786	17283088	19	0.00125
Ribeye area	3	4444679	5369689	13	0.00124
Ribeye area	6	50270650	51254431	15	0.00124
Ribeye area	2	23701145	24692900	43	0.00122
Ribeye area	11	63881213	64839375	17	0.00122
Ribeye area	21	18307371	19274686	19	0.00122
Ribeye area	12	45650558	46632594	47	0.00121
Ribeye area	6	47113504	48093578	16	0.0012
Ribeye area	9	15622505	16562830	26	0.0012
Ribeye area	9	53586319	54522488	19	0.00119
Ribeye area	2	42660415	43660281	28	0.00118
Ribeye area	10	19757115	20755923	70	0.00117
Ribeye area	16	10454098	11433148	19	0.00117
Ribeye area	7	64630387	65581853	39	0.00116
Ribeye area	2	101810890	102805315	20	0.00115
Ribeye area	11	7795378	8776884	16	0.00114
Ribeye area	16	27303476	28301875	65	0.00114
Ribeye area	7	96767571	97761450	13	0.00113
Ribeye area	10	101083656	102069242	83	0.00113
Ribeye area	24	10452692	11451899	23	0.00112
Ribeye area	6	61581893	62534948	14	0.00108
Ribeye area	21	38306987	39276506	16	0.00108
Ribeye area	21	53463252	54400841	21	0.00108
Ribeye area	1	84343142	85303161	19	0.00107
Ribeye area	9	7734319	8729949	28	0.00105
Ribeye area	8	46990722	47980153	30	0.00103
Ribeye area	10	93552272	94536813	18	0.00101
Ribeye area	11	51743053	52621574	15	0.00101
Ribeye area	1	17481344	18439746	11	0.001
Ribeye area	1	51329696	52308970	28	0.00098
Ribeye area	1	7939960	8937196	11	0.00097
Ribeye area	7	37219729	38201291	87	0.00097
Ribeye area	1	28272873	29241168	22	0.00095
Ribeye area	2	92113902	93076528	21	0.00095
Ribeye area	10	96429143	97342537	22	0.00095
Ribeye area	11	30781054	31709625	62	0.00094
Ribeye area	14	28641097	29630822	21	0.00094
Ribeye area	26	44114392	45074046	42	0.00094
Ribeye area	3	95487322	96483822	25	0.00093
Ribeye area	7	85363850	86342637	19	0.00093
Ribeye area	11	53983770	54964544	19	0.00093
Ribeye area	16	78151427	79119600	28	0.00093
Ribeye area	26	26886504	27844192	20	0.00093
Ribeye area	20	44673055	45641953	17	0.00092
Ribeye area	1	87924432	88915501	15	0.00091
Ribeye area	1	53356591	54347232	63	0.0009
Ribeye area	27	12195358	13162684	12	0.0009
Ribeye area	6	75065600	76065570	12	0.00089
Ribeye area	9	4164769	5071762	16	0.00088
Ribeye area	1	33342088	34325082	15	0.00086
Ribeye area	1	134090177	135030747	39	0.00084
Ribeye area	7	104819407	105737462	12	0.00084
Ribeye area	9	1608298	2581063	17	0.00084
Ribeye area	2	134003964	134995572	33	0.00083
Ribeye area	12	38977317	39961909	16	0.00083
Ribeye area	3	63776877	64701704	14	0.00082
Ribeye area	14	51763814	52616760	13	0.00082
Ribeye area	29	15049904	16040528	14	0.00082
Ribeye area	2	41117991	41927880	14	0.00081
Ribeye area	8	40694908	41688591	26	0.00081
Ribeye area	13	4202175	5141042	15	0.00081
Ribeye area	5	2268587	3206889	18	0.0008
Ribeye area	10	95268946	96198534	10	0.0008
Ribeye area	28	19216936	20214922	51	0.00078
Ribeye area	2	109167819	110084031	19	0.00077
Ribeye area	4	83806996	84720105	16	0.00076
Ribeye area	12	67514012	68510268	17	0.00076
Ribeye area	26	37814340	38780955	25	0.00076
Ribeye area	4	41644337	42497974	16	0.00074
Ribeye area	20	52835591	53779182	16	0.00074
Ribeye area	20	60176800	61062718	14	0.00073
Ribeye area	2	58321333	59233151	36	0.00072
Ribeye area	20	49451794	50444499	14	0.00072
Ribeye area	2	32252571	33237706	21	0.00071
Ribeye area	24	15523751	16464296	11	0.00071
Ribeye area	20	29337360	30331983	24	0.00068
Ribeye area	23	37879447	38833157	17	0.00068
Ribeye area	5	62772803	63754865	36	0.00067
Ribeye area	8	41735284	42720374	42	0.00067
Ribeye area	22	8955660	9885365	15	0.00067
Ribeye area	1	20716311	21646634	25	0.00066
Ribeye area	3	37481305	38385360	9	0.00066
Ribeye area	8	56370867	57354805	12	0.00066
Ribeye area	2	81415525	82404300	13	0.00064
Ribeye area	6	81996207	82992397	14	0.00064
Ribeye area	6	86968876	87939596	37	0.00064
Ribeye area	10	22897274	23726537	191	0.00064
Ribeye area	12	56021401	56976092	13	0.00064
Ribeye area	1	23477787	24476580	15	0.00063
Ribeye area	9	11158693	12031049	28	0.00063
Ribeye area	2	79673600	80594143	41	0.00062
Ribeye area	3	96579398	97530845	13	0.00062
Ribeye area	9	78417772	79356041	9	0.00062
Ribeye area	24	36195505	37174454	71	0.00062
Ribeye area	1	29747969	30694694	11	0.00061
Ribeye area	1	62673903	63653083	10	0.0006
Ribeye area	15	69283522	70207576	13	0.0006
Ribeye area	24	54600064	55570233	20	0.00058
Ribeye area	12	59242099	60192543	14	0.00057
Ribeye area	14	49525870	50388091	13	0.00057
Ribeye area	1	104348738	105309490	11	0.00056
Ribeye area	8	13746531	14683192	14	0.00056
Ribeye area	18	17130613	18112620	30	0.00056
Ribeye area	22	19930860	20896013	11	0.00056
Ribeye area	4	23046088	24032194	22	0.00055
Ribeye area	5	13383471	14382547	14	0.00055
Ribeye area	8	45792230	46792088	43	0.00055
Ribeye area	14	43015291	43925983	27	0.00055
Ribeye area	9	89485263	90431553	38	0.00054
Ribeye area	2	51756764	52725381	23	0.00051
Ribeye area	6	94378545	95374185	25	0.00051
Ribeye area	8	22813254	23784762	88	0.00051
Ribeye area	8	55027684	55983463	26	0.00051
Ribeye area	12	57149039	58101268	14	0.00051
Ribeye area	24	4963101	5904288	16	0.00051
Ribeye area	12	36952382	37945812	10	0.0005
Ribeye area	12	60997744	61978377	24	0.00049
Ribeye area	2	66068955	67050893	18	0.00048
Ribeye area	5	92379543	93330057	14	0.00048
Ribeye area	24	17787911	18736462	14	0.00048
Ribeye area	18	26545207	27489227	15	0.00047
Ribeye area	2	37162625	38136884	35	0.00046
Ribeye area	7	86570414	87497014	17	0.00046
Ribeye area	12	41054109	42005673	11	0.00046
Ribeye area	16	22100963	23096755	18	0.00046
Ribeye area	4	95968883	96963434	25	0.00045
Ribeye area	2	63538313	64505951	15	0.00042
Ribeye area	1	60571934	61538142	14	0.00041
Ribeye area	20	46964318	47927239	15	0.00041
Ribeye area	24	19905966	20902956	43	0.00041
Ribeye area	5	90156943	91127357	28	0.00039
Ribeye area	12	46710859	47691963	41	0.00038
Ribeye area	17	20116963	21041506	20	0.00038
Ribeye area	1	54395090	55369328	11	0.00036
Ribeye area	9	46374264	47293021	10	0.00036
Ribeye area	9	6505208	7500045	14	0.00035
Ribeye area	16	13872867	14779485	12	0.00035
Ribeye area	2	83226939	84107125	9	0.00033
Ribeye area	15	11487557	12486367	11	0.00033
Ribeye area	12	69804346	70767359	75	0.00029
Ribeye area	9	13445120	14367327	11	0.00028
Ribeye area	27	6596648	7594233	83	0.00027
Ribeye area	29	20962635	21909176	12	0.00025
Ribeye area	9	57663523	58632197	11	0.00023
Ribeye area	2	72315171	73308462	34	0.00021
Ribeye area	4	71623798	72532921	44	0.0002
Ribeye area	5	80622048	81594893	19	0.0002
Ribeye area	11	52758789	53714381	10	0.00015
Ribeye area	12	66340756	67325491	13	0.00014
Ribeye area	12	40049870	40978456	13	0.00011
Ribeye area	2	50669137	51667630	10	0.0001
Ribeye area	1	158125326	158084578	0	0
Ribeye area	1	158210016	158125326	0	0
Ribeye area	1	158215960	158210016	0	0
Ribeye area	1	158217159	158215960	0	0
Ribeye area	1	158219115	158217159	0	0
Ribeye area	1	158219211	158219115	0	0
Ribeye area	1	158219282	158219211	0	0
Ribeye area	1	158220047	158219282	0	0
Ribeye area	1	158222513	158220047	0	0
Ribeye area	1	158226647	158222513	0	0
Ribeye area	1	158226977	158226647	0	0
Ribeye area	1	158227949	158226977	0	0
Ribeye area	1	158229705	158227949	0	0
Ribeye area	1	158229836	158229705	0	0
Ribeye area	1	158244233	158229836	0	0
Ribeye area	1	158244269	158244233	0	0
Ribeye area	1	158248484	158244269	0	0
Ribeye area	1	158254846	158248484	0	0
Ribeye area	1	158254920	158254846	0	0
Ribeye area	1	158272309	158254920	0	0
Ribeye area	1	158296636	158272309	0	0
Ribeye area	1	158302234	158296636	0	0
Ribeye area	1	158303826	158302234	0	0
Ribeye area	1	158303991	158303826	0	0
Ribeye area	1	158304020	158303991	0	0
Ribeye area	1	158304059	158304020	0	0
Ribeye area	1	158304061	158304059	0	0
Ribeye area	1	158313212	158304061	0	0
Ribeye area	1	158313236	158313212	0	0
Ribeye area	1	158313240	158313236	0	0
Ribeye area	1	158313359	158313240	0	0
Ribeye area	1	158325303	158313359	0	0
Ribeye area	1	158336590	158325303	0	0
Ribeye area	1	158346976	158336590	0	0
Ribeye area	1	158472415	158346976	0	0
Ribeye area	2	136116191	136067580	0	0
Ribeye area	2	136150892	136116191	0	0
Ribeye area	2	136151120	136150892	0	0
Ribeye area	2	136151305	136151120	0	0
Ribeye area	2	136151362	136151305	0	0
Ribeye area	2	136151488	136151362	0	0
Ribeye area	2	136151732	136151488	0	0
Ribeye area	2	136151773	136151732	0	0
Ribeye area	2	136152019	136151773	0	0
Ribeye area	2	136168771	136152019	0	0
Ribeye area	2	136187879	136168771	0	0
Ribeye area	2	136188007	136187879	0	0
Ribeye area	2	136188035	136188007	0	0
Ribeye area	2	136188161	136188035	0	0
Ribeye area	2	136188166	136188161	0	0
Ribeye area	2	136188194	136188166	0	0
Ribeye area	2	136188194	136188194	0	0
Ribeye area	2	136188421	136188194	0	0
Ribeye area	2	136188467	136188421	0	0
Ribeye area	2	136188546	136188467	0	0
Ribeye area	2	136188613	136188546	0	0
Ribeye area	2	136188688	136188613	0	0
Ribeye area	2	136188707	136188688	0	0
Ribeye area	2	136189040	136188707	0	0
Ribeye area	2	136189040	136189040	0	0
Ribeye area	2	136189049	136189040	0	0
Ribeye area	2	136189049	136189049	0	0
Ribeye area	2	136189132	136189049	0	0
Ribeye area	2	136189133	136189132	0	0
Ribeye area	2	136189204	136189133	0	0
Ribeye area	2	136189366	136189204	0	0
Ribeye area	2	136189424	136189366	0	0
Ribeye area	2	136189454	136189424	0	0
Ribeye area	2	136189507	136189454	0	0
Ribeye area	2	136189990	136189507	0	0
Ribeye area	2	136218516	136189990	0	0
Ribeye area	3	120817706	120804998	0	0
Ribeye area	3	120817791	120817706	0	0
Ribeye area	3	120818659	120817791	0	0
Ribeye area	3	120818663	120818659	0	0
Ribeye area	3	120818830	120818663	0	0
Ribeye area	3	120818866	120818830	0	0
Ribeye area	3	120818969	120818866	0	0
Ribeye area	3	120819356	120818969	0	0
Ribeye area	3	120829136	120819356	0	0
Ribeye area	3	120838653	120829136	0	0
Ribeye area	3	120838778	120838653	0	0
Ribeye area	3	120839369	120838778	0	0
Ribeye area	3	120859923	120839369	0	0
Ribeye area	3	120862039	120859923	0	0
Ribeye area	3	120862441	120862039	0	0
Ribeye area	3	120862550	120862441	0	0
Ribeye area	3	120928899	120862550	0	0
Ribeye area	3	120957517	120928899	0	0
Ribeye area	3	120966500	120957517	0	0
Ribeye area	3	120967252	120966500	0	0
Ribeye area	4	119841669	119814992	0	0
Ribeye area	5	119459589	119453564	0	0
Ribeye area	5	119462612	119459589	0	0
Ribeye area	5	119463017	119462612	0	0
Ribeye area	5	119469921	119463017	0	0
Ribeye area	5	119492171	119469921	0	0
Ribeye area	5	119499980	119492171	0	0
Ribeye area	5	119500180	119499980	0	0
Ribeye area	5	119504922	119500180	0	0
Ribeye area	5	119508473	119504922	0	0
Ribeye area	5	119517132	119508473	0	0
Ribeye area	5	119517198	119517132	0	0
Ribeye area	5	119517516	119517198	0	0
Ribeye area	5	119517685	119517516	0	0
Ribeye area	5	119517802	119517685	0	0
Ribeye area	5	119517838	119517802	0	0
Ribeye area	5	119517856	119517838	0	0
Ribeye area	5	119533573	119517856	0	0
Ribeye area	5	119534128	119533573	0	0
Ribeye area	5	119534329	119534128	0	0
Ribeye area	5	119534376	119534329	0	0
Ribeye area	5	119535508	119534376	0	0
Ribeye area	5	119539935	119535508	0	0
Ribeye area	5	119551451	119539935	0	0
Ribeye area	5	119551584	119551451	0	0
Ribeye area	5	119551933	119551584	0	0
Ribeye area	5	119553757	119551933	0	0
Ribeye area	5	119553804	119553757	0	0
Ribeye area	5	119561596	119553804	0	0
[truncated: 1,093 more rows]
