# Supplementary material for: Genomic Approaches Reveal Pleiotropic Effects in Crossbred Beef Cattle
Source: Front Genet. 2021 Mar 19;12:627055. doi: 10.3389/fgene.2021.627055 (PMC8017557; doi:10.3389/fgene.2021.627055)
Supplement: Supplementary Table 3 — The number of SNPs and additive genetic variance (%) explained in TEND by 1-Mb genomic windows from single-trait WssGBLUP analysis correcting for indirect effects where all other traits were included as covariates. [file Table_3.xlsx]

## Sheet: SupplementaryTable3
Supplementary Table 3. The number of SNPs and additive genetic variance (%) explained in TEND by 1-Mb genomic windows from single-trait WssGBLUP analysis correcting for indirect effects where all other traits were included as covariates.
Trait	Chromosome	Start position	End position	Number of SNP within window	% Genetic variance explained
Tenderness score	5	56081838	57079618	412	2.45368
Tenderness score	7	51559142	52520697	458	1.65053
Tenderness score	29	43148023	44147635	430	1.42331
Tenderness score	19	26984181	27979809	396	1.13497
Tenderness score	18	61559385	62559371	516	1.0883
Tenderness score	18	45722577	46705562	424	0.99818
Tenderness score	29	44590167	45585968	305	0.95032
Tenderness score	18	63178062	64177887	634	0.87028
Tenderness score	19	19683065	20664182	302	0.83796
Tenderness score	15	81348613	82344389	468	0.81566
Tenderness score	13	64369396	65368014	291	0.7288
Tenderness score	17	71208757	72204863	276	0.7201
Tenderness score	29	27454794	28454424	505	0.71217
Tenderness score	17	63583581	64580486	314	0.69107
Tenderness score	18	64808729	65804778	415	0.68355
Tenderness score	18	10655556	11654653	219	0.66395
Tenderness score	29	49886783	50880573	238	0.62354
Tenderness score	18	55247189	56245759	462	0.58213
Tenderness score	26	41810224	42806023	255	0.57637
Tenderness score	18	56932855	57932333	451	0.57472
Tenderness score	18	52125692	53119492	364	0.56248
Tenderness score	10	85187791	86172624	255	0.54146
Tenderness score	22	50024298	51011130	523	0.52777
Tenderness score	2	89063300	90051201	259	0.51021
Tenderness score	8	24233018	25212275	170	0.50895
Tenderness score	14	303731	1303208	497	0.49489
Tenderness score	15	77339046	78335487	404	0.48214
Tenderness score	17	70077166	71068367	344	0.47735
Tenderness score	17	61123296	62123225	286	0.47596
Tenderness score	19	38130539	39130446	267	0.45226
Tenderness score	23	14918518	15911663	194	0.45076
Tenderness score	25	2562137	3558867	325	0.44913
Tenderness score	29	42079370	43073721	256	0.43373
Tenderness score	26	46529059	47528164	217	0.43006
Tenderness score	25	35538895	36537640	521	0.42707
Tenderness score	11	2130482	3128030	323	0.4259
Tenderness score	19	41617328	42594001	333	0.42548
Tenderness score	16	79522128	80518216	223	0.42487
Tenderness score	10	76157428	77154367	241	0.41402
Tenderness score	18	59657219	60655896	293	0.41205
Tenderness score	18	49393815	50393158	333	0.38465
Tenderness score	13	65901907	66898439	211	0.37462
Tenderness score	19	25976135	26969809	397	0.37373
Tenderness score	8	476868	1462854	202	0.36775
Tenderness score	5	67204491	68185468	157	0.36684
Tenderness score	29	26338010	27337594	439	0.3657
Tenderness score	2	10149947	11143503	203	0.36535
Tenderness score	7	90071041	91069504	209	0.3636
Tenderness score	17	62453082	63451591	323	0.35862
Tenderness score	23	16878781	17877963	255	0.35222
Tenderness score	5	57289664	58285910	312	0.35067
Tenderness score	28	24787439	25781722	130	0.34666
Tenderness score	2	103970838	104970554	182	0.34319
Tenderness score	28	43501640	44492711	251	0.33475
Tenderness score	29	40449484	41438998	353	0.32966
Tenderness score	2	94465535	95464286	142	0.32505
Tenderness score	8	75122408	76118225	220	0.32294
Tenderness score	7	20195668	21194791	203	0.32121
Tenderness score	16	75118546	76111713	282	0.32016
Tenderness score	11	103668223	104631474	325	0.31727
Tenderness score	18	53588468	54587468	223	0.30876
Tenderness score	5	26493531	27485793	355	0.30848
Tenderness score	24	23119303	24113010	128	0.30796
Tenderness score	3	19397842	20383569	276	0.30749
Tenderness score	25	1025084	2024896	351	0.30635
Tenderness score	19	29602897	30601855	150	0.30026
Tenderness score	22	16181342	17168401	313	0.29794
Tenderness score	3	116782231	117738166	182	0.29772
Tenderness score	24	2317459	3316043	126	0.29467
Tenderness score	15	23786014	24783618	231	0.29402
Tenderness score	3	119827111	120819356	279	0.29387
Tenderness score	19	40219823	41215780	311	0.29043
Tenderness score	10	27186734	28178608	457	0.28838
Tenderness score	19	33986389	34985989	249	0.28573
Tenderness score	2	106254410	107250231	322	0.28515
Tenderness score	13	42071317	43052440	196	0.27839
Tenderness score	5	69576336	70551808	120	0.27827
Tenderness score	3	13764491	14757087	358	0.27751
Tenderness score	13	74395725	75379765	225	0.27748
Tenderness score	15	47890494	48888925	581	0.2747
Tenderness score	3	102321638	103305796	358	0.27173
Tenderness score	10	88018828	89009411	225	0.26979
Tenderness score	11	105761760	106759560	378	0.26784
Tenderness score	21	44541432	45540321	161	0.26546
Tenderness score	20	22122113	23116773	222	0.26539
Tenderness score	8	90423998	91422539	171	0.26431
Tenderness score	13	60599896	61598369	145	0.26251
Tenderness score	2	61380254	62363763	140	0.26193
Tenderness score	18	50905791	51904281	351	0.25695
Tenderness score	14	8175077	9172838	246	0.25555
Tenderness score	11	96844	1079356	114	0.25128
Tenderness score	1	145438700	146437585	306	0.24979
Tenderness score	10	20735580	21734616	388	0.24779
Tenderness score	4	114020629	115020408	225	0.24479
Tenderness score	6	92419271	93416549	206	0.24477
Tenderness score	9	87667082	88664637	192	0.24291
Tenderness score	22	48061012	49049243	329	0.2401
Tenderness score	15	50019217	51018788	479	0.23415
Tenderness score	19	24297636	25297120	302	0.2325
Tenderness score	1	65992974	66992945	207	0.23196
Tenderness score	5	23949464	24946756	161	0.23049
Tenderness score	13	69973303	70972043	189	0.22716
Tenderness score	29	39307718	40255493	242	0.2271
Tenderness score	8	63089240	64085011	194	0.22512
Tenderness score	7	40102523	41098936	294	0.22419
Tenderness score	13	62333856	63328898	238	0.22319
Tenderness score	29	36775708	37757784	178	0.22261
Tenderness score	18	47221656	48221475	261	0.22159
Tenderness score	26	48082230	49074898	104	0.22146
Tenderness score	24	21141112	22139528	129	0.21843
Tenderness score	22	52236154	53231401	269	0.216
Tenderness score	3	10425837	11422485	280	0.21544
Tenderness score	14	10429111	11422195	160	0.21493
Tenderness score	8	84845717	85845510	151	0.21365
Tenderness score	19	36796229	37794028	195	0.20853
Tenderness score	19	44213741	45213063	244	0.20697
Tenderness score	2	126267433	127264913	347	0.20662
Tenderness score	20	69092193	70083678	111	0.20525
Tenderness score	9	61768683	62766055	156	0.2033
Tenderness score	16	4172723	5150247	222	0.19789
Tenderness score	18	48309660	49309161	361	0.19725
Tenderness score	9	9975249	10940149	130	0.1962
Tenderness score	7	5662682	6659082	261	0.19507
Tenderness score	18	13702515	14700318	288	0.19402
Tenderness score	29	47357487	48343127	124	0.19313
Tenderness score	3	82035908	83035826	139	0.19296
Tenderness score	8	59132941	60126638	350	0.18979
Tenderness score	17	64590381	65584244	129	0.18915
Tenderness score	11	93195863	94191199	362	0.18887
Tenderness score	16	63697806	64697177	195	0.18835
Tenderness score	7	41773164	42769756	215	0.1882
Tenderness score	20	36160050	37149375	140	0.18614
Tenderness score	15	82679088	83678604	282	0.18554
Tenderness score	3	118314187	119309497	273	0.18396
Tenderness score	25	16361598	17345335	135	0.182
Tenderness score	5	22559059	23553389	160	0.17993
Tenderness score	11	70344253	71342861	206	0.17963
Tenderness score	4	6872647	7824688	169	0.17795
Tenderness score	25	25905423	26904680	463	0.17596
Tenderness score	15	80224913	81219069	224	0.17427
Tenderness score	6	84935179	85907303	211	0.17406
Tenderness score	11	5405552	6358672	121	0.17225
Tenderness score	7	43018116	43997146	310	0.16961
Tenderness score	7	12655332	13649767	427	0.16918
Tenderness score	23	2977249	3975934	156	0.16899
Tenderness score	11	37336919	38332818	145	0.16893
Tenderness score	10	26117936	27110991	441	0.16568
Tenderness score	7	11008026	12004873	235	0.16514
Tenderness score	7	14179802	15163143	358	0.1644
Tenderness score	1	130592091	131572252	136	0.16347
Tenderness score	24	8293032	9288875	119	0.16215
Tenderness score	11	3503898	4503245	121	0.1609
Tenderness score	21	27468432	28465014	168	0.16079
Tenderness score	29	45705547	46700354	148	0.15919
Tenderness score	26	45206666	46204100	107	0.1588
Tenderness score	12	32872029	33866042	166	0.15718
Tenderness score	1	1646072	2618042	123	0.15699
Tenderness score	1	116090695	117079359	106	0.15691
Tenderness score	18	39465539	40460231	170	0.15613
Tenderness score	19	55120947	56116284	428	0.15573
Tenderness score	8	28605376	29558457	91	0.15375
Tenderness score	10	15485034	16484833	191	0.15355
Tenderness score	19	22352729	23352151	235	0.15219
Tenderness score	14	21702799	22700720	119	0.15125
Tenderness score	24	59159521	60156074	92	0.15074
Tenderness score	19	14132949	15132454	314	0.15063
Tenderness score	3	48737988	49729488	198	0.1495
Tenderness score	14	41854225	42826258	115	0.14857
Tenderness score	3	100294724	101293705	277	0.14685
Tenderness score	7	108467163	109467062	147	0.14685
Tenderness score	21	22265342	23264112	227	0.14674
Tenderness score	2	84359314	85357533	120	0.14556
Tenderness score	9	84634509	85630773	160	0.14417
Tenderness score	3	56747864	57743287	188	0.14362
Tenderness score	12	78163608	79159186	310	0.14205
Tenderness score	13	53598151	54580618	246	0.14183
Tenderness score	29	48496147	49494757	107	0.14
Tenderness score	11	47865951	48843083	156	0.13956
Tenderness score	15	64184351	65177053	160	0.13845
Tenderness score	26	36806277	37768658	113	0.13843
Tenderness score	6	39868573	40866347	139	0.1383
Tenderness score	3	32728879	33728767	232	0.13825
Tenderness score	1	35865797	36864015	145	0.13811
Tenderness score	11	12847475	13814156	152	0.13586
Tenderness score	12	31746187	32741022	177	0.13586
Tenderness score	16	54317629	55316560	195	0.1355
Tenderness score	7	19183627	20178556	263	0.13533
Tenderness score	21	56655322	57655281	178	0.13264
Tenderness score	27	18206197	19200357	116	0.13223
Tenderness score	8	89280421	90273544	114	0.13129
Tenderness score	28	34175912	35169409	140	0.13077
Tenderness score	19	42751661	43744263	208	0.13064
Tenderness score	21	49193212	50190065	137	0.13054
Tenderness score	11	100348284	101345343	168	0.12976
Tenderness score	4	4837974	5832004	190	0.1288
Tenderness score	22	33790464	34788159	113	0.12871
Tenderness score	12	65318521	66314817	106	0.12846
Tenderness score	19	32754596	33752903	194	0.12739
Tenderness score	19	46223232	47216642	129	0.12732
Tenderness score	15	46490956	47490156	325	0.12581
Tenderness score	1	93225467	94225412	116	0.12579
Tenderness score	3	53793174	54781990	266	0.12492
Tenderness score	3	16212433	17212219	218	0.12469
Tenderness score	25	20990156	21984846	210	0.12441
Tenderness score	25	37616054	38588169	285	0.1241
Tenderness score	12	84925377	85923875	194	0.12402
Tenderness score	27	16222200	17217943	210	0.12352
Tenderness score	16	2694857	3670316	158	0.12301
Tenderness score	25	9441665	10439983	167	0.12242
Tenderness score	7	7684967	8651036	328	0.12232
Tenderness score	4	104853010	105788070	284	0.12099
Tenderness score	14	7167234	8167087	151	0.12074
Tenderness score	25	7636340	8635976	136	0.1206
Tenderness score	15	29193093	30185148	295	0.12055
Tenderness score	21	20738480	21734240	231	0.11991
Tenderness score	7	26006279	26967075	143	0.11869
Tenderness score	11	25797431	26781723	119	0.11801
Tenderness score	5	100089040	101088604	262	0.11788
Tenderness score	25	13555392	14552114	202	0.1176
Tenderness score	19	50772856	51772007	325	0.11725
Tenderness score	28	41913799	42907914	150	0.11716
Tenderness score	8	101850517	102832026	171	0.1169
Tenderness score	16	72109793	73101235	126	0.11666
Tenderness score	16	57608446	58590390	66	0.11637
Tenderness score	9	27620800	28619618	132	0.1157
Tenderness score	16	41069259	42063543	192	0.11545
Tenderness score	4	106421735	107418323	255	0.1136
Tenderness score	2	104989472	105989114	115	0.11286
Tenderness score	11	43982124	44980969	122	0.11276
Tenderness score	8	82976304	83970047	128	0.11168
Tenderness score	26	49183518	50178088	122	0.11129
Tenderness score	23	19228278	20225465	142	0.11055
Tenderness score	11	10084746	11079666	264	0.10937
Tenderness score	11	46209386	47188387	171	0.10923
Tenderness score	15	30318360	31311779	146	0.10887
Tenderness score	25	27189213	28187642	303	0.10841
Tenderness score	4	118718040	119703727	133	0.10837
Tenderness score	3	14773990	15770679	338	0.10825
Tenderness score	9	101691833	102683650	145	0.10825
Tenderness score	15	51264477	52263866	335	0.10813
Tenderness score	15	14076391	15076137	133	0.10781
Tenderness score	19	53337973	54333806	316	0.10751
Tenderness score	21	46333637	47333201	117	0.10664
Tenderness score	6	71312114	72304416	155	0.1062
Tenderness score	8	81799578	82756766	108	0.106
Tenderness score	13	51395325	52389182	212	0.10586
Tenderness score	8	100201984	101157050	117	0.10566
Tenderness score	17	68562960	69561557	205	0.10474
Tenderness score	1	63957272	64940992	107	0.10394
Tenderness score	13	67005137	67966161	153	0.10389
Tenderness score	9	36828827	37821984	96	0.10368
Tenderness score	23	27088130	28085043	1003	0.10312
Tenderness score	8	61829139	62827427	150	0.1029
Tenderness score	5	103037577	104037222	415	0.10274
Tenderness score	15	5057231	6040110	130	0.10193
Tenderness score	3	12136501	13127960	171	0.10168
Tenderness score	26	33797697	34791813	161	0.10125
Tenderness score	29	17215046	18201719	113	0.0999
Tenderness score	28	27943701	28943533	130	0.09973
Tenderness score	8	3041792	4041552	110	0.09968
Tenderness score	2	135091731	136067580	212	0.09959
Tenderness score	10	37102742	38100960	304	0.09953
Tenderness score	27	26249242	27245974	125	0.09931
Tenderness score	16	51188865	52187394	270	0.0992
Tenderness score	15	54763998	55763944	178	0.09906
Tenderness score	21	55026669	56011850	237	0.0988
Tenderness score	3	91154615	92146647	178	0.09869
Tenderness score	7	21580497	22577141	152	0.09766
Tenderness score	12	30162659	31150997	132	0.09575
Tenderness score	3	69661909	70652398	122	0.09574
Tenderness score	3	105787741	106749169	243	0.09545
Tenderness score	12	54200902	55197123	118	0.09426
Tenderness score	27	34402469	35396319	103	0.09395
Tenderness score	4	46921993	47887580	94	0.09368
Tenderness score	9	60320240	61317205	160	0.09307
Tenderness score	4	102907938	103905556	99	0.09306
Tenderness score	23	31198351	32197519	312	0.09291
Tenderness score	1	55868620	56861322	82	0.09287
Tenderness score	5	104964385	105960067	182	0.09255
Tenderness score	20	23283260	24271661	210	0.09226
Tenderness score	23	21609724	22583782	113	0.09217
Tenderness score	2	17742129	18635826	359	0.09191
Tenderness score	13	56236809	57220330	118	0.0918
Tenderness score	27	19222098	20220270	206	0.09168
Tenderness score	13	59361019	60301099	150	0.09126
Tenderness score	19	20794932	21777851	147	0.09104
Tenderness score	13	73241045	74227814	239	0.09038
Tenderness score	15	48951830	49947578	560	0.0898
Tenderness score	8	1635888	2635029	154	0.08976
Tenderness score	4	68147700	69146843	138	0.08974
Tenderness score	7	17038546	18035415	260	0.08945
Tenderness score	1	42124767	43119017	244	0.08944
Tenderness score	10	864220	1860881	169	0.08914
Tenderness score	11	71821318	72820623	274	0.08878
Tenderness score	16	37072441	38071734	182	0.08844
Tenderness score	22	51191782	52149758	230	0.08777
Tenderness score	9	91677453	92653974	107	0.08753
Tenderness score	22	58062506	59061772	194	0.08694
Tenderness score	14	76614792	77610361	116	0.08668
Tenderness score	18	11663803	12630081	73	0.08628
Tenderness score	18	9607032	10597191	180	0.086
Tenderness score	7	101647205	102635500	103	0.08593
Tenderness score	2	26550365	27548609	137	0.08519
Tenderness score	20	276091	1267994	115	0.08465
Tenderness score	9	88685603	89684281	143	0.08422
Tenderness score	3	9267147	10178537	179	0.0842
Tenderness score	8	70788229	71762251	72	0.08391
Tenderness score	19	47741597	48740620	278	0.0839
Tenderness score	23	10234781	11221832	163	0.08262
Tenderness score	6	90272102	91266874	127	0.08239
Tenderness score	2	117988731	118985341	148	0.08216
Tenderness score	15	44922424	45921683	209	0.08208
Tenderness score	19	56209256	57196486	338	0.082
Tenderness score	1	94618473	95617948	155	0.08189
Tenderness score	6	88253299	89249385	117	0.08122
Tenderness score	20	32678930	33674941	124	0.08083
Tenderness score	8	110162415	111161613	207	0.08079
Tenderness score	25	3581070	4527893	217	0.08058
Tenderness score	14	18989160	19986320	143	0.0801
Tenderness score	2	121297923	122295605	172	0.07941
Tenderness score	6	97426169	98424812	143	0.07925
Tenderness score	15	65187175	66182998	144	0.07919
Tenderness score	8	68950746	69936815	168	0.07825
Tenderness score	15	61261361	62253250	151	0.07804
Tenderness score	24	60542690	61537615	72	0.07792
Tenderness score	12	83921160	84918718	160	0.07782
Tenderness score	24	6755823	7682625	103	0.07726
Tenderness score	27	14997318	15994543	243	0.07692
Tenderness score	14	9282421	10280934	115	0.07641
Tenderness score	19	60589379	61565573	160	0.07623
Tenderness score	7	15556509	16550962	306	0.07605
Tenderness score	19	39159168	40145095	187	0.07581
Tenderness score	15	78428486	79426393	417	0.07549
Tenderness score	1	143595121	144592470	297	0.07538
Tenderness score	20	70849111	71847910	146	0.07523
Tenderness score	7	3785938	4780244	251	0.07436
Tenderness score	18	44643590	45635182	139	0.07412
Tenderness score	5	46876955	47846031	77	0.07377
Tenderness score	3	112921363	113918661	136	0.07374
Tenderness score	19	28053127	29048376	124	0.07356
Tenderness score	7	8879383	9879351	400	0.0735
Tenderness score	23	7035705	8026147	326	0.0734
Tenderness score	28	26054541	27026088	143	0.07304
Tenderness score	22	42846447	43846423	154	0.07282
Tenderness score	19	51906204	52882793	274	0.07239
Tenderness score	10	84062557	85059376	132	0.0723
Tenderness score	4	63785840	64783558	109	0.07182
Tenderness score	14	15454870	16432466	107	0.07131
Tenderness score	15	25536957	26534479	121	0.07093
Tenderness score	19	7597114	8591792	156	0.07091
Tenderness score	12	63920843	64916623	111	0.07067
Tenderness score	21	30289927	31241384	138	0.0706
Tenderness score	12	86102320	87097109	216	0.07058
Tenderness score	6	57632599	58631685	136	0.07046
Tenderness score	8	66039622	67033400	162	0.07037
Tenderness score	6	21294430	22265776	168	0.07028
Tenderness score	21	19596862	20594817	333	0.06998
Tenderness score	26	50335514	51299101	158	0.06945
Tenderness score	16	38239894	39202293	115	0.06944
Tenderness score	24	99769	1093284	120	0.06929
Tenderness score	18	58038835	59021331	198	0.06893
Tenderness score	7	49861849	50834900	89	0.06846
Tenderness score	9	86027249	87024620	148	0.06842
Tenderness score	14	23326588	24301941	114	0.0684
Tenderness score	5	75143850	76143176	136	0.06831
Tenderness score	24	25322303	26321370	122	0.06828
Tenderness score	17	6527250	7512573	109	0.06813
Tenderness score	21	25189549	26183273	95	0.06802
Tenderness score	13	13980509	14978821	105	0.06704
Tenderness score	5	82062603	82987594	109	0.06693
Tenderness score	10	11554589	12554068	151	0.06686
Tenderness score	2	48993143	49969899	50	0.06665
Tenderness score	23	39148251	40129173	176	0.0665
Tenderness score	3	73031262	74027124	67	0.06645
Tenderness score	21	28658590	29648700	75	0.06616
Tenderness score	3	101296444	102292731	194	0.06614
Tenderness score	29	25169363	26164362	78	0.06607
Tenderness score	1	148450228	149443669	126	0.06589
Tenderness score	8	64176486	65168458	142	0.06579
Tenderness score	20	4316727	5309882	144	0.06565
Tenderness score	3	46427445	47400111	105	0.06558
Tenderness score	8	32071679	33026028	62	0.06521
Tenderness score	10	64353027	65349055	144	0.06502
Tenderness score	8	93701063	94696012	179	0.065
Tenderness score	3	7819700	8816257	275	0.06487
Tenderness score	26	34829732	35826049	56	0.0648
Tenderness score	12	29108493	30108094	135	0.06423
Tenderness score	15	34880983	35879437	141	0.06422
Tenderness score	25	19237777	20219863	143	0.06412
Tenderness score	5	119008898	119979862	245	0.06393
Tenderness score	4	48726112	49723245	91	0.06387
Tenderness score	11	82408377	83376081	135	0.0633
Tenderness score	5	59922301	60919203	103	0.06308
Tenderness score	15	62721305	63718653	87	0.06294
Tenderness score	15	27358447	28331259	164	0.06271
Tenderness score	11	49099590	50095863	143	0.06262
Tenderness score	13	39198791	40188396	109	0.06205
Tenderness score	19	17695218	18693243	145	0.06154
Tenderness score	3	109267762	110260420	155	0.06145
Tenderness score	17	53088389	54086043	200	0.06144
Tenderness score	9	76063507	77047582	116	0.06094
Tenderness score	22	10682156	11681616	181	0.06078
Tenderness score	5	30467956	31463136	230	0.06058
Tenderness score	14	79091430	80066992	99	0.06046
Tenderness score	28	12600678	13596750	102	0.06046
Tenderness score	3	31178568	32171823	167	0.05963
Tenderness score	3	98924054	99900978	202	0.05952
Tenderness score	2	129341333	130334162	136	0.05951
Tenderness score	9	70165392	71111100	226	0.05942
Tenderness score	20	9562025	10540979	183	0.05927
Tenderness score	3	22827084	23826909	172	0.05918
Tenderness score	22	53320115	54317549	133	0.05901
Tenderness score	23	50043134	51029219	175	0.05887
Tenderness score	20	41037793	42016656	138	0.05872
Tenderness score	2	132818166	133813016	170	0.05846
Tenderness score	5	64731496	65723606	111	0.05831
Tenderness score	15	71397710	72395716	109	0.05813
Tenderness score	14	69384317	70377378	106	0.05806
Tenderness score	11	28606713	29588617	71	0.05797
Tenderness score	14	1309695	2282659	126	0.05763
Tenderness score	13	45543683	46522912	93	0.05701
Tenderness score	1	82960388	83945713	169	0.05682
Tenderness score	12	51931503	52894128	97	0.0566
Tenderness score	5	25092890	26086562	198	0.0562
Tenderness score	14	61180929	62172908	163	0.05601
Tenderness score	4	3718477	4714606	110	0.05595
Tenderness score	9	22931874	23911698	117	0.05587
Tenderness score	14	71962685	72944727	59	0.05576
Tenderness score	9	40559482	41524007	112	0.05575
Tenderness score	19	8681274	9678577	325	0.05572
Tenderness score	20	55570952	56533258	119	0.05526
Tenderness score	18	560842	1542897	85	0.05517
Tenderness score	2	70594351	71545762	93	0.05509
Tenderness score	9	31424768	32422804	50	0.05504
Tenderness score	16	60420133	61419152	133	0.05435
Tenderness score	8	43492048	44484817	75	0.05428
Tenderness score	5	55080930	56035754	189	0.05423
Tenderness score	24	3404620	4330364	96	0.05385
Tenderness score	14	3977061	4952085	158	0.05351
Tenderness score	2	97398621	98392065	103	0.0534
Tenderness score	24	56728014	57725068	98	0.0532
Tenderness score	2	119900138	120888100	159	0.05302
Tenderness score	12	73188111	74178868	138	0.05302
Tenderness score	24	36928885	37927609	96	0.0526
Tenderness score	29	12034698	12993313	91	0.05247
Tenderness score	3	47730899	48730525	130	0.0524
Tenderness score	7	94787622	95785453	81	0.05197
Tenderness score	21	26326098	27324589	126	0.05104
Tenderness score	7	37817735	38785265	154	0.05101
Tenderness score	25	33790526	34788267	190	0.05092
Tenderness score	2	54266408	55261237	104	0.05046
Tenderness score	18	2081637	3073608	144	0.04988
Tenderness score	23	45804900	46778964	77	0.0498
Tenderness score	19	49624636	50624385	269	0.04943
Tenderness score	11	30329219	31321669	67	0.04942
Tenderness score	7	45479479	46475842	80	0.04881
Tenderness score	11	102425042	103419923	152	0.04874
Tenderness score	13	78474386	79468172	113	0.04874
Tenderness score	11	65978835	66971573	131	0.04807
Tenderness score	16	59296512	60287874	83	0.04806
Tenderness score	1	81558281	82541328	89	0.04781
Tenderness score	14	59678680	60674272	147	0.04768
Tenderness score	2	5800147	6799575	130	0.04761
Tenderness score	29	4889346	5889065	238	0.04756
Tenderness score	4	116473467	117463885	152	0.04744
Tenderness score	11	27520006	28518141	38	0.04743
Tenderness score	1	151169984	152145688	138	0.04724
Tenderness score	23	47172064	48167340	117	0.04692
Tenderness score	2	16081835	17077000	83	0.04681
Tenderness score	2	124734355	125708066	188	0.04681
Tenderness score	6	69595713	70594896	48	0.04665
Tenderness score	3	114465889	115440266	109	0.04657
Tenderness score	3	25656938	26653670	109	0.04655
Tenderness score	2	29836935	30830973	108	0.0463
Tenderness score	21	58525037	59483270	158	0.04626
Tenderness score	4	30068240	31051367	93	0.04617
Tenderness score	4	31832547	32788463	120	0.04615
Tenderness score	13	72071655	73060480	125	0.04602
Tenderness score	5	42883568	43882015	109	0.04592
Tenderness score	9	95807573	96803758	142	0.04577
Tenderness score	13	2326229	3279613	100	0.04551
Tenderness score	16	67455956	68451087	109	0.04549
Tenderness score	10	7787505	8778211	92	0.04532
Tenderness score	11	79244178	80243058	131	0.04524
Tenderness score	11	98487631	99487406	291	0.04521
Tenderness score	9	65150784	66147217	99	0.04518
Tenderness score	3	111464135	112440772	136	0.04514
Tenderness score	7	2431079	3428509	153	0.04488
Tenderness score	15	60233875	61231779	126	0.04478
Tenderness score	8	38294960	39290623	85	0.04458
Tenderness score	3	107516068	108457401	147	0.04455
Tenderness score	10	79413094	80374300	107	0.04443
Tenderness score	2	131799162	132790408	152	0.04409
Tenderness score	6	65992280	66974556	77	0.04407
Tenderness score	9	94415476	95399896	125	0.04404
Tenderness score	18	42597711	43597221	143	0.04398
Tenderness score	3	59054809	60051091	162	0.04385
Tenderness score	10	9795611	10767521	127	0.04383
Tenderness score	13	11499596	12494947	78	0.04373
Tenderness score	4	9820541	10819742	114	0.04372
Tenderness score	24	19789657	20781896	46	0.04368
Tenderness score	7	79885606	80841405	102	0.04352
Tenderness score	27	33017742	34009369	162	0.04352
Tenderness score	6	93428194	94422739	114	0.04327
Tenderness score	23	23922258	24905878	182	0.04313
Tenderness score	12	74266443	75259181	122	0.04302
Tenderness score	16	29852336	30839358	118	0.04286
Tenderness score	22	6741201	7734995	110	0.04278
Tenderness score	5	98927741	99926521	235	0.04272
Tenderness score	5	68293598	69233867	68	0.04248
Tenderness score	24	34784724	35777610	82	0.04222
Tenderness score	19	35720261	36704194	240	0.04211
Tenderness score	18	34728604	35727966	303	0.04153
Tenderness score	1	70132356	71111824	128	0.04096
Tenderness score	10	18596826	19557373	109	0.04095
Tenderness score	7	24090260	25087939	97	0.04088
Tenderness score	15	53412286	54411597	144	0.04077
Tenderness score	4	28186796	29169787	46	0.04073
Tenderness score	23	8319313	9298325	128	0.04064
Tenderness score	4	64914978	65911671	122	0.04063
Tenderness score	15	75803383	76800896	161	0.0405
Tenderness score	18	25465877	26460805	208	0.03982
Tenderness score	2	115089123	116087049	79	0.03979
Tenderness score	24	41836922	42824881	156	0.03951
Tenderness score	10	14450712	15445533	73	0.03938
Tenderness score	24	48949533	49930555	79	0.03936
Tenderness score	29	28465936	29393279	108	0.0393
Tenderness score	22	47024488	48019237	90	0.03913
Tenderness score	2	107375430	108359500	133	0.0391
Tenderness score	14	32661946	33651725	125	0.03903
Tenderness score	7	93198220	94195710	51	0.03873
Tenderness score	17	65965126	66953068	85	0.03869
Tenderness score	6	40886040	41881755	85	0.03867
Tenderness score	10	44905041	45891994	113	0.03864
Tenderness score	17	44212450	45211961	205	0.03864
Tenderness score	14	54140436	55124224	127	0.03863
Tenderness score	3	83039770	84037106	87	0.03845
Tenderness score	6	102356779	103354223	177	0.03843
Tenderness score	3	18281811	19270701	150	0.03841
Tenderness score	11	6552226	7504025	136	0.03839
Tenderness score	26	1935670	2912970	74	0.03793
Tenderness score	5	48613348	49613116	85	0.03761
Tenderness score	13	20656897	21653569	112	0.03753
Tenderness score	6	110653314	111651428	159	0.03728
Tenderness score	24	32530759	33523693	167	0.03726
Tenderness score	27	36845502	37828570	159	0.03716
Tenderness score	13	77048230	78042294	149	0.03692
Tenderness score	26	42822172	43808352	55	0.03618
Tenderness score	5	77924177	78920694	83	0.03617
Tenderness score	15	15175812	16170458	95	0.03609
Tenderness score	25	23021	1021107	256	0.03609
Tenderness score	8	23089993	24079806	72	0.03594
Tenderness score	6	34714757	35693542	54	0.03593
Tenderness score	16	70580561	71549790	101	0.03577
Tenderness score	6	91364098	92346911	95	0.03562
Tenderness score	5	79662848	80655996	81	0.03554
Tenderness score	13	17470357	18464162	192	0.03551
Tenderness score	3	60487925	61486766	103	0.03546
Tenderness score	9	33210129	34208728	157	0.03543
Tenderness score	16	719450	1683851	186	0.0354
Tenderness score	2	91140961	92137448	111	0.03536
Tenderness score	13	47135397	48129253	66	0.0353
Tenderness score	13	29330098	30320175	93	0.03524
Tenderness score	5	31567301	32559950	130	0.03519
Tenderness score	2	4023915	4989259	123	0.03504
Tenderness score	1	44288613	45287247	84	0.0348
Tenderness score	5	27615114	28610882	165	0.0348
Tenderness score	17	17092845	18091531	89	0.03472
Tenderness score	10	101648908	102640813	98	0.03469
Tenderness score	16	43487631	44460919	111	0.0344
Tenderness score	13	12976947	13971498	113	0.03427
Tenderness score	22	14789660	15787078	76	0.03404
Tenderness score	9	102795289	103771813	69	0.03395
Tenderness score	8	51995421	52986604	97	0.03391
Tenderness score	28	29056749	30041735	192	0.03386
Tenderness score	7	716731	1713714	131	0.03373
Tenderness score	17	51369492	52363531	161	0.03319
Tenderness score	2	95861342	96827522	114	0.03313
Tenderness score	10	25078942	26074628	276	0.03301
Tenderness score	20	64948571	65880316	57	0.03296
Tenderness score	7	48755566	49744613	70	0.03289
Tenderness score	12	35570966	36570901	147	0.03272
Tenderness score	7	91403842	92402420	90	0.03266
Tenderness score	1	36874937	37783673	67	0.03251
Tenderness score	4	112986513	113978828	287	0.03248
Tenderness score	27	20401526	21399957	120	0.03241
Tenderness score	7	68412631	69408216	155	0.03234
Tenderness score	11	8559109	9558867	92	0.03232
Tenderness score	16	46712441	47602758	136	0.03225
Tenderness score	22	59704985	60677392	140	0.03224
Tenderness score	13	44372716	45358677	67	0.03223
Tenderness score	25	32649139	33646656	174	0.03223
Tenderness score	3	81023951	82012971	75	0.03204
Tenderness score	7	60233449	61226876	100	0.03202
Tenderness score	23	29070051	30062750	641	0.03189
Tenderness score	15	55839269	56792957	204	0.03181
Tenderness score	10	2673710	3635156	30	0.03176
Tenderness score	5	63642060	64623018	80	0.03162
Tenderness score	7	109485273	110478001	77	0.03138
Tenderness score	18	21698312	22683964	86	0.03131
Tenderness score	24	53567224	54503490	68	0.03087
Tenderness score	15	37848513	38812131	76	0.03061
Tenderness score	22	17785188	18699907	71	0.03055
Tenderness score	8	78360321	79330207	40	0.03047
Tenderness score	1	53174452	54168290	89	0.03043
Tenderness score	2	130636029	131593932	125	0.03043
Tenderness score	13	52465035	53463555	108	0.03032
Tenderness score	6	14850588	15848507	168	0.03029
Tenderness score	25	36544470	37542495	225	0.0302
Tenderness score	9	80886718	81875163	104	0.03017
Tenderness score	13	9814227	10810362	96	0.03012
Tenderness score	20	58475922	59474261	97	0.03012
Tenderness score	25	17471159	18456584	92	0.03011
Tenderness score	15	17487586	18473388	134	0.02987
Tenderness score	4	11792674	12790388	72	0.02978
Tenderness score	8	99197740	100128928	82	0.02976
Tenderness score	14	11432443	12316458	65	0.02974
Tenderness score	17	39981552	40973643	138	0.02974
Tenderness score	4	20303118	21256161	81	0.02969
Tenderness score	14	31303419	32298784	86	0.02961
Tenderness score	10	29434803	30426128	80	0.02955
Tenderness score	21	6658991	7629355	61	0.02917
Tenderness score	14	62192482	63158559	96	0.02916
Tenderness score	7	71600043	72556403	87	0.02894
Tenderness score	3	77784239	78740054	73	0.02889
Tenderness score	18	7716840	8716520	123	0.02885
Tenderness score	16	26010912	27010597	149	0.02874
Tenderness score	13	25079669	26079622	98	0.02867
Tenderness score	8	73748835	74742446	110	0.02851
Tenderness score	5	112489882	113489231	216	0.02845
Tenderness score	12	76710635	77700066	104	0.02835
Tenderness score	14	73062813	74015277	80	0.02829
Tenderness score	7	59023886	60021629	91	0.02826
Tenderness score	13	27017211	28009064	122	0.02825
Tenderness score	17	60089245	61086691	78	0.02815
Tenderness score	21	68743664	69739335	155	0.02811
Tenderness score	3	57796346	58795655	139	0.02808
Tenderness score	7	30036916	31015807	52	0.02796
Tenderness score	1	142114021	143111952	230	0.02794
Tenderness score	7	96074535	97057829	107	0.02777
Tenderness score	13	224820	1087118	60	0.02775
Tenderness score	25	22016052	23011633	155	0.02771
Tenderness score	11	88008802	88999569	131	0.02768
Tenderness score	5	106846762	107821556	293	0.02767
Tenderness score	10	4328354	5324827	87	0.02764
Tenderness score	20	35087221	36085788	99	0.02754
Tenderness score	14	6098880	7095830	132	0.02752
Tenderness score	27	41849905	42814941	48	0.02752
Tenderness score	11	24738358	25720401	65	0.02751
Tenderness score	20	5405122	6395922	122	0.02745
Tenderness score	6	108596491	109595059	57	0.02743
Tenderness score	6	24801586	25782545	116	0.02741
Tenderness score	29	581444	1549452	103	0.02741
Tenderness score	8	30666192	31647786	50	0.02707
Tenderness score	26	18566293	19538267	210	0.02707
Tenderness score	26	23361	1015261	52	0.02696
Tenderness score	8	16840622	17834202	94	0.02695
Tenderness score	13	57859091	58823349	75	0.02692
Tenderness score	6	36252673	37237890	116	0.02683
Tenderness score	7	18063831	19047103	136	0.02683
Tenderness score	29	9418225	10367654	65	0.02682
Tenderness score	8	26353681	27255500	48	0.02679
Tenderness score	1	34824930	35810132	74	0.02675
Tenderness score	8	104004309	104984643	88	0.02675
Tenderness score	27	39389667	40381685	62	0.02655
Tenderness score	9	19696699	20685975	53	0.02648
Tenderness score	8	9515581	10485380	84	0.02617
Tenderness score	17	2363450	3333363	90	0.02613
Tenderness score	7	38897757	39895928	125	0.02595
Tenderness score	23	42442728	43432395	75	0.02595
Tenderness score	20	1298857	2298235	125	0.02594
Tenderness score	4	93921577	94921339	69	0.02573
Tenderness score	15	42685954	43676854	123	0.02562
Tenderness score	18	16052426	17033411	75	0.02559
Tenderness score	21	60957676	61826281	72	0.0254
Tenderness score	5	29246047	30245311	152	0.02521
Tenderness score	23	12208427	13200681	67	0.02516
Tenderness score	15	21557720	22553805	148	0.02507
Tenderness score	4	76150526	77139738	155	0.02495
Tenderness score	10	86199353	87179555	129	0.02478
Tenderness score	9	68917528	69888949	72	0.02464
Tenderness score	9	83512229	84505796	82	0.02464
Tenderness score	10	71650031	72648647	78	0.0246
Tenderness score	11	77892936	78889116	134	0.02452
Tenderness score	3	50773675	51755409	58	0.0245
Tenderness score	10	70423062	71359213	79	0.0245
Tenderness score	23	30125662	31122300	280	0.02449
Tenderness score	23	32888068	33804297	148	0.02444
Tenderness score	15	22781994	23776959	51	0.02443
Tenderness score	22	12413702	13388962	167	0.02443
Tenderness score	5	84792584	85781773	60	0.02435
Tenderness score	10	28203651	29066633	140	0.02434
Tenderness score	4	15372082	16338127	61	0.02426
Tenderness score	18	4117718	5105059	63	0.02426
Tenderness score	27	22049396	23045076	111	0.02418
Tenderness score	16	44933131	45912408	82	0.02417
Tenderness score	4	86433800	87408303	80	0.02414
Tenderness score	21	50226176	51222665	106	0.02395
Tenderness score	2	1832960	2826793	118	0.02383
Tenderness score	4	101775238	102771352	72	0.02381
Tenderness score	21	995360	1960144	36	0.02378
Tenderness score	11	62957879	63953518	69	0.02376
Tenderness score	20	67632338	68575447	70	0.02374
Tenderness score	10	16923275	17894821	57	0.02367
Tenderness score	17	67054977	68054684	63	0.02366
Tenderness score	27	13771132	14766961	142	0.02366
Tenderness score	20	26805350	27803363	110	0.02352
Tenderness score	6	12311997	13267892	107	0.02351
Tenderness score	29	35663522	36654518	75	0.02351
Tenderness score	29	21909176	22836272	55	0.0235
Tenderness score	28	33150690	34146357	129	0.02345
Tenderness score	14	38865578	39809266	106	0.02341
Tenderness score	7	6677282	7633032	175	0.02338
Tenderness score	21	33356396	34351292	201	0.02335
Tenderness score	5	70817282	71808773	89	0.02331
Tenderness score	8	10634994	11634779	114	0.02328
Tenderness score	2	128318038	129302283	164	0.02317
Tenderness score	28	40823532	41806993	119	0.02316
Tenderness score	2	22042769	23026213	60	0.02313
Tenderness score	1	118785100	119779587	96	0.02306
Tenderness score	1	92223798	93223729	88	0.02279
Tenderness score	8	72120137	73116327	73	0.02268
Tenderness score	2	8969249	9960545	114	0.02265
Tenderness score	23	13489143	14487014	54	0.02264
Tenderness score	26	30350825	31349131	77	0.0226
Tenderness score	29	37993071	38993039	249	0.02258
Tenderness score	7	52943629	53909229	73	0.02236
Tenderness score	10	73661032	74625305	50	0.02235
Tenderness score	3	2285552	3280281	143	0.02224
Tenderness score	8	7257801	8246905	139	0.02214
Tenderness score	3	20700303	21693808	149	0.02213
Tenderness score	13	34556517	35533049	78	0.02212
Tenderness score	1	22568717	23554870	36	0.02211
Tenderness score	21	66932880	67920240	122	0.02204
Tenderness score	26	32652937	33651882	63	0.02201
Tenderness score	11	69174843	70167801	89	0.02194
Tenderness score	12	15475424	16474556	101	0.0219
Tenderness score	10	35615224	36587213	201	0.02182
Tenderness score	18	18452131	19428989	98	0.0217
Tenderness score	2	13426245	14420711	49	0.02165
Tenderness score	28	698086	1697721	101	0.02163
Tenderness score	26	16694071	17690430	146	0.02158
Tenderness score	2	24092877	25086830	61	0.02154
Tenderness score	24	57766897	58748358	78	0.02148
Tenderness score	6	45192872	46173294	53	0.02146
Tenderness score	4	43834378	44832235	96	0.02128
Tenderness score	6	83890751	84880897	147	0.02107
Tenderness score	24	24293597	25285191	53	0.02104
Tenderness score	24	45446505	46441868	117	0.02096
Tenderness score	11	19388754	20371419	94	0.02092
Tenderness score	7	61965719	62942190	211	0.02073
Tenderness score	15	6502176	7473102	64	0.02066
Tenderness score	5	109889700	110863812	156	0.0206
Tenderness score	21	24013516	25010604	98	0.02056
Tenderness score	15	40410827	41389085	63	0.02041
Tenderness score	12	22643960	23616036	89	0.0204
Tenderness score	8	88190043	89187309	67	0.02037
Tenderness score	3	104678695	105678010	100	0.02028
Tenderness score	8	76407597	77387217	69	0.02
Tenderness score	6	116746480	117745699	179	0.01998
Tenderness score	5	115728805	116719116	150	0.01993
Tenderness score	2	85361836	86305851	84	0.01984
Tenderness score	1	122054715	123014645	92	0.01973
Tenderness score	28	3634072	4624751	97	0.01973
Tenderness score	1	96960535	97955174	112	0.0197
Tenderness score	11	21162372	22147126	58	0.0197
Tenderness score	1	73125544	74123627	57	0.01966
Tenderness score	2	69534602	70532188	33	0.01966
Tenderness score	4	74056720	75049223	169	0.01965
Tenderness score	17	14139508	15128299	128	0.01963
Tenderness score	1	18604243	19478063	48	0.01953
Tenderness score	9	24419634	25401343	39	0.01947
Tenderness score	3	21753741	22749164	113	0.01944
Tenderness score	25	41251590	42249894	150	0.0194
Tenderness score	9	79356041	80288835	59	0.01935
Tenderness score	26	13934098	14923504	171	0.01923
Tenderness score	16	42306818	43280884	117	0.0192
Tenderness score	26	39945954	40945541	59	0.0192
Tenderness score	9	29320464	30256998	38	0.01893
Tenderness score	24	40707306	41681584	114	0.01878
Tenderness score	22	55979611	56963579	144	0.01872
Tenderness score	28	35428213	36413197	113	0.01855
Tenderness score	21	31387847	32352419	60	0.01851
Tenderness score	3	33759737	34756848	209	0.01849
Tenderness score	5	45523584	46516496	38	0.01842
Tenderness score	6	96401031	97375839	42	0.01839
Tenderness score	10	81186162	82182455	93	0.01833
Tenderness score	18	6089929	7069164	94	0.01828
Tenderness score	1	95632132	96622960	81	0.01807
Tenderness score	8	86065574	87065143	42	0.01806
Tenderness score	26	20403633	21395038	204	0.01804
Tenderness score	22	34797587	35766361	81	0.01802
Tenderness score	2	64648989	65625986	62	0.018
Tenderness score	21	41229959	42221961	87	0.018
Tenderness score	14	45253129	46226278	25	0.01782
Tenderness score	16	66121452	67119235	83	0.01777
Tenderness score	5	101268756	102267569	135	0.01775
Tenderness score	23	37424746	38403534	31	0.01771
Tenderness score	1	99422703	100418738	68	0.01767
Tenderness score	23	34326788	35297329	125	0.01766
Tenderness score	3	54867927	55865519	57	0.01762
Tenderness score	8	97954531	98932520	74	0.01759
Tenderness score	4	37207223	38188533	60	0.01746
Tenderness score	4	55126465	56119324	50	0.01746
Tenderness score	15	31417573	32408675	93	0.01741
Tenderness score	28	8675372	9648302	124	0.01736
Tenderness score	1	157349393	158346976	179	0.01731
Tenderness score	4	1620950	2608142	69	0.0173
Tenderness score	10	89039243	90001877	73	0.0173
Tenderness score	16	62002332	63000642	81	0.01725
Tenderness score	1	136445849	137395018	73	0.01707
Tenderness score	1	2749367	3687775	90	0.01706
Tenderness score	9	100427604	101422378	45	0.01705
Tenderness score	4	91812003	92811446	131	0.01699
Tenderness score	10	91775180	92773121	60	0.01698
Tenderness score	1	45711700	46659142	105	0.01697
Tenderness score	2	93314714	94272946	40	0.01695
Tenderness score	5	91126569	92092821	60	0.01692
Tenderness score	20	39077999	40001004	113	0.01685
Tenderness score	13	30594169	31585511	65	0.01674
Tenderness score	14	75557002	76544690	75	0.01661
Tenderness score	29	32097844	33039863	64	0.01644
Tenderness score	19	62377743	63367207	75	0.0164
Tenderness score	26	24831588	25830817	166	0.01638
Tenderness score	3	27942832	28884413	55	0.01635
Tenderness score	13	43130401	44095990	147	0.01626
Tenderness score	19	12720979	13704916	135	0.01626
Tenderness score	5	39897632	40893730	89	0.01622
Tenderness score	3	65157057	66130603	47	0.01619
Tenderness score	1	80472783	81470359	94	0.01614
Tenderness score	13	41034083	42031285	54	0.01609
Tenderness score	8	50559404	51553057	63	0.01591
Tenderness score	7	56804927	57802885	72	0.01576
Tenderness score	19	30610687	31604367	62	0.01569
Tenderness score	12	10271928	11248520	69	0.01563
Tenderness score	7	44124860	45102787	115	0.01557
Tenderness score	10	21744196	22732002	168	0.01555
Tenderness score	17	57911348	58902969	80	0.01549
Tenderness score	16	24246603	25245489	117	0.01545
Tenderness score	17	3948856	4948606	114	0.0153
Tenderness score	1	58000696	58991146	160	0.01518
Tenderness score	6	113783989	114773472	127	0.01517
Tenderness score	3	85191313	86188268	88	0.01512
Tenderness score	10	82282056	83275906	60	0.01512
Tenderness score	17	11605402	12604811	56	0.01512
Tenderness score	5	76691942	77623121	47	0.01511
Tenderness score	7	83198654	84180178	75	0.01502
Tenderness score	18	32668815	33662500	111	0.01498
Tenderness score	8	57559357	58449722	53	0.01494
Tenderness score	2	59330775	60302995	45	0.01491
Tenderness score	13	70988332	71969262	38	0.0148
Tenderness score	20	21064209	22063725	121	0.01479
Tenderness score	2	11155594	12117970	113	0.01475
Tenderness score	18	38364717	39306524	130	0.01472
Tenderness score	18	23351423	24284189	131	0.01471
Tenderness score	12	47246053	48187530	54	0.0147
Tenderness score	4	57926650	58877494	62	0.0146
Tenderness score	1	126611139	127582361	90	0.01459
Tenderness score	13	75474062	76438492	81	0.0144
Tenderness score	8	37149844	38143477	31	0.01421
Tenderness score	11	80696023	81671201	59	0.01418
Tenderness score	7	106444124	107423902	26	0.01415
Tenderness score	17	54161647	55106092	97	0.01413
Tenderness score	13	19592035	20573826	63	0.01412
Tenderness score	9	42818101	43812568	74	0.01411
Tenderness score	9	63825305	64819053	37	0.01409
Tenderness score	28	44580976	45579017	48	0.01409
Tenderness score	13	80718433	81708756	81	0.01406
Tenderness score	29	18323872	19319353	62	0.01403
Tenderness score	11	101401318	102390193	140	0.01402
Tenderness score	21	5372259	6360659	85	0.014
Tenderness score	23	48895674	49861065	69	0.01396
Tenderness score	23	44754435	45689540	88	0.0139
Tenderness score	11	74885125	75879965	74	0.01386
Tenderness score	2	801039	1798893	151	0.01383
Tenderness score	12	24485737	25470724	60	0.01377
Tenderness score	23	4096363	5080544	48	0.01372
Tenderness score	10	50807033	51787726	99	0.0137
Tenderness score	9	47450297	48441405	105	0.01369
Tenderness score	8	60666664	61656702	63	0.01367
Tenderness score	27	38221876	39140091	43	0.01354
Tenderness score	5	111391531	112391135	125	0.0135
Tenderness score	5	73273335	74267357	95	0.01349
Tenderness score	28	18200205	19127485	38	0.01339
Tenderness score	8	39316575	40171823	57	0.01323
Tenderness score	10	99880502	100857618	79	0.01318
Tenderness score	24	29680561	30670268	36	0.01311
Tenderness score	3	103389948	104374457	94	0.01309
Tenderness score	12	20786519	21783937	116	0.01298
Tenderness score	13	32078230	33074876	63	0.01297
Tenderness score	22	54326262	55317775	67	0.01297
Tenderness score	2	90112199	91105469	95	0.01294
Tenderness score	16	55736428	56711057	64	0.0129
Tenderness score	14	44045133	44992088	50	0.01285
Tenderness score	5	97908625	98878666	98	0.01284
Tenderness score	5	5827634	6800758	57	0.01283
Tenderness score	2	110218146	111214665	49	0.01281
Tenderness score	4	117483625	118397157	43	0.0128
Tenderness score	3	24639221	25593745	91	0.01274
Tenderness score	2	6863945	7830926	59	0.0126
Tenderness score	11	85771451	86736606	71	0.0126
Tenderness score	12	12300704	13283977	60	0.01256
Tenderness score	1	85817698	86805687	50	0.01255
Tenderness score	26	38879291	39812987	83	0.01252
Tenderness score	1	51479275	52459222	40	0.01246
Tenderness score	5	43884926	44857771	82	0.01246
Tenderness score	12	75348525	76339550	119	0.01241
Tenderness score	23	43644822	44629573	48	0.01237
Tenderness score	16	48687445	49659723	119	0.01234
Tenderness score	17	55315603	56270439	106	0.01234
Tenderness score	22	4796453	5796298	42	0.01233
Tenderness score	9	72526586	73512299	47	0.01232
Tenderness score	1	49762136	50745174	36	0.01231
Tenderness score	22	32789368	33776714	31	0.01226
Tenderness score	1	68979562	69942383	118	0.01224
Tenderness score	28	4726826	5707643	76	0.0122
Tenderness score	22	38742151	39736166	67	0.01219
Tenderness score	11	67828338	68787390	79	0.01218
Tenderness score	14	29903570	30898361	109	0.01211
Tenderness score	11	42850016	43847557	41	0.0121
Tenderness score	7	102986609	103960833	28	0.01207
Tenderness score	7	70420238	71401116	41	0.01202
Tenderness score	3	110287400	111287163	90	0.012
Tenderness score	26	44205994	45188907	40	0.01198
Tenderness score	16	64833167	65832879	51	0.01196
Tenderness score	1	56872019	57828702	93	0.01194
Tenderness score	29	23983744	24978281	60	0.01189
Tenderness score	2	44423911	45409368	127	0.01188
Tenderness score	10	97013715	98001480	26	0.01182
Tenderness score	4	45875396	46864543	77	0.0118
Tenderness score	11	15228935	16225458	60	0.0118
Tenderness score	14	63690417	64678934	95	0.01171
Tenderness score	2	102953390	103931933	94	0.01165
Tenderness score	13	63361031	64359669	127	0.01164
Tenderness score	8	91433146	92380877	44	0.01162
Tenderness score	3	93407707	94396787	137	0.01158
Tenderness score	10	67189517	68144128	103	0.01155
Tenderness score	13	54635372	55540693	119	0.01155
Tenderness score	16	39924299	40922695	36	0.01153
Tenderness score	10	90158263	91074682	22	0.01148
Tenderness score	11	32766346	33718317	26	0.01148
Tenderness score	16	18835344	19835258	112	0.01148
Tenderness score	13	3683893	4669307	50	0.01145
Tenderness score	9	93303043	94302458	64	0.01143
Tenderness score	11	104681538	105629294	86	0.01143
Tenderness score	11	36181120	37178043	72	0.01142
Tenderness score	24	46730108	47707331	42	0.01142
Tenderness score	1	10691281	11690698	26	0.0114
Tenderness score	6	5818123	6817185	95	0.0114
Tenderness score	13	6614129	7604404	52	0.01138
Tenderness score	29	34576577	35564539	21	0.01133
Tenderness score	11	13976470	14928527	92	0.0113
Tenderness score	3	66831121	67814048	46	0.01124
Tenderness score	1	25018581	26001083	27	0.01121
Tenderness score	8	33969543	34964323	22	0.01121
Tenderness score	23	5456831	6375168	54	0.01121
Tenderness score	2	56362596	57282894	43	0.01119
Tenderness score	11	38485375	39481643	25	0.01118
Tenderness score	13	15283229	16281604	78	0.0111
Tenderness score	2	75794795	76782540	42	0.01107
Tenderness score	23	20233201	21178953	71	0.01105
Tenderness score	20	3315311	4304946	88	0.01098
Tenderness score	4	60915002	61902248	53	0.01093
Tenderness score	7	97761450	98735612	35	0.01086
Tenderness score	5	1031122	1999589	58	0.01083
Tenderness score	10	60733398	61715628	81	0.01076
Tenderness score	16	78483462	79472405	82	0.01074
Tenderness score	24	33743788	34739705	56	0.01073
Tenderness score	14	16471994	17436070	68	0.01068
Tenderness score	20	31111235	32053510	75	0.01068
Tenderness score	4	24908743	25907831	81	0.01063
Tenderness score	29	8236010	9198636	58	0.0106
Tenderness score	10	75136041	76116448	42	0.01058
Tenderness score	8	80740003	81724518	68	0.01056
Tenderness score	2	62391961	63369652	36	0.01049
Tenderness score	8	25270600	26211730	36	0.01048
Tenderness score	14	65908412	66894943	86	0.01046
Tenderness score	7	10006502	11001013	329	0.01045
Tenderness score	5	61839092	62835885	36	0.01044
Tenderness score	1	111521287	112496034	84	0.01041
Tenderness score	6	68294406	69259921	70	0.0104
Tenderness score	13	33440771	34439087	54	0.01033
Tenderness score	1	129216843	130171002	61	0.01031
Tenderness score	21	59568668	60548375	84	0.01031
Tenderness score	22	651171	1645909	67	0.01031
Tenderness score	11	92150329	93141464	61	0.01028
Tenderness score	28	30584400	31560213	57	0.01026
Tenderness score	6	60481740	61446148	63	0.01025
Tenderness score	26	15379620	16376187	84	0.01023
Tenderness score	11	45033184	46032032	44	0.01022
Tenderness score	17	46005257	46968760	62	0.01022
Tenderness score	19	57911753	58908417	94	0.01017
Tenderness score	9	12635267	13619838	77	0.01016
Tenderness score	2	25446472	26439580	74	0.01015
Tenderness score	11	17465587	18461354	32	0.01013
Tenderness score	15	1293629	2265216	56	0.01006
Tenderness score	7	47252288	48190690	64	0.01004
Tenderness score	8	27469550	28433324	29	0.01
Tenderness score	13	50320424	51306246	35	0.00998
Tenderness score	12	18585655	19581716	90	0.00994
Tenderness score	16	32122960	33090042	58	0.00994
Tenderness score	20	8444468	9419987	72	0.0099
Tenderness score	6	16633262	17613880	48	0.00988
Tenderness score	15	66254488	67228745	67	0.00988
Tenderness score	22	45987642	46981263	30	0.00983
Tenderness score	9	15037877	15989506	77	0.00982
Tenderness score	17	103499	1099005	41	0.00977
Tenderness score	1	6274384	7267910	71	0.00973
Tenderness score	23	148759	1065884	18	0.00973
Tenderness score	5	14499770	15469652	57	0.00972
Tenderness score	5	50937473	51924120	51	0.00968
Tenderness score	9	49028434	49994724	46	0.00962
Tenderness score	10	19663335	20629073	41	0.00958
Tenderness score	1	541217	1523007	62	0.00957
Tenderness score	9	21370823	22368871	68	0.00955
Tenderness score	18	40500167	41475285	56	0.00945
Tenderness score	10	6568656	7561703	108	0.00944
Tenderness score	10	31539600	32494567	27	0.00942
Tenderness score	10	63317704	64311322	57	0.00942
Tenderness score	8	29661558	30565519	18	0.00941
Tenderness score	4	72900869	73898983	131	0.0094
Tenderness score	23	18161337	19156130	23	0.00938
Tenderness score	22	21199485	22074962	71	0.00937
Tenderness score	4	111972255	112958722	259	0.00933
Tenderness score	24	43195904	44173880	57	0.00932
Tenderness score	14	2390445	3336128	97	0.00928
Tenderness score	10	53977675	54974121	79	0.00925
Tenderness score	5	88602485	89582449	88	0.00923
Tenderness score	5	87164002	88157327	51	0.00921
Tenderness score	6	55443549	56324432	37	0.00921
Tenderness score	6	38855070	39846825	41	0.0092
Tenderness score	4	26323846	27282816	39	0.00916
Tenderness score	12	82837022	83829756	66	0.00911
Tenderness score	24	38072783	39046506	34	0.00899
Tenderness score	24	28452709	29381622	43	0.00898
Tenderness score	2	30944404	31917416	65	0.00894
Tenderness score	9	26531420	27522277	19	0.00893
Tenderness score	3	76771623	77651615	49	0.00892
Tenderness score	28	14879350	15877217	83	0.0089
Tenderness score	20	37887781	38857092	89	0.00886
Tenderness score	10	68971489	69907558	59	0.00885
Tenderness score	17	34651540	35617651	93	0.00885
Tenderness score	15	13013927	14006189	43	0.00884
Tenderness score	14	46785504	47779185	39	0.00883
Tenderness score	4	107430495	108370190	102	0.00882
Tenderness score	8	48359132	49339379	55	0.0088
Tenderness score	6	1459698	2442260	46	0.00876
Tenderness score	9	67354310	68334746	89	0.00876
Tenderness score	3	89137234	90113669	70	0.00872
Tenderness score	21	47368422	48358245	41	0.0087
Tenderness score	22	2111086	3107821	42	0.0087
Tenderness score	1	98050729	98971171	32	0.00869
Tenderness score	15	20116100	21093434	49	0.00867
Tenderness score	4	51637285	52577963	37	0.0086
Tenderness score	25	4778712	5682523	15	0.00857
Tenderness score	7	22964459	23952141	42	0.00855
Tenderness score	10	13315842	14298486	75	0.00855
Tenderness score	17	41591744	42561077	33	0.00855
Tenderness score	16	53280547	54262891	81	0.00851
Tenderness score	1	135345248	136204362	100	0.00847
Tenderness score	4	87464172	88459849	104	0.00846
Tenderness score	20	62247734	63237466	72	0.00839
Tenderness score	1	71132759	72127960	102	0.00834
Tenderness score	25	28207600	29134986	56	0.0083
Tenderness score	4	71004282	71995369	56	0.00829
Tenderness score	3	999483	1978602	91	0.00824
Tenderness score	15	43870362	44863260	157	0.00824
Tenderness score	6	82582052	83547735	48	0.00823
Tenderness score	15	73264520	74236733	85	0.00823
Tenderness score	15	74695991	75673835	39	0.0082
Tenderness score	1	60368285	61346083	22	0.00819
Tenderness score	23	25060263	25984486	309	0.00819
Tenderness score	16	76731087	77728881	86	0.00818
Tenderness score	26	10166045	11125306	118	0.00817
Tenderness score	11	59820350	60807905	87	0.00814
Tenderness score	2	20725105	21719543	53	0.00809
Tenderness score	17	7540749	8484691	31	0.00809
Tenderness score	5	3973311	4934845	69	0.00806
Tenderness score	2	112011382	112999914	78	0.00805
Tenderness score	3	68011340	69009582	23	0.00805
Tenderness score	11	73039547	74031404	123	0.00802
Tenderness score	1	28320522	29292436	23	0.00796
Tenderness score	4	97789956	98789937	69	0.00793
Tenderness score	5	65817004	66816466	28	0.00792
Tenderness score	11	34687147	35682469	45	0.00792
Tenderness score	11	97478498	98470286	138	0.00791
Tenderness score	12	33896115	34884397	127	0.00789
Tenderness score	17	15707423	16705870	34	0.00788
Tenderness score	6	104643125	105621267	95	0.00787
Tenderness score	17	19033632	20021889	28	0.00786
Tenderness score	15	3537009	4535971	29	0.00779
Tenderness score	13	37673512	38670889	133	0.00775
Tenderness score	3	17273738	18230122	91	0.00774
Tenderness score	26	8598303	9565199	54	0.00774
Tenderness score	22	43861026	44852186	69	0.00767
Tenderness score	11	22970721	23960426	15	0.00761
Tenderness score	6	19198676	20198669	83	0.00759
Tenderness score	17	50283961	51247769	76	0.00759
Tenderness score	4	85034221	86000178	47	0.00758
Tenderness score	13	22052446	23027490	52	0.00746
Tenderness score	21	65003612	65997303	89	0.00746
Tenderness score	18	35870250	36852596	162	0.00743
Tenderness score	12	50490177	51487770	45	0.00742
Tenderness score	5	93061021	94039893	53	0.00738
Tenderness score	6	56608258	57524213	70	0.00738
Tenderness score	22	29220441	30212110	27	0.00738
Tenderness score	3	115540392	116528360	51	0.00736
Tenderness score	7	65298714	66284471	89	0.00736
Tenderness score	13	5390436	6382837	25	0.00736
Tenderness score	6	67015086	67991798	108	0.00727
Tenderness score	20	17669293	18638693	46	0.00727
Tenderness score	1	48335452	49314301	12	0.00726
Tenderness score	10	43767855	44752823	81	0.00725
Tenderness score	15	33446082	34426067	81	0.0072
Tenderness score	17	30667519	31620341	59	0.00717
Tenderness score	1	86915812	87908115	62	0.00712
Tenderness score	1	152260989	153246471	84	0.00712
Tenderness score	7	100589754	101568757	35	0.00712
Tenderness score	8	111210274	111491864	24	0.00712
Tenderness score	27	23844184	24812065	76	0.00712
Tenderness score	1	105422305	106420946	40	0.0071
Tenderness score	27	5472525	6470826	158	0.00708
Tenderness score	2	79961432	80942724	35	0.00707
Tenderness score	15	52287304	53279171	113	0.00707
Tenderness score	1	5108165	6092662	65	0.00703
Tenderness score	6	32127567	33117266	21	0.00703
Tenderness score	18	17388848	18386530	34	0.00702
Tenderness score	26	6625432	7529454	26	0.00702
Tenderness score	5	113873142	114867485	136	0.007
Tenderness score	1	33713837	34663026	23	0.00699
Tenderness score	22	41780780	42734654	32	0.00699
Tenderness score	4	14079823	15016235	28	0.00694
Tenderness score	2	14793347	15765333	50	0.00692
Tenderness score	23	51335705	52327109	58	0.00688
Tenderness score	23	40827796	41816931	61	0.00683
Tenderness score	5	17249713	18229116	47	0.00682
Tenderness score	4	53169931	54130613	24	0.00681
Tenderness score	8	19634264	20617143	23	0.00679
Tenderness score	8	67072861	67946397	36	0.00678
Tenderness score	25	31569710	32558104	53	0.00678
Tenderness score	7	28049997	29044477	23	0.00676
Tenderness score	18	31620559	32618272	65	0.00676
Tenderness score	8	95882656	96864301	50	0.00669
Tenderness score	14	35749241	36734204	46	0.00667
Tenderness score	27	43223994	44222417	29	0.00664
Tenderness score	5	58507891	59500482	96	0.00659
Tenderness score	6	80835226	81834490	22	0.00659
Tenderness score	21	53966176	54965984	97	0.00659
Tenderness score	8	46990722	47980153	30	0.00654
Tenderness score	13	82260607	83251853	23	0.0065
Tenderness score	1	101407765	102402908	47	0.00645
Tenderness score	3	97530845	98498030	42	0.00645
Tenderness score	10	30473709	31461659	21	0.00645
Tenderness score	18	36883960	37851682	116	0.00642
Tenderness score	3	49748673	50678961	52	0.00641
Tenderness score	1	20149138	21136787	18	0.00639
Tenderness score	2	50907051	51889649	10	0.00639
Tenderness score	9	52496425	53435870	46	0.00639
Tenderness score	1	67577109	68532921	62	0.00637
Tenderness score	24	13883996	14872063	26	0.00637
Tenderness score	6	48536248	49530294	71	0.00633
Tenderness score	25	40240409	41179388	145	0.0063
Tenderness score	5	10229152	11217812	54	0.00629
Tenderness score	5	20698159	21694867	40	0.00626
Tenderness score	3	75226273	76208543	18	0.00625
Tenderness score	6	112422122	113408728	96	0.00624
Tenderness score	1	79111744	80084240	54	0.00623
Tenderness score	26	21768333	22754385	114	0.00621
Tenderness score	27	28341975	29286083	64	0.00621
Tenderness score	22	35934013	36928358	46	0.00617
Tenderness score	12	60332897	61322544	33	0.00616
Tenderness score	14	26163203	27150520	59	0.00616
Tenderness score	25	15035060	16022194	53	0.00615
Tenderness score	4	40241595	41201498	54	0.00613
Tenderness score	2	42650943	43630324	30	0.00611
Tenderness score	7	63524391	64427540	23	0.0061
Tenderness score	11	64883516	65852326	28	0.00609
Tenderness score	12	19722119	20707418	35	0.00606
Tenderness score	28	20583540	21511225	11	0.00606
Tenderness score	2	47657409	48576019	46	0.00605
Tenderness score	4	92823090	93823055	104	0.00605
Tenderness score	6	58912805	59907711	78	0.00604
Tenderness score	7	99187305	100145647	21	0.00604
Tenderness score	12	227903	1177808	33	0.00603
Tenderness score	16	21718735	22690440	25	0.00598
Tenderness score	3	51856404	52823672	46	0.00596
Tenderness score	2	86604662	87539802	21	0.00593
Tenderness score	9	25520114	26504667	36	0.00591
Tenderness score	19	45216870	46205043	64	0.0059
Tenderness score	8	105054923	106052345	43	0.00589
Tenderness score	26	31463831	32449484	25	0.00588
Tenderness score	28	5837959	6747054	59	0.00587
Tenderness score	8	5245787	6231248	38	0.00585
Tenderness score	8	45063716	46056616	61	0.00585
Tenderness score	9	90513278	91503109	40	0.00585
Tenderness score	24	17943061	18924463	13	0.00584
Tenderness score	27	35824524	36779992	56	0.00583
Tenderness score	4	8513410	9504433	119	0.00582
Tenderness score	14	74134874	75097166	37	0.00582
Tenderness score	12	27894756	28890678	91	0.00581
Tenderness score	1	108225673	109210774	58	0.0058
Tenderness score	7	76800530	77776162	18	0.0058
Tenderness score	20	6770794	7765079	74	0.0058
Tenderness score	8	109118229	110109547	62	0.00577
Tenderness score	12	53037794	54019624	40	0.00574
Tenderness score	2	33979748	34975584	70	0.00573
Tenderness score	18	43633287	44607914	37	0.0057
Tenderness score	5	96633330	97631203	106	0.00569
Tenderness score	5	117930669	118926924	26	0.00566
Tenderness score	8	35760671	36730211	27	0.00566
Tenderness score	4	95026044	95968883	70	0.00565
Tenderness score	11	94265149	95171691	51	0.00564
Tenderness score	14	14441815	15423896	50	0.00564
Tenderness score	4	32891614	33823601	102	0.00561
Tenderness score	6	115107065	116082059	163	0.0056
Tenderness score	25	38636032	39616673	115	0.00556
Tenderness score	7	78507397	79381437	15	0.00555
Tenderness score	5	89763679	90707048	26	0.00554
Tenderness score	1	132299101	133288455	52	0.00553
Tenderness score	21	10156934	11118990	29	0.00552
Tenderness score	8	55458002	56422636	39	0.00551
Tenderness score	24	11843948	12769949	35	0.00551
Tenderness score	8	40864367	41842422	39	0.00549
Tenderness score	1	23661806	24625263	15	0.00548
Tenderness score	7	57925118	58883834	32	0.00548
Tenderness score	14	27444695	28364064	47	0.00548
Tenderness score	11	56117126	57045738	28	0.00547
Tenderness score	28	11506240	12499570	15	0.00545
Tenderness score	21	7732401	8685020	32	0.00544
Tenderness score	4	78732663	79731279	48	0.00542
Tenderness score	21	2045589	3041574	34	0.00541
Tenderness score	6	63122811	64110217	48	0.0054
Tenderness score	16	28797323	29741856	120	0.0054
Tenderness score	20	14577645	15557271	30	0.00537
Tenderness score	28	38536398	39436309	57	0.00537
Tenderness score	20	19882325	20880571	28	0.00535
Tenderness score	4	56449105	57421426	33	0.00531
Tenderness score	21	42885974	43836203	35	0.00531
Tenderness score	29	19971826	20962635	23	0.00531
Tenderness score	6	33555068	34501180	21	0.0053
Tenderness score	10	57787916	58785267	97	0.00524
Tenderness score	22	37149931	38114322	48	0.00524
Tenderness score	19	16316143	17314279	28	0.00523
Tenderness score	21	52612134	53573673	34	0.00521
Tenderness score	2	72533708	73519679	42	0.0052
Tenderness score	9	38164601	39147253	81	0.00519
Tenderness score	16	33629124	34604393	34	0.00518
Tenderness score	5	41293748	42208337	51	0.00516
Tenderness score	1	8932783	9913900	31	0.00515
Tenderness score	7	88867175	89846940	18	0.00514
Tenderness score	19	31737310	32677785	23	0.00514
Tenderness score	29	29552664	30507953	57	0.00514
Tenderness score	25	10494238	11466725	57	0.00512
Tenderness score	1	61456779	62421587	15	0.00511
Tenderness score	6	94565405	95556067	24	0.00511
Tenderness score	17	24434754	25427517	63	0.00511
Tenderness score	1	3958736	4945936	57	0.00509
Tenderness score	17	1185044	2173160	34	0.00508
Tenderness score	6	86018907	87007077	78	0.00507
Tenderness score	9	44526985	45400301	39	0.00507
Tenderness score	1	109677938	110674163	42	0.00506
Tenderness score	14	20538917	21518195	56	0.00506
Tenderness score	1	138307818	139296455	69	0.00504
Tenderness score	14	80797559	81793825	88	0.005
Tenderness score	6	51325072	52320441	17	0.00496
Tenderness score	24	39219898	40219783	72	0.00496
Tenderness score	6	13845781	14844148	51	0.00493
Tenderness score	20	56609977	57587380	35	0.00493
Tenderness score	16	73169460	74126765	94	0.00491
Tenderness score	4	100720770	101689426	32	0.0049
Tenderness score	20	65988032	66972901	36	0.0049
Tenderness score	3	26731425	27665803	67	0.00487
Tenderness score	15	58043463	59033985	37	0.00487
Tenderness score	20	48686819	49613090	20	0.00487
Tenderness score	20	63557965	64522929	36	0.00487
Tenderness score	4	21916132	22912664	24	0.00486
Tenderness score	2	36080847	37079957	96	0.00484
Tenderness score	16	12152332	13150660	45	0.00484
Tenderness score	16	50101779	51101295	162	0.00483
Tenderness score	29	16200746	17152211	17	0.00482
Tenderness score	20	25400466	26352669	53	0.00481
Tenderness score	6	30037311	31026460	34	0.0048
Tenderness score	3	42031928	43006680	70	0.00479
Tenderness score	8	107058332	108045295	24	0.00476
Tenderness score	20	60602486	61558977	15	0.00476
Tenderness score	8	8377201	9363281	69	0.00474
Tenderness score	23	35579146	36578035	23	0.00471
Tenderness score	5	107846967	108846380	94	0.0047
Tenderness score	23	1897314	2894413	19	0.00469
Tenderness score	29	6259858	7234675	31	0.00469
Tenderness score	24	55570233	56558994	25	0.00468
Tenderness score	3	92157681	93156894	100	0.00462
Tenderness score	16	20260044	21126052	22	0.00461
Tenderness score	11	95637161	96609577	67	0.00459
Tenderness score	3	94667700	95652416	49	0.00458
Tenderness score	13	68283473	69280817	16	0.00457
Tenderness score	10	33245834	34214726	37	0.00456
Tenderness score	14	77667578	78666756	20	0.00455
Tenderness score	2	113342087	114293709	25	0.00453
Tenderness score	11	40026791	40988413	26	0.0045
Tenderness score	4	98790061	99751574	144	0.00449
Tenderness score	6	22460239	23445522	37	0.00449
Tenderness score	9	50332128	51310266	48	0.00449
Tenderness score	2	51969199	52965163	34	0.00448
Tenderness score	6	2743640	3731450	53	0.00448
Tenderness score	1	12248784	13205497	13	0.00446
Tenderness score	5	95025210	95984058	75	0.00444
Tenderness score	24	9304796	10269111	50	0.00443
Tenderness score	2	28743295	29717162	60	0.00442
Tenderness score	13	1258355	2250964	35	0.00442
Tenderness score	5	72101582	73090843	15	0.00441
Tenderness score	13	36424590	37418970	70	0.00441
Tenderness score	28	22661778	23653465	24	0.00441
Tenderness score	9	81924340	82923688	31	0.0044
Tenderness score	2	122694386	123669991	35	0.00438
Tenderness score	28	10244955	11234652	43	0.00436
Tenderness score	12	72178513	73178179	115	0.00434
Tenderness score	4	16372283	17361813	22	0.00432
Tenderness score	14	37852302	38847181	68	0.00432
Tenderness score	16	5265268	6242167	231	0.00431
Tenderness score	23	22663800	23663060	27	0.00431
Tenderness score	6	27842203	28814662	25	0.0043
Tenderness score	6	87224275	88216000	36	0.0043
Tenderness score	4	59052090	59976143	24	0.00429
Tenderness score	4	82056167	83038296	79	0.00428
Tenderness score	6	101294671	102276645	94	0.00427
Tenderness score	3	79495808	80422193	44	0.00426
Tenderness score	3	84124300	85077748	16	0.00426
Tenderness score	22	40132583	41072806	15	0.00425
Tenderness score	16	34908907	35858611	88	0.00424
Tenderness score	2	100793281	101790371	23	0.00423
Tenderness score	11	50352756	51338068	23	0.00423
Tenderness score	11	54322540	55308730	21	0.00422
Tenderness score	7	31343335	32334690	52	0.0042
Tenderness score	25	24901088	25890964	131	0.0042
Tenderness score	1	32637598	33560583	14	0.00413
Tenderness score	13	28235433	29228847	41	0.00413
Tenderness score	6	43414853	44411251	31	0.00412
Tenderness score	12	46095239	47085215	46	0.00411
Tenderness score	12	67325491	68301085	18	0.00411
Tenderness score	22	22907490	23906888	44	0.00411
Tenderness score	10	42319100	43312754	109	0.0041
Tenderness score	6	286406	1285962	18	0.00409
Tenderness score	3	29967617	30883526	95	0.00408
Tenderness score	17	48070680	49020096	39	0.00408
Tenderness score	1	43258943	44211433	32	0.00406
Tenderness score	9	71291199	72260311	28	0.00405
Tenderness score	13	23248667	24243322	45	0.00402
Tenderness score	21	36935644	37925644	17	0.00401
Tenderness score	20	45872413	46870655	27	0.004
Tenderness score	14	70473764	71429718	38	0.00397
Tenderness score	7	67410055	68366973	42	0.00394
Tenderness score	4	5843378	6766553	29	0.00391
Tenderness score	10	47318551	48317384	56	0.00391
Tenderness score	24	35916951	36898974	26	0.00389
Tenderness score	21	34498242	35388414	114	0.00388
Tenderness score	24	50487287	51437383	29	0.00388
Tenderness score	13	8801207	9789724	20	0.00387
Tenderness score	7	36666622	37647123	31	0.00386
Tenderness score	14	48057781	48961731	23	0.00386
Tenderness score	19	9857869	10851621	93	0.00385
Tenderness score	1	21300919	22288779	26	0.00379
Tenderness score	5	19213736	20145399	36	0.00379
Tenderness score	6	47113504	48093578	16	0.00378
Tenderness score	12	62021237	62984582	20	0.00377
Tenderness score	29	33127217	34073798	32	0.00374
Tenderness score	7	87326360	88297225	29	0.00373
Tenderness score	14	17614936	18587372	33	0.00372
Tenderness score	3	74163010	75137729	52	0.00365
Tenderness score	1	40763708	41750066	28	0.00362
Tenderness score	2	58260437	59233151	38	0.00361
Tenderness score	1	156297575	157276238	47	0.00359
Tenderness score	2	53217225	54198099	42	0.00359
Tenderness score	20	53158822	54144026	24	0.00359
Tenderness score	8	42349855	43330102	25	0.00358
Tenderness score	11	61830212	62811507	38	0.00358
Tenderness score	18	14985858	15959442	86	0.00357
Tenderness score	29	31008605	31971753	20	0.00357
Tenderness score	4	18961756	19881613	60	0.00354
Tenderness score	10	5390488	6357908	36	0.00353
Tenderness score	17	9745679	10740276	47	0.00353
Tenderness score	4	42704135	43681028	34	0.00351
Tenderness score	29	1964742	2959497	59	0.00351
Tenderness score	1	76047758	77024680	55	0.0035
Tenderness score	2	127293306	128282522	70	0.0035
Tenderness score	9	39300271	40223084	49	0.00349
Tenderness score	14	42869146	43861515	31	0.00348
Tenderness score	17	28397814	29365420	60	0.00345
Tenderness score	4	66069231	67065751	46	0.00342
Tenderness score	1	106850845	107781031	43	0.00341
Tenderness score	5	6905904	7813662	41	0.0034
Tenderness score	22	44917951	45828715	19	0.0034
Tenderness score	14	5084886	6077523	44	0.00339
Tenderness score	5	12429373	13392674	25	0.00334
Tenderness score	16	15003583	15977374	23	0.0033
Tenderness score	4	190991	1183031	16	0.00329
Tenderness score	7	107462570	108458133	30	0.00328
Tenderness score	2	116911346	117902505	64	0.00327
Tenderness score	12	80475837	81461384	14	0.00327
Tenderness score	11	41346354	42294264	16	0.00325
Tenderness score	14	12480415	13435097	27	0.00325
Tenderness score	8	54167943	55161042	33	0.00324
Tenderness score	17	49167877	50156251	24	0.00324
Tenderness score	6	42331153	43322676	22	0.00322
Tenderness score	8	94716759	95692700	42	0.00322
Tenderness score	25	12436815	13417874	49	0.00321
Tenderness score	1	112555250	113519723	40	0.0032
Tenderness score	2	78856500	79830911	41	0.00319
Tenderness score	26	23632442	24622647	95	0.00318
Tenderness score	5	2309735	3273207	18	0.00317
Tenderness score	10	78399022	79374196	42	0.00316
Tenderness score	12	17559136	18511414	54	0.00316
Tenderness score	18	24413895	25394735	116	0.00316
Tenderness score	5	86091871	87019840	22	0.00315
Tenderness score	11	86971539	87966395	81	0.00315
Tenderness score	15	41545975	42509261	90	0.00315
Tenderness score	13	48981407	49961136	20	0.00314
Tenderness score	18	41539704	42460595	38	0.00314
Tenderness score	2	38172559	39170547	59	0.00313
Tenderness score	7	72767095	73684790	21	0.00313
Tenderness score	9	62780981	63764856	37	0.00313
Tenderness score	11	51691873	52621574	16	0.00311
Tenderness score	2	66896474	67877869	31	0.0031
Tenderness score	11	31596336	32557680	13	0.0031
Tenderness score	4	77218811	78164938	70	0.00309
Tenderness score	9	99230526	100215661	17	0.00309
Tenderness score	20	27957576	28941240	42	0.00309
Tenderness score	6	26139538	27042457	26	0.00308
Tenderness score	8	21236045	22202886	24	0.00307
Tenderness score	10	93910303	94908652	21	0.00306
Tenderness score	3	34783134	35759217	53	0.00305
Tenderness score	3	44902917	45840918	20	0.00304
Tenderness score	10	56152741	57132350	47	0.00303
Tenderness score	4	90022862	91017313	21	0.00302
Tenderness score	7	75140798	76138091	31	0.00302
Tenderness score	24	10776402	11738284	24	0.00302
Tenderness score	2	81677503	82668108	15	0.00301
Tenderness score	7	85032366	86029776	23	0.00298
Tenderness score	9	74148751	75137011	76	0.00297
Tenderness score	4	96746205	97745173	27	0.00296
Tenderness score	2	63538313	64505951	15	0.00295
Tenderness score	5	36316194	37247097	67	0.00295
Tenderness score	28	7514291	8507647	93	0.00295
Tenderness score	6	75636552	76634488	11	0.00294
Tenderness score	3	39556220	40530167	77	0.00293
Tenderness score	16	8975307	9882825	20	0.00292
Tenderness score	6	98925784	99898377	57	0.00291
Tenderness score	14	66991429	67990370	50	0.00291
Tenderness score	1	38076935	39038727	43	0.0029
Tenderness score	4	50382468	51363243	54	0.0029
Tenderness score	4	115440044	116420343	29	0.0029
Tenderness score	9	54882341	55800075	18	0.0029
Tenderness score	15	10922202	11905612	12	0.00289
Tenderness score	6	6855956	7797311	23	0.00288
Tenderness score	13	7705842	8677922	18	0.00288
Tenderness score	22	57040932	58039979	100	0.00287
Tenderness score	28	23684348	24680302	42	0.00287
Tenderness score	10	59431276	60431106	74	0.00286
Tenderness score	26	12721061	13662385	56	0.00286
Tenderness score	2	109167819	110084031	19	0.00285
Tenderness score	3	6620341	7617047	79	0.00285
Tenderness score	15	16401952	17383187	65	0.00285
Tenderness score	12	48474830	49468227	19	0.00284
Tenderness score	19	4769953	5759174	48	0.00284
Tenderness score	27	29689673	30636386	21	0.00284
Tenderness score	10	92775882	93699458	21	0.00283
Tenderness score	6	4105683	5063081	35	0.00282
Tenderness score	11	11151953	12131474	102	0.00282
Tenderness score	29	10536362	11528887	18	0.0028
Tenderness score	29	15189493	16125803	15	0.0028
Tenderness score	2	68422102	69410805	15	0.00279
Tenderness score	25	23139539	24125899	38	0.00279
Tenderness score	29	3543080	4536648	33	0.00279
Tenderness score	12	55224329	56206814	21	0.00277
Tenderness score	16	23133846	24131790	85	0.00277
Tenderness score	17	20793776	21788850	22	0.00276
Tenderness score	20	11948110	12885111	57	0.00276
Tenderness score	1	14135026	15092475	13	0.00275
Tenderness score	15	83864395	84813274	74	0.00273
Tenderness score	1	117419230	118414287	56	0.00272
Tenderness score	2	87727092	88674404	34	0.00271
Tenderness score	20	33685416	34650294	33	0.00267
Tenderness score	22	27739097	28733648	30	0.00267
Tenderness score	2	92251750	93219498	17	0.00266
Tenderness score	3	96136919	97083751	13	0.00263
Tenderness score	11	53108139	54095468	12	0.00263
Tenderness score	12	13331631	14211580	31	0.00263
Tenderness score	1	30840833	31809981	10	0.00262
Tenderness score	5	53988329	54987996	24	0.00262
Tenderness score	17	32120758	33039443	51	0.00262
Tenderness score	5	34876027	35861426	37	0.00261
Tenderness score	18	19908729	20906612	23	0.0026
Tenderness score	2	77703979	78653265	17	0.00259
Tenderness score	7	55186678	56144417	26	0.00259
Tenderness score	2	99626107	100576308	18	0.00258
Tenderness score	6	9179787	10174686	15	0.00258
Tenderness score	24	47883810	48883619	31	0.00257
Tenderness score	27	7658888	8639941	66	0.00257
Tenderness score	24	1167286	2156678	24	0.00256
Tenderness score	3	63529373	64525583	16	0.00255
Tenderness score	16	6293748	7291861	68	0.00253
Tenderness score	21	39798395	40797255	24	0.00253
Tenderness score	7	34051735	35028517	65	0.0025
Tenderness score	26	11571327	12547782	40	0.00249
Tenderness score	3	71277694	72222667	17	0.00248
Tenderness score	5	80982109	81935764	21	0.00248
Tenderness score	1	153262098	154261689	72	0.00246
Tenderness score	12	68681354	69666857	76	0.00245
Tenderness score	19	6342112	7333959	38	0.00245
Tenderness score	9	17594330	18593468	29	0.00243
Tenderness score	1	113803686	114744194	59	0.00241
Tenderness score	17	42782500	43763874	58	0.00241
Tenderness score	20	13452129	14411918	59	0.00241
Tenderness score	22	13689765	14689735	59	0.00241
Tenderness score	26	5408963	6363397	28	0.00239
Tenderness score	24	15998369	16990695	11	0.00238
Tenderness score	1	89950486	90935005	22	0.00237
Tenderness score	2	98591872	99488198	14	0.00236
Tenderness score	8	18521240	19516277	19	0.00236
Tenderness score	5	49850507	50838691	24	0.00235
Tenderness score	16	68531739	69471279	94	0.00235
Tenderness score	17	5126368	6118460	48	0.00235
Tenderness score	14	40654246	41623892	37	0.00233
Tenderness score	20	49691751	50628579	11	0.00232
Tenderness score	4	23046088	24032194	22	0.00231
Tenderness score	8	12749771	13746531	16	0.0023
Tenderness score	27	1236997	2232847	95	0.0023
Tenderness score	1	64958916	65947904	58	0.00229
Tenderness score	5	33019999	34015218	42	0.00228
Tenderness score	10	65428351	66406378	35	0.00228
Tenderness score	6	28873303	29850442	30	0.00227
Tenderness score	28	19216936	20214922	51	0.00227
Tenderness score	5	83123383	84108470	48	0.00226
Tenderness score	10	46235633	47140344	50	0.00226
Tenderness score	14	53058646	54032953	19	0.00226
Tenderness score	29	13770679	14741921	14	0.00226
Tenderness score	21	15387112	16376470	21	0.00225
Tenderness score	9	58062457	59051737	15	0.00224
Tenderness score	15	59078974	60060016	17	0.00224
Tenderness score	17	38959187	39954504	44	0.00224
Tenderness score	10	52975439	53967496	38	0.00223
Tenderness score	12	58648297	59638302	17	0.00223
Tenderness score	2	74003360	74989026	26	0.00221
Tenderness score	8	15805194	16763322	35	0.00218
Tenderness score	9	77542337	78514171	12	0.00217
Tenderness score	2	27605001	28483654	32	0.00216
Tenderness score	19	11192751	12183468	50	0.00214
Tenderness score	2	133899994	134867573	34	0.00213
Tenderness score	16	27760994	28688202	73	0.00213
Tenderness score	12	43571333	44566930	20	0.00212
Tenderness score	4	12882248	13855095	44	0.00211
Tenderness score	6	64836801	65801992	21	0.00211
Tenderness score	6	76880221	77878593	20	0.00211
Tenderness score	22	18825029	19804932	27	0.00211
Tenderness score	1	84090944	85080414	25	0.0021
Tenderness score	6	72330168	73322698	34	0.0021
Tenderness score	14	58433822	59381096	23	0.0021
Tenderness score	20	43447120	44442095	18	0.0021
Tenderness score	10	48869657	49858694	39	0.00208
Tenderness score	15	278607	1183441	105	0.00208
Tenderness score	20	50785907	51730591	16	0.00206
Tenderness score	3	87093412	88074780	38	0.00205
Tenderness score	15	69097032	70082679	12	0.00205
Tenderness score	9	30408706	31338450	30	0.00203
Tenderness score	9	35405580	36374323	16	0.00202
Tenderness score	11	58510034	59504575	20	0.00202
Tenderness score	1	77979308	78926727	29	0.00201
Tenderness score	1	127666197	128643835	47	0.00201
Tenderness score	15	67276840	68248786	14	0.00201
Tenderness score	4	62000718	62960973	43	0.002
Tenderness score	4	80423235	81395935	33	0.002
Tenderness score	24	27335211	28330492	18	0.002
Tenderness score	1	125552099	126548484	68	0.00199
Tenderness score	9	97749602	98706126	25	0.00199
Tenderness score	13	16403833	17401190	50	0.00199
Tenderness score	3	61538342	62531741	36	0.00195
Tenderness score	27	40760189	41733611	15	0.00195
Tenderness score	21	18530092	19527113	39	0.00194
Tenderness score	28	32101505	33061119	36	0.00194
Tenderness score	1	149708262	150693127	36	0.00193
Tenderness score	4	38603512	39552141	29	0.00193
Tenderness score	22	25488681	26461578	25	0.00193
Tenderness score	7	54136253	55135068	33	0.00191
Tenderness score	12	11278159	12257583	67	0.00191
Tenderness score	19	15240920	16206653	36	0.00191
Tenderness score	6	103389143	104310525	66	0.0019
Tenderness score	12	71138709	72133626	234	0.0019
Tenderness score	26	37835956	38780955	24	0.0019
Tenderness score	1	140998672	141916466	68	0.00189
Tenderness score	14	50718387	51660213	17	0.00189
Tenderness score	6	10284334	11282524	24	0.00188
Tenderness score	21	38276688	39276506	17	0.00188
Tenderness score	2	55281468	56256033	65	0.00187
Tenderness score	11	76863768	77843893	20	0.00187
Tenderness score	12	14473062	15472574	53	0.00187
Tenderness score	5	108876057	109862768	157	0.00186
Tenderness score	24	44351421	45345058	24	0.00185
Tenderness score	8	4161624	5114851	13	0.00184
Tenderness score	16	10603791	11516923	18	0.00183
Tenderness score	26	28197657	29186399	14	0.00182
Tenderness score	1	7280774	8261383	14	0.00181
Tenderness score	21	51536601	52484077	20	0.00181
Tenderness score	12	40950675	41911529	12	0.0018
Tenderness score	2	2873915	3838778	23	0.00179
Tenderness score	4	69168459	70122293	60	0.00178
Tenderness score	24	4443461	5415601	19	0.00178
Tenderness score	1	147418674	148353535	22	0.00177
Tenderness score	17	8603935	9600753	22	0.00177
Tenderness score	1	17041419	17957377	10	0.00176
Tenderness score	9	41619514	42533639	47	0.00171
Tenderness score	12	1378944	2373959	45	0.00167
Tenderness score	1	74136884	75088645	36	0.00166
Tenderness score	1	103530025	104474563	15	0.00165
Tenderness score	17	56853604	57839996	42	0.00164
Tenderness score	14	64860935	65829262	37	0.00163
Tenderness score	15	8657113	9596693	20	0.00163
Tenderness score	6	61581893	62534948	14	0.00162
Tenderness score	17	59009987	59992564	15	0.00161
Tenderness score	4	108935465	109885043	12	0.00159
Tenderness score	20	15981176	16951836	19	0.00159
Tenderness score	4	2631527	3614709	14	0.00158
Tenderness score	2	37130999	38098826	45	0.00157
Tenderness score	7	32513626	33485699	39	0.00156
Tenderness score	9	53677789	54642661	19	0.00155
Tenderness score	21	13986534	14979865	46	0.00155
Tenderness score	1	27239572	28059651	13	0.00154
Tenderness score	19	59058798	60025056	22	0.00153
Tenderness score	2	18762282	19661202	72	0.00151
Tenderness score	6	73481332	74479440	13	0.00151
Tenderness score	2	123701258	124663255	50	0.00149
Tenderness score	14	24783816	25771401	27	0.00149
Tenderness score	2	101892926	102823007	22	0.00148
Tenderness score	15	2400872	3377128	24	0.00148
Tenderness score	22	3441727	4393958	17	0.00148
Tenderness score	1	15226104	16186991	23	0.00147
Tenderness score	27	30939283	31928930	18	0.00147
Tenderness score	2	83226939	84107125	9	0.00146
Tenderness score	9	4123134	5071762	17	0.00146
Tenderness score	9	8179949	9159845	31	0.00146
Tenderness score	5	11329783	12308274	45	0.00144
Tenderness score	15	39058502	40057320	32	0.00144
Tenderness score	17	29477934	30396438	84	0.00144
Tenderness score	2	46557078	47456300	37	0.00138
Tenderness score	16	16902879	17857979	27	0.00137
Tenderness score	21	62192181	63134292	11	0.00137
Tenderness score	15	19085745	20045424	17	0.00136
Tenderness score	11	57247021	58170667	14	0.00135
Tenderness score	11	83543625	84526576	19	0.00134
Tenderness score	12	3176949	4173611	15	0.00134
Tenderness score	17	33584083	34490814	21	0.00134
Tenderness score	24	30682979	31675938	28	0.00134
Tenderness score	1	119865140	120851900	14	0.00132
Tenderness score	20	47066817	48011000	16	0.00132
Tenderness score	3	43352048	44344512	67	0.00131
Tenderness score	12	5017164	5994358	19	0.00129
Tenderness score	26	4335871	5325675	31	0.00129
Tenderness score	28	2487639	3452115	51	0.00129
Tenderness score	22	7741942	8657657	38	0.00127
Tenderness score	27	25139894	26123169	34	0.00127
Tenderness score	9	56631176	57615068	34	0.00126
Tenderness score	14	49401100	50388091	15	0.00125
Tenderness score	24	52136857	53103132	21	0.00125
Tenderness score	28	17079212	18061206	26	0.00125
Tenderness score	3	3288116	4233590	36	0.00124
Tenderness score	12	38330901	39299824	12	0.00124
Tenderness score	25	6057840	6988173	17	0.00124
Tenderness score	9	16098761	17091682	16	0.00122
Tenderness score	14	68285936	69277931	31	0.00122
Tenderness score	10	98239669	99225420	15	0.00121
Tenderness score	16	13798618	14779485	14	0.00121
Tenderness score	16	69532381	70529854	29	0.00121
Tenderness score	20	44834520	45806676	18	0.00121
Tenderness score	21	3126131	4103092	16	0.00121
Tenderness score	4	41323732	42303477	15	0.0012
Tenderness score	13	18509812	19497132	25	0.0012
Tenderness score	15	7650382	8560773	21	0.00119
Tenderness score	1	26105452	27052884	31	0.00118
Tenderness score	7	104784181	105737462	13	0.00117
Tenderness score	20	52058946	53024269	10	0.00117
Tenderness score	21	4347697	5346849	33	0.00117
Tenderness score	21	63717522	64695785	55	0.00117
Tenderness score	7	35232843	36183804	14	0.00116
Tenderness score	7	81953425	82949821	33	0.00116
Tenderness score	27	44430824	45430146	20	0.00116
Tenderness score	6	7925817	8881200	15	0.00115
Tenderness score	20	54432910	55403499	19	0.00115
Tenderness score	1	139704828	140670189	44	0.00114
Tenderness score	12	9027170	10021608	19	0.00114
Tenderness score	14	28808111	29803708	27	0.00114
Tenderness score	20	10719241	11674838	24	0.00114
Tenderness score	9	59303365	60287441	26	0.00113
Tenderness score	14	36772318	37757086	42	0.00113
Tenderness score	4	35971843	36967367	16	0.00112
Tenderness score	4	88950418	89912824	32	0.00112
Tenderness score	11	16324998	17260688	13	0.00112
Tenderness score	20	24326664	25321745	31	0.00112
Tenderness score	1	114991650	115987940	20	0.00111
Tenderness score	21	12441354	13437630	38	0.00111
Tenderness score	12	57568105	58527568	11	0.0011
Tenderness score	22	9369415	10345715	23	0.0011
Tenderness score	6	78714218	79623839	14	0.00109
Tenderness score	10	39831991	40778867	23	0.00109
Tenderness score	11	89016762	89999908	18	0.00109
Tenderness score	1	59263066	60247154	18	0.00108
Tenderness score	1	88874634	89824744	11	0.00107
Tenderness score	24	14922727	15849402	11	0.00107
Tenderness score	17	23265033	24212388	17	0.00105
Tenderness score	27	27274663	28243665	14	0.00105
Tenderness score	1	155011355	155982596	22	0.00104
Tenderness score	2	23056818	24029166	32	0.00104
Tenderness score	5	52009133	53009069	10	0.00104
Tenderness score	9	18624324	19562888	35	0.00104
Tenderness score	18	28195018	29091322	17	0.00104
Tenderness score	28	37311281	38284300	19	0.00104
Tenderness score	6	107561254	108539529	13	0.00103
Tenderness score	7	73968172	74959181	19	0.00102
Tenderness score	6	20273699	21271648	20	0.00101
Tenderness score	12	36952382	37945812	10	0.00101
Tenderness score	15	36806672	37806279	27	0.00101
Tenderness score	15	70285470	71264948	11	0.001
Tenderness score	8	53059904	53954835	37	0.00099
Tenderness score	27	2389522	3380537	28	0.00099
Tenderness score	1	62888363	63870809	21	0.00098
Tenderness score	1	91213602	92151367	20	0.00098
Tenderness score	1	123672683	124582359	15	0.00098
Tenderness score	20	42209809	43185447	16	0.00096
Tenderness score	25	29225738	30188316	31	0.00096
Tenderness score	17	26883751	27817126	13	0.00094
Tenderness score	1	47157644	48157004	15	0.00093
Tenderness score	3	28943598	29842332	100	0.00093
Tenderness score	5	9110521	10108859	90	0.00093
Tenderness score	10	38182131	38980953	46	0.00092
Tenderness score	8	79514938	80504432	23	0.00091
Tenderness score	28	13789790	14787740	36	0.0009
Tenderness score	2	32426359	33385123	21	0.00089
Tenderness score	17	22124667	23074992	16	0.00086
Tenderness score	5	37358956	38300230	33	0.00085
Tenderness score	9	11463094	12417290	26	0.00085
Tenderness score	22	19930860	20896013	11	0.00085
Tenderness score	6	23607164	24562446	28	0.00084
Tenderness score	6	37321049	38312868	34	0.00084
Tenderness score	1	133540327	134529844	13	0.00083
Tenderness score	2	34993423	35979229	18	0.00083
Tenderness score	4	110454035	111441512	20	0.00083
Tenderness score	1	54347232	55223400	11	0.00081
Tenderness score	9	6654758	7607803	13	0.00081
Tenderness score	1	29520198	30511091	11	0.0008
Tenderness score	1	39292042	40162427	10	0.0008
Tenderness score	5	15616387	16584887	23	0.0008
Tenderness score	11	84678345	85638897	18	0.00079
Tenderness score	14	56339347	57306810	26	0.00079
Tenderness score	4	17734849	18711571	12	0.00078
Tenderness score	5	116812492	117735828	44	0.00078
Tenderness score	19	1420342	2403085	33	0.00078
Tenderness score	2	65831787	66780628	14	0.00077
Tenderness score	3	5570422	6569577	27	0.00077
Tenderness score	4	75059860	76017522	15	0.00077
Tenderness score	6	100026934	101012207	31	0.00077
Tenderness score	14	34670135	35661020	27	0.00077
Tenderness score	16	36004313	36979476	31	0.00077
Tenderness score	19	2781644	3780008	33	0.00077
Tenderness score	22	31708118	32668521	50	0.00076
Tenderness score	9	349852	1344974	36	0.00074
Tenderness score	10	22780383	23726537	227	0.00074
Tenderness score	22	24246395	25207016	16	0.00074
Tenderness score	24	5498951	6437028	9	0.00074
Tenderness score	22	26662167	27652146	26	0.00072
Tenderness score	10	95268946	96198534	10	0.00071
Tenderness score	10	77174878	78170657	31	0.0007
Tenderness score	20	29561301	30553878	25	0.00069
Tenderness score	16	52247798	53240250	21	0.00068
Tenderness score	6	105973106	106972364	20	0.00065
Tenderness score	16	31034463	31961054	38	0.00065
Tenderness score	1	102455816	103405790	17	0.00064
Tenderness score	10	62074424	62942087	34	0.00064
Tenderness score	9	45573780	46502373	12	0.00063
Tenderness score	15	56896842	57854603	40	0.00063
Tenderness score	5	38573215	39494429	19	0.00062
Tenderness score	12	26165597	27128891	15	0.00062
Tenderness score	13	79699070	80626907	37	0.00062
Tenderness score	28	39632576	40626934	20	0.00062
Tenderness score	3	36787345	37747588	11	0.00061
Tenderness score	6	49756530	50672369	21	0.00061
Tenderness score	9	2904395	3897414	13	0.00061
Tenderness score	10	34503487	35457889	43	0.00061
Tenderness score	4	44864546	45820330	20	0.0006
Tenderness score	7	80918774	81886996	34	0.0006
Tenderness score	8	14251016	15181340	20	0.0006
Tenderness score	12	16493095	17477322	28	0.0006
Tenderness score	20	18834043	19787997	14	0.0006
Tenderness score	26	3136765	4116856	11	0.0006
Tenderness score	1	120973817	121970564	21	0.00059
Tenderness score	21	35609771	36598158	16	0.00059
Tenderness score	9	34214181	35206464	73	0.00058
Tenderness score	10	51830635	52798948	45	0.00058
Tenderness score	21	8871764	9865536	15	0.00058
Tenderness score	6	53934948	54854046	15	0.00057
Tenderness score	9	51449826	52424068	20	0.00057
Tenderness score	9	66269745	67208056	14	0.00057
Tenderness score	28	15929212	16805894	22	0.00057
Tenderness score	2	40775325	41693864	17	0.00056
Tenderness score	7	66310463	67298650	15	0.00056
Tenderness score	22	30452058	31415213	19	0.00056
Tenderness score	28	21584896	22495019	17	0.00055
Tenderness score	17	12626932	13613201	63	0.00054
Tenderness score	27	125945	1123222	28	0.00054
Tenderness score	25	30440599	31432004	19	0.00053
Tenderness score	4	83932237	84856898	16	0.00052
Tenderness score	12	42005673	42916757	10	0.00052
Tenderness score	18	26545207	27489227	15	0.00051
Tenderness score	15	9870575	10761490	11	0.0005
Tenderness score	3	40828044	41827479	17	0.00049
Tenderness score	21	16481496	17449976	44	0.00049
Tenderness score	10	54980776	55930379	31	0.00048
Tenderness score	12	79254439	80191366	24	0.00048
Tenderness score	4	33936253	34879818	13	0.00047
Tenderness score	18	29428961	30408849	15	0.00047
Tenderness score	6	18125827	19074455	35	0.00046
Tenderness score	8	49420586	50410748	12	0.00046
Tenderness score	8	92481299	93464951	26	0.00046
Tenderness score	9	13980632	14942318	45	0.00046
Tenderness score	27	3511562	4477596	16	0.00046
Tenderness score	10	41011750	41986957	13	0.00045
Tenderness score	19	182070	1124406	23	0.00043
Tenderness score	16	7591922	8437846	31	0.00042
Tenderness score	2	45472595	46444727	22	0.00041
Tenderness score	12	56462067	57444824	14	0.0004
Tenderness score	12	81628796	82530111	22	0.00039
Tenderness score	12	39792465	40743269	16	0.00037
Tenderness score	7	86269320	87189005	18	0.00035
Tenderness score	12	6613549	7492421	12	0.00035
Tenderness score	3	38518726	39403219	16	0.00033
Tenderness score	5	8063026	8963886	16	0.00033
Tenderness score	27	10348832	11344637	13	0.0003
Tenderness score	21	11237344	12219231	13	0.00029
Tenderness score	26	26069454	27065718	25	0.00029
Tenderness score	4	67103120	68092951	29	0.00028
Tenderness score	2	12272117	13248593	14	0.00027
Tenderness score	6	79828653	80799078	18	0.00026
Tenderness score	27	11544080	12386638	13	0.00025
Tenderness score	12	44703903	45650558	13	0.00024
Tenderness score	15	11990029	12933250	9	0.00024
Tenderness score	17	37366170	38339768	14	0.00024
Tenderness score	9	5236943	6218345	15	0.00022
Tenderness score	18	30599230	31481593	9	0.00022
Tenderness score	17	25590852	26535067	13	0.0002
Tenderness score	6	52471064	53443172	12	0.00018
Tenderness score	8	56479469	57354805	10	0.00017
Tenderness score	9	1433378	2428604	15	0.00017
Tenderness score	11	90729077	91727314	12	0.00017
Tenderness score	3	4444679	5369689	13	0.00016
Tenderness score	2	39655208	40613118	19	0.00015
Tenderness score	14	51969375	52925690	11	0.00015
Tenderness score	8	11636894	12635845	15	0.00014
Tenderness score	27	8708109	9705248	11	0.00014
Tenderness score	14	55230280	56190522	13	0.00011
Tenderness score	12	7672517	8651610	15	0.0001
Tenderness score	17	35827456	36731594	19	6e-05
Tenderness score	20	59489365	60365668	9	6e-05
Tenderness score	27	6596648	7594233	83	5e-05
Tenderness score	12	69716399	70678233	69	4e-05
Tenderness score	27	12623520	13596055	12	4e-05
Tenderness score	1	158472415	158346976	0	0
Tenderness score	2	136116191	136067580	0	0
Tenderness score	2	136150892	136116191	0	0
Tenderness score	2	136151120	136150892	0	0
Tenderness score	2	136151305	136151120	0	0
Tenderness score	2	136151362	136151305	0	0
Tenderness score	2	136151488	136151362	0	0
Tenderness score	2	136151732	136151488	0	0
Tenderness score	2	136151773	136151732	0	0
Tenderness score	2	136152019	136151773	0	0
Tenderness score	2	136168771	136152019	0	0
Tenderness score	2	136187879	136168771	0	0
Tenderness score	2	136188007	136187879	0	0
Tenderness score	2	136188035	136188007	0	0
Tenderness score	2	136188161	136188035	0	0
Tenderness score	2	136188166	136188161	0	0
Tenderness score	2	136188194	136188166	0	0
Tenderness score	2	136188194	136188194	0	0
Tenderness score	2	136188421	136188194	0	0
Tenderness score	2	136188467	136188421	0	0
Tenderness score	2	136188546	136188467	0	0
Tenderness score	2	136188613	136188546	0	0
Tenderness score	2	136188688	136188613	0	0
Tenderness score	2	136188707	136188688	0	0
Tenderness score	2	136189040	136188707	0	0
Tenderness score	2	136189040	136189040	0	0
Tenderness score	2	136189049	136189040	0	0
Tenderness score	2	136189049	136189049	0	0
Tenderness score	2	136189132	136189049	0	0
Tenderness score	2	136189133	136189132	0	0
Tenderness score	2	136189204	136189133	0	0
Tenderness score	2	136189366	136189204	0	0
Tenderness score	2	136189424	136189366	0	0
Tenderness score	2	136189454	136189424	0	0
Tenderness score	2	136189507	136189454	0	0
Tenderness score	2	136189990	136189507	0	0
Tenderness score	2	136218516	136189990	0	0
Tenderness score	3	120829136	120819356	0	0
Tenderness score	3	120838653	120829136	0	0
Tenderness score	3	120838778	120838653	0	0
Tenderness score	3	120839369	120838778	0	0
Tenderness score	3	120859923	120839369	0	0
Tenderness score	3	120862039	120859923	0	0
Tenderness score	3	120862441	120862039	0	0
Tenderness score	3	120862550	120862441	0	0
Tenderness score	3	120928899	120862550	0	0
Tenderness score	3	120957517	120928899	0	0
Tenderness score	3	120966500	120957517	0	0
Tenderness score	3	120967252	120966500	0	0
Tenderness score	4	119720659	119703727	0	0
Tenderness score	4	119728592	119720659	0	0
Tenderness score	4	119732047	119728592	0	0
Tenderness score	4	119742369	119732047	0	0
Tenderness score	4	119749642	119742369	0	0
Tenderness score	4	119758109	119749642	0	0
Tenderness score	4	119771051	119758109	0	0
Tenderness score	4	119789043	119771051	0	0
Tenderness score	4	119814992	119789043	0	0
Tenderness score	4	119841669	119814992	0	0
Tenderness score	5	120013352	119979862	0	0
Tenderness score	5	120014781	120013352	0	0
Tenderness score	5	120020282	120014781	0	0
Tenderness score	5	120020372	120020282	0	0
Tenderness score	5	120039505	120020372	0	0
Tenderness score	5	120047178	120039505	0	0
Tenderness score	5	120055511	120047178	0	0
Tenderness score	5	120055711	120055511	0	0
Tenderness score	6	117762253	117745699	0	0
Tenderness score	7	110524777	110478001	0	0
Tenderness score	7	110552297	110524777	0	0
Tenderness score	7	110563779	110552297	0	0
Tenderness score	7	110582818	110563779	0	0
Tenderness score	7	110583265	110582818	0	0
Tenderness score	7	110583484	110583265	0	0
Tenderness score	7	110583531	110583484	0	0
Tenderness score	7	110583617	110583531	0	0
Tenderness score	7	110584519	110583617	0	0
Tenderness score	7	110584521	110584519	0	0
Tenderness score	7	110658387	110584521	0	0
Tenderness score	7	110659231	110658387	0	0
Tenderness score	7	110662152	110659231	0	0
Tenderness score	7	110662161	110662152	0	0
Tenderness score	8	113139376	111491864	0	0
Tenderness score	8	113252524	113139376	0	0
Tenderness score	9	103878229	103771813	0	0
Tenderness score	9	103921905	103878229	0	0
Tenderness score	9	103922283	103921905	0	0
Tenderness score	9	103924618	103922283	0	0
Tenderness score	9	103925149	103924618	0	0
Tenderness score	9	103926385	103925149	0	0
Tenderness score	9	103926434	103926385	0	0
Tenderness score	9	103926511	103926434	0	0
Tenderness score	9	103926513	103926511	0	0
Tenderness score	9	103927045	103926513	0	0
Tenderness score	9	103927063	103927045	0	0
Tenderness score	9	103946923	103927063	0	0
Tenderness score	9	103961535	103946923	0	0
Tenderness score	9	103961948	103961535	0	0
Tenderness score	9	103961991	103961948	0	0
Tenderness score	9	103962000	103961991	0	0
Tenderness score	9	103962145	103962000	0	0
Tenderness score	9	103962243	103962145	0	0
Tenderness score	9	103964455	103962243	0	0
Tenderness score	9	103967387	103964455	0	0
Tenderness score	9	104003359	103967387	0	0
Tenderness score	9	104011693	104003359	0	0
Tenderness score	9	104070758	104011693	0	0
Tenderness score	9	104085233	104070758	0	0
Tenderness score	9	104085260	104085233	0	0
Tenderness score	9	104087971	104085260	0	0
Tenderness score	9	104088241	104087971	0	0
Tenderness score	9	104088266	104088241	0	0
Tenderness score	9	104088267	104088266	0	0
Tenderness score	9	104088272	104088267	0	0
Tenderness score	9	104096756	104088272	0	0
Tenderness score	9	104096774	104096756	0	0
Tenderness score	9	104099034	104096774	0	0
Tenderness score	9	104101193	104099034	0	0
Tenderness score	9	104105929	104101193	0	0
Tenderness score	9	104105980	104105929	0	0
Tenderness score	9	104106036	104105980	0	0
Tenderness score	9	104110975	104106036	0	0
Tenderness score	9	104113993	104110975	0	0
Tenderness score	9	104114001	104113993	0	0
Tenderness score	9	104115343	104114001	0	0
Tenderness score	9	104115416	104115343	0	0
Tenderness score	9	104115951	104115416	0	0
Tenderness score	9	104116043	104115951	0	0
Tenderness score	9	104172188	104116043	0	0
Tenderness score	9	104186337	104172188	0	0
Tenderness score	9	104228150	104186337	0	0
Tenderness score	9	104319956	104228150	0	0
Tenderness score	9	104319970	104319956	0	0
Tenderness score	9	104319989	104319970	0	0
Tenderness score	9	104320022	104319989	0	0
Tenderness score	9	104320080	104320022	0	0
[truncated: 1,220 more rows]
