# Supplementary material for: Genomic Approaches Reveal Pleiotropic Effects in Crossbred Beef Cattle
Source: Front Genet. 2021 Mar 19;12:627055. doi: 10.3389/fgene.2021.627055 (PMC8017557; doi:10.3389/fgene.2021.627055)
Supplement: Supplementary Table 4 — The number of SNPs and additive genetic variance (%) explained in JUIC by 1-Mb genomic windows from single-trait WssGBLUP analysis correcting for indirect effects where all other traits were included as covariates. [file Table_4.xlsx]

## Sheet: SupplementaryTable4
Supplementary Table 4. The number of SNPs and additive genetic variance (%) explained in JUIC by 1-Mb genomic windows from single-trait WssGBLUP analysis correcting for indirect effects where all other traits were included as covariates.
Trait	Chromosome	Start position	End position	Number of SNP within window	% Genetic variance explained
Juiciness score	19	40330729	41326011	300	1.65942
Juiciness score	1	142898666	143894524	223	1.13631
Juiciness score	10	76188006	77186559	237	1.11431
Juiciness score	21	44541432	45540321	161	1.11259
Juiciness score	19	44330202	45327899	253	1.07929
Juiciness score	5	56183908	57182379	441	1.05817
Juiciness score	15	80846525	81846348	489	1.04607
Juiciness score	19	38140728	39131233	267	1.03849
Juiciness score	15	50783618	51774292	365	0.94881
Juiciness score	3	56830379	57821494	188	0.93089
Juiciness score	26	47075276	48074331	206	0.83122
Juiciness score	19	42177719	43175933	270	0.81417
Juiciness score	22	50316487	51315232	510	0.79786
Juiciness score	1	144018113	145016966	276	0.7757
Juiciness score	7	89993785	90990866	204	0.77359
Juiciness score	1	57360373	58351452	141	0.77261
Juiciness score	21	48987728	49984478	188	0.766
Juiciness score	3	10270282	11251745	279	0.76062
Juiciness score	16	41057108	42033989	195	0.71113
Juiciness score	19	26909798	27909010	419	0.69575
Juiciness score	5	104927873	105918767	183	0.6912
Juiciness score	4	7106157	8091113	170	0.67346
Juiciness score	16	51188865	52187394	270	0.66088
Juiciness score	10	26670514	27668169	557	0.6469
Juiciness score	1	145464287	146458980	306	0.59456
Juiciness score	2	89014882	89980768	261	0.58728
Juiciness score	5	39822132	40812061	94	0.54491
Juiciness score	18	10597191	11592649	211	0.52631
Juiciness score	23	27182051	28181773	983	0.51112
Juiciness score	9	9901423	10809057	134	0.50806
Juiciness score	28	24787439	25781722	130	0.49919
Juiciness score	18	46668715	47664366	296	0.49532
Juiciness score	18	64522685	65521524	497	0.49487
Juiciness score	8	59133967	60126638	348	0.48395
Juiciness score	16	4627802	5627416	221	0.47912
Juiciness score	3	12679375	13677184	120	0.47692
Juiciness score	29	26924857	27923044	463	0.46088
Juiciness score	18	63290541	64283446	550	0.45785
Juiciness score	21	27663750	28658633	143	0.45677
Juiciness score	16	46560132	47555120	139	0.44598
Juiciness score	25	35538781	36537640	524	0.44258
Juiciness score	19	55910493	56910255	403	0.42884
Juiciness score	19	47080183	48077030	149	0.40152
Juiciness score	18	60906862	61906560	516	0.39606
Juiciness score	19	36804850	37803467	193	0.39559
Juiciness score	12	29213021	30212087	157	0.39234
Juiciness score	8	476868	1462854	202	0.37141
Juiciness score	25	37792722	38768624	286	0.37128
Juiciness score	19	43320171	44309222	211	0.3711
Juiciness score	18	1590676	2583309	166	0.36509
Juiciness score	29	42416823	43405926	356	0.34937
Juiciness score	1	141881684	142878573	203	0.34303
Juiciness score	17	39981552	40973643	138	0.34142
Juiciness score	16	37041451	38035448	191	0.33739
Juiciness score	21	45565913	46564003	131	0.33236
Juiciness score	23	30739830	31738181	284	0.33038
Juiciness score	5	69576336	70551808	120	0.32681
Juiciness score	12	64683871	65677472	118	0.32191
Juiciness score	16	43364197	44354906	122	0.32049
Juiciness score	19	23765194	24755794	409	0.32028
Juiciness score	19	25846418	26836245	343	0.3176
Juiciness score	5	119008898	119979862	245	0.30385
Juiciness score	22	52236154	53231401	269	0.29941
Juiciness score	16	54317629	55316560	195	0.29934
Juiciness score	12	84418906	85414140	192	0.29823
Juiciness score	14	38555502	39550202	120	0.29487
Juiciness score	26	46012584	47012555	135	0.29357
Juiciness score	7	19443369	20439576	283	0.29327
Juiciness score	18	51398812	52395959	435	0.29058
Juiciness score	23	28785955	29781072	655	0.28921
Juiciness score	16	68085485	69048320	119	0.28893
Juiciness score	7	51534263	52520697	465	0.28591
Juiciness score	3	13719313	14719235	367	0.28527
Juiciness score	26	24842663	25837056	164	0.28285
Juiciness score	21	20757961	21757750	245	0.27846
Juiciness score	19	39273060	40260148	208	0.27658
Juiciness score	5	24728296	25726219	224	0.27234
Juiciness score	27	15299608	16299532	240	0.2713
Juiciness score	2	106563795	107560620	364	0.26498
Juiciness score	2	124631452	125622713	174	0.26454
Juiciness score	2	10585183	11584546	211	0.26108
Juiciness score	4	114004263	114997807	224	0.25819
Juiciness score	5	26692674	27686849	368	0.25712
Juiciness score	4	4665982	5664605	181	0.24795
Juiciness score	21	33753162	34730556	181	0.2479
Juiciness score	20	23283260	24271661	210	0.24653
Juiciness score	9	61898272	62892700	158	0.24401
Juiciness score	19	29610746	30610709	144	0.24032
Juiciness score	20	21289008	22288902	204	0.24004
Juiciness score	6	93167903	94155034	183	0.23884
Juiciness score	1	65981514	66981347	213	0.2376
Juiciness score	18	45598731	46596304	409	0.23075
Juiciness score	8	16954974	17942524	94	0.23073
Juiciness score	4	74099054	75059860	165	0.22944
Juiciness score	1	148450228	149443669	126	0.22755
Juiciness score	26	50466269	51299101	156	0.22688
Juiciness score	18	13696959	14695822	289	0.22448
Juiciness score	25	21258470	22253251	185	0.224
Juiciness score	15	47879136	48867306	571	0.22374
Juiciness score	9	101820376	102802842	137	0.22152
Juiciness score	16	344111	1306469	184	0.22065
Juiciness score	2	103970838	104970554	182	0.21925
Juiciness score	15	34891955	35879437	136	0.21814
Juiciness score	13	61876451	62874926	230	0.21724
Juiciness score	21	46670197	47665773	95	0.21555
Juiciness score	29	41082829	42082502	290	0.21517
Juiciness score	3	15532912	16505583	264	0.21487
Juiciness score	25	40512887	41511437	175	0.21357
Juiciness score	3	2234931	3233359	137	0.21349
Juiciness score	18	52878983	53875480	278	0.21315
Juiciness score	15	49323748	50319085	585	0.2128
Juiciness score	29	25903150	26894532	316	0.21156
Juiciness score	27	26249242	27245974	125	0.21038
Juiciness score	21	60839386	61826281	77	0.20846
Juiciness score	10	70423062	71359213	79	0.20689
Juiciness score	6	39521933	40519205	133	0.20441
Juiciness score	10	27769052	28753361	333	0.20441
Juiciness score	3	102051784	103049603	407	0.20436
Juiciness score	7	12607671	13598285	424	0.2041
Juiciness score	4	64692898	65691565	158	0.20287
Juiciness score	14	32684609	33651725	123	0.20285
Juiciness score	3	100447059	101441270	281	0.20191
Juiciness score	2	105322724	106310466	153	0.20124
Juiciness score	4	8948692	9946022	167	0.20096
Juiciness score	21	66932880	67920240	122	0.20027
Juiciness score	29	44590167	45585968	305	0.19619
Juiciness score	19	14132949	15132454	314	0.19464
Juiciness score	21	68641344	69641044	153	0.19317
Juiciness score	17	61121430	62117503	286	0.19028
Juiciness score	16	38565473	39534519	110	0.18982
Juiciness score	15	77815577	78804250	573	0.18902
Juiciness score	16	25149279	26149165	112	0.18833
Juiciness score	19	46056920	47033436	113	0.18702
Juiciness score	27	18740008	19738081	179	0.18647
Juiciness score	15	55430431	56426104	173	0.18545
Juiciness score	5	100128240	101126967	260	0.18424
Juiciness score	7	43493005	44482735	265	0.17864
Juiciness score	16	50101779	51101295	162	0.1779
Juiciness score	3	17076955	18071272	126	0.17645
Juiciness score	28	26224515	27210673	142	0.17627
Juiciness score	4	1880185	2852410	70	0.17514
Juiciness score	19	53360620	54352602	306	0.17426
Juiciness score	18	5833145	6830147	94	0.17142
Juiciness score	28	34522876	35519241	152	0.16939
Juiciness score	16	63697806	64697177	195	0.16843
Juiciness score	10	85119068	86116511	267	0.16767
Juiciness score	2	54123723	55117506	106	0.16621
Juiciness score	10	25534339	26530038	247	0.16539
Juiciness score	21	30289927	31241384	138	0.16375
Juiciness score	21	22265342	23264112	227	0.16278
Juiciness score	12	85455336	86455185	184	0.16258
Juiciness score	17	68308036	69302002	179	0.16208
Juiciness score	5	106855906	107846967	290	0.16169
Juiciness score	10	20702890	21700471	392	0.16004
Juiciness score	22	11026810	12019884	174	0.15965
Juiciness score	15	29766471	30761475	166	0.1583
Juiciness score	21	19475053	20469717	356	0.15598
Juiciness score	17	69583510	70581692	270	0.15573
Juiciness score	26	42108219	43062658	199	0.15447
Juiciness score	13	73670119	74665664	256	0.15202
Juiciness score	15	82242191	83241490	335	0.15151
Juiciness score	5	110160589	111159889	177	0.15099
Juiciness score	10	37216260	38214793	283	0.15058
Juiciness score	21	26223695	27220134	119	0.15042
Juiciness score	7	21765954	22760637	138	0.14776
Juiciness score	7	40327037	41323116	254	0.1466
Juiciness score	5	23340684	24340521	136	0.14486
Juiciness score	21	56916795	57914320	186	0.14428
Juiciness score	23	16513110	17508356	280	0.14404
Juiciness score	16	48687445	49659723	119	0.14275
Juiciness score	18	32672553	33662500	110	0.14219
Juiciness score	11	65978835	66971573	131	0.14181
Juiciness score	13	13293794	14290869	105	0.14088
Juiciness score	10	71956178	72895285	56	0.14032
Juiciness score	3	32754242	33730877	231	0.13977
Juiciness score	5	57289664	58285910	312	0.13958
Juiciness score	11	43921433	44921386	124	0.13855
Juiciness score	4	67839101	68822436	87	0.13847
Juiciness score	26	13348414	14343271	128	0.13745
Juiciness score	5	98523579	99504202	231	0.13731
Juiciness score	11	93121135	94103600	358	0.1373
Juiciness score	7	68481996	69477903	152	0.1367
Juiciness score	19	33986389	34985989	249	0.1367
Juiciness score	11	2263453	3224077	315	0.13664
Juiciness score	16	34337719	35330435	81	0.13662
Juiciness score	4	112850460	113846318	317	0.13559
Juiciness score	27	19942801	20939500	138	0.13488
Juiciness score	20	5166250	6164636	117	0.13469
Juiciness score	10	88494359	89481772	220	0.13408
Juiciness score	10	67189517	68144128	103	0.13268
Juiciness score	6	20961333	21861424	136	0.13143
Juiciness score	18	34254549	35235998	261	0.13135
Juiciness score	8	101797224	102797056	173	0.13093
Juiciness score	16	28008613	28990574	110	0.1307
Juiciness score	27	5307539	6270403	126	0.12992
Juiciness score	22	48050744	49049243	333	0.12943
Juiciness score	18	59866269	60863135	346	0.12879
Juiciness score	7	9449201	10429648	442	0.12873
Juiciness score	13	53805093	54804216	237	0.12745
Juiciness score	12	27933503	28928920	91	0.12716
Juiciness score	7	26006279	26967075	143	0.1257
Juiciness score	11	79007283	80000949	115	0.12513
Juiciness score	14	10934543	11930589	119	0.12422
Juiciness score	11	105761760	106759560	378	0.12393
Juiciness score	15	45890938	46890185	452	0.12336
Juiciness score	2	17582088	18573838	360	0.11949
Juiciness score	5	103155629	104126296	412	0.1193
Juiciness score	19	28053127	29048376	124	0.11929
Juiciness score	12	31746187	32741022	177	0.11919
Juiciness score	8	75122408	76118225	220	0.11867
Juiciness score	3	58773791	59772832	184	0.11821
Juiciness score	15	60702223	61701054	130	0.11757
Juiciness score	16	75118546	76111713	282	0.11744
Juiciness score	23	25060263	25984486	309	0.11739
Juiciness score	12	33071967	34069856	170	0.11724
Juiciness score	21	31387847	32352419	60	0.117
Juiciness score	18	9583618	10577010	179	0.11662
Juiciness score	28	33440882	34434140	132	0.11576
Juiciness score	25	36747956	37742171	206	0.11548
Juiciness score	7	91328426	92320758	89	0.11504
Juiciness score	19	49624636	50624385	269	0.11484
Juiciness score	27	14228164	15223398	189	0.11347
Juiciness score	20	69092193	70083678	111	0.1133
Juiciness score	20	4164293	5157112	152	0.11288
Juiciness score	11	70656002	71651190	192	0.11233
Juiciness score	7	108467163	109467062	147	0.11221
Juiciness score	5	112044825	113044548	229	0.11203
Juiciness score	23	19855207	20845269	167	0.11176
Juiciness score	19	8517260	9516462	315	0.11099
Juiciness score	20	13855082	14851074	42	0.11083
Juiciness score	20	9255580	10243098	151	0.10927
Juiciness score	3	105658386	106656491	215	0.10867
Juiciness score	20	55277748	56230898	98	0.10848
Juiciness score	1	70459221	71428360	150	0.10839
Juiciness score	18	4117718	5105059	63	0.10811
Juiciness score	21	64323158	65288614	100	0.10778
Juiciness score	27	22057349	23056002	111	0.10757
Juiciness score	8	60996524	61982609	99	0.10725
Juiciness score	6	101698149	102676497	208	0.10646
Juiciness score	7	42374160	43373502	237	0.10627
Juiciness score	7	20618974	21601166	196	0.10574
Juiciness score	2	135120367	136116191	197	0.10478
Juiciness score	28	28919979	29919442	213	0.1046
Juiciness score	8	24255754	25212275	168	0.10423
Juiciness score	12	30216578	31150997	107	0.10307
Juiciness score	19	51906204	52882793	274	0.10259
Juiciness score	3	48660417	49659873	200	0.10222
Juiciness score	12	78163608	79159186	310	0.10186
Juiciness score	29	47375302	48363525	123	0.10162
Juiciness score	19	22596933	23595024	239	0.10141
Juiciness score	8	89452675	90451826	138	0.10091
Juiciness score	18	11643643	12630081	79	0.10048
Juiciness score	29	49886783	50880573	238	0.10007
Juiciness score	13	66295321	67292972	187	0.09952
Juiciness score	29	43491331	44484852	363	0.09909
Juiciness score	5	116290381	117268820	153	0.09849
Juiciness score	18	48707232	49706872	333	0.0977
Juiciness score	10	64737859	65689461	132	0.0976
Juiciness score	20	26721455	27714409	102	0.09696
Juiciness score	9	47429413	48336145	107	0.09589
Juiciness score	7	7567044	8555369	300	0.09564
Juiciness score	1	68286354	69283631	105	0.09544
Juiciness score	11	69619152	70617544	119	0.09514
Juiciness score	4	3614709	4613350	100	0.09504
Juiciness score	18	39529762	40527276	165	0.09468
Juiciness score	17	51369492	52363531	161	0.09451
Juiciness score	17	62572109	63570011	281	0.0944
Juiciness score	1	122054715	123014645	92	0.09433
Juiciness score	15	14424297	15417217	119	0.09351
Juiciness score	19	61297154	62292941	192	0.09351
Juiciness score	25	26776432	27772270	445	0.09302
Juiciness score	24	1855480	2847543	95	0.0929
Juiciness score	14	4133824	5084886	146	0.09227
Juiciness score	19	48221216	49221019	172	0.09218
Juiciness score	13	56036105	56943329	104	0.09196
Juiciness score	24	8302052	9288875	118	0.09175
Juiciness score	4	47150848	48127741	82	0.09173
Juiciness score	13	69822833	70821450	190	0.0904
Juiciness score	21	54823369	55785602	274	0.09028
Juiciness score	8	1620192	2615362	158	0.0896
Juiciness score	9	12290152	13289888	74	0.0895
Juiciness score	10	15313244	16312655	183	0.08883
Juiciness score	3	103092427	104081372	125	0.08865
Juiciness score	9	87564128	88564110	188	0.08817
Juiciness score	10	69037658	70013138	59	0.08777
Juiciness score	3	11295390	12291767	202	0.08769
Juiciness score	14	21493198	22491035	113	0.08724
Juiciness score	20	12409400	13390627	56	0.08718
Juiciness score	4	105184669	106181617	290	0.08695
Juiciness score	23	39245584	40201104	171	0.08667
Juiciness score	21	32740446	33700254	137	0.08653
Juiciness score	18	56903592	57894759	429	0.08614
Juiciness score	29	27929260	28916150	272	0.08501
Juiciness score	27	16951689	17947495	139	0.08495
Juiciness score	19	50742680	51733239	324	0.08493
Juiciness score	17	43608508	44586221	202	0.08469
Juiciness score	12	72954247	73944005	164	0.08447
Juiciness score	23	3566165	4544008	151	0.0844
Juiciness score	4	118829731	119814992	127	0.08436
Juiciness score	6	92151824	93145027	155	0.08416
Juiciness score	19	32877913	33860521	195	0.0839
Juiciness score	6	90272102	91266874	127	0.08304
Juiciness score	4	116381342	117376806	148	0.08283
Juiciness score	13	60473245	61466936	150	0.08244
Juiciness score	9	27953853	28943372	139	0.08192
Juiciness score	25	9441665	10439983	167	0.0819
Juiciness score	18	36721049	37713119	144	0.08173
Juiciness score	8	57559357	58449722	53	0.08154
Juiciness score	19	19853840	20835803	276	0.08126
Juiciness score	14	31579843	32574309	95	0.08109
Juiciness score	9	83887554	84887497	162	0.08081
Juiciness score	15	17267540	18238844	136	0.0804
Juiciness score	3	31178568	32171823	167	0.0801
Juiciness score	8	99918252	100875336	109	0.07957
Juiciness score	17	24825791	25809498	63	0.07895
Juiciness score	26	20886606	21869615	193	0.07864
Juiciness score	12	15690554	16685422	79	0.07802
Juiciness score	14	18996025	19990424	140	0.07689
Juiciness score	14	27214239	28205064	48	0.07645
Juiciness score	16	44787817	45782727	82	0.07643
Juiciness score	19	7507278	8500673	146	0.07584
Juiciness score	25	447804	1442140	292	0.0758
Juiciness score	13	42071317	43052440	196	0.07555
Juiciness score	14	8150842	9149887	242	0.07546
Juiciness score	5	22276787	23273383	149	0.07523
Juiciness score	6	97254984	98250527	137	0.07519
Juiciness score	11	87627293	88613989	156	0.07517
Juiciness score	3	46469614	47462232	103	0.0746
Juiciness score	5	30467956	31463136	230	0.07385
Juiciness score	1	56344327	57344141	100	0.07383
Juiciness score	6	85113313	86112142	198	0.07372
Juiciness score	7	16785634	17784331	259	0.07355
Juiciness score	2	121893189	122878518	165	0.07338
Juiciness score	11	46101750	47096563	173	0.07255
Juiciness score	11	82813583	83812509	132	0.07252
Juiciness score	26	23727133	24724907	103	0.07136
Juiciness score	22	33471934	34467792	99	0.07122
Juiciness score	9	85596840	86581785	124	0.07106
Juiciness score	10	79209549	80202103	122	0.07091
Juiciness score	3	20544301	21533240	160	0.07081
Juiciness score	14	806235	1799618	355	0.07071
Juiciness score	8	90760096	91746990	172	0.07032
Juiciness score	2	48824025	49816156	46	0.06999
Juiciness score	18	55829503	56829395	396	0.06953
Juiciness score	3	9267147	10178537	179	0.0692
Juiciness score	11	71821318	72820623	274	0.06918
Juiciness score	29	45749221	46700354	147	0.06907
Juiciness score	15	71485453	72477139	111	0.06884
Juiciness score	9	21370823	22368871	68	0.06828
Juiciness score	3	119135973	120129563	272	0.06806
Juiciness score	11	103681511	104631474	324	0.06787
Juiciness score	6	116457179	117454760	168	0.06738
Juiciness score	16	67002761	67999961	174	0.06738
Juiciness score	2	126141217	127125000	320	0.06731
Juiciness score	6	35691994	36640904	108	0.06709
Juiciness score	2	43988344	44921502	138	0.06632
Juiciness score	9	31725734	32677455	62	0.06579
Juiciness score	1	35277715	36277209	130	0.06556
Juiciness score	17	34340279	35337400	83	0.06528
Juiciness score	18	2677549	3663516	96	0.06498
Juiciness score	23	23922258	24905878	182	0.06482
Juiciness score	8	28740098	29717556	87	0.06481
Juiciness score	15	79835528	80819912	192	0.06461
Juiciness score	20	607233	1603923	123	0.06393
Juiciness score	22	16331013	17258833	283	0.06365
Juiciness score	1	138905277	139880943	80	0.06283
Juiciness score	21	28691305	29648700	70	0.06273
Juiciness score	2	117743090	118715086	172	0.0627
Juiciness score	14	60112575	61111405	153	0.06263
Juiciness score	18	62104969	62960047	637	0.06235
Juiciness score	13	12144657	13140529	99	0.06211
Juiciness score	13	14295469	15291839	104	0.06204
Juiciness score	3	22717007	23716922	185	0.062
Juiciness score	13	77048230	78042294	149	0.06179
Juiciness score	6	113177388	114177314	107	0.06143
Juiciness score	14	41888046	42871327	115	0.06123
Juiciness score	25	13555392	14552114	202	0.06116
Juiciness score	3	81760477	82757193	135	0.06112
Juiciness score	6	40526197	41521327	107	0.06018
Juiciness score	14	79091430	80066992	99	0.05998
Juiciness score	16	60222323	61218057	96	0.05962
Juiciness score	26	49211977	50208176	125	0.05913
Juiciness score	14	61754565	62749732	152	0.05884
Juiciness score	1	157125194	158084578	179	0.05878
Juiciness score	18	49949153	50946625	269	0.0587
Juiciness score	20	32597026	33586964	101	0.05867
Juiciness score	4	111745925	112744305	196	0.05855
Juiciness score	24	32613	1025273	107	0.05846
Juiciness score	17	17092845	18091531	89	0.0584
Juiciness score	3	53225515	54211379	140	0.05785
Juiciness score	14	22653674	23642667	128	0.0577
Juiciness score	17	30667519	31620341	59	0.05764
Juiciness score	4	5718735	6678303	56	0.05745
Juiciness score	19	17684234	18682820	143	0.05706
Juiciness score	3	39914	1030857	89	0.05663
Juiciness score	27	1236997	2232847	95	0.05654
Juiciness score	16	18923260	19919903	103	0.05624
Juiciness score	22	53279742	54271229	129	0.05545
Juiciness score	18	47674237	48648297	287	0.0554
Juiciness score	26	2342769	3276739	67	0.05522
Juiciness score	11	80147143	81140221	91	0.05511
Juiciness score	1	72258529	73254696	70	0.05488
Juiciness score	18	22243655	23113133	49	0.05471
Juiciness score	18	15855442	16835736	63	0.05463
Juiciness score	15	63957496	64955243	139	0.05419
Juiciness score	26	15782311	16767262	110	0.05417
Juiciness score	16	72109793	73101235	126	0.05412
Juiciness score	10	73661032	74625305	50	0.05398
Juiciness score	7	38298547	39290510	195	0.05371
Juiciness score	22	34892142	35891389	76	0.0533
Juiciness score	13	52614759	53606445	124	0.0532
Juiciness score	1	42125198	43119017	242	0.05259
Juiciness score	17	63609333	64608028	316	0.05258
Juiciness score	4	117738193	118733644	72	0.05229
Juiciness score	19	35720261	36704194	240	0.05199
Juiciness score	23	32619821	33609998	162	0.05168
Juiciness score	20	41037793	42016656	138	0.05113
Juiciness score	19	54872084	55868675	315	0.05091
Juiciness score	25	25683135	26682892	366	0.05091
Juiciness score	7	93722376	94715709	54	0.05067
Juiciness score	24	23092863	24071537	129	0.0506
Juiciness score	14	9650186	10645771	133	0.05043
Juiciness score	3	47512889	48503783	128	0.05042
Juiciness score	20	19684214	20645716	21	0.05029
Juiciness score	16	24109986	25107818	90	0.05019
Juiciness score	10	9878808	10855797	122	0.05012
Juiciness score	10	63714642	64707800	85	0.04979
Juiciness score	10	45555428	46540291	69	0.04942
Juiciness score	24	34643752	35604127	100	0.04939
Juiciness score	22	43008145	44003252	166	0.04932
Juiciness score	9	95807573	96803758	142	0.04931
Juiciness score	10	19118459	20101883	82	0.04931
Juiciness score	17	3324280	4324270	107	0.04926
Juiciness score	18	53932736	54928930	217	0.04917
Juiciness score	24	57286996	58274370	117	0.04907
Juiciness score	3	99421737	100416597	189	0.04906
Juiciness score	9	14560671	15560597	98	0.04904
Juiciness score	7	61965719	62942190	211	0.04896
Juiciness score	3	60644475	61642413	105	0.0488
Juiciness score	7	14168316	15163143	361	0.04812
Juiciness score	16	53240250	54229659	73	0.04799
Juiciness score	3	91332077	92330522	165	0.04786
Juiciness score	11	47797834	48785289	136	0.04782
Juiciness score	13	72669225	73660725	173	0.04782
Juiciness score	25	31688267	32686437	66	0.04779
Juiciness score	11	18289010	19280781	58	0.04774
Juiciness score	21	50148983	51144419	107	0.0474
Juiciness score	26	22326860	23325472	171	0.04728
Juiciness score	5	109025360	109999110	188	0.04715
Juiciness score	10	43070918	44070070	128	0.04679
Juiciness score	10	35456782	36441879	191	0.04675
Juiciness score	19	24791264	25674689	180	0.04674
Juiciness score	5	67032273	68022595	156	0.04651
Juiciness score	4	19522443	20486642	97	0.04622
Juiciness score	15	23573103	24569861	219	0.04619
Juiciness score	1	116638359	117598729	121	0.04608
Juiciness score	25	34524494	35511774	129	0.04606
Juiciness score	8	64266995	65265999	143	0.04583
Juiciness score	7	3428165	4427916	271	0.04582
Juiciness score	8	65834693	66833492	172	0.04572
Juiciness score	15	25427963	26423182	119	0.04553
Juiciness score	11	4336752	5280592	87	0.04506
Juiciness score	2	61331079	62323128	138	0.04496
Juiciness score	2	129327347	130322815	136	0.04496
Juiciness score	13	26998956	27996227	122	0.04486
Juiciness score	28	44038620	45036369	196	0.04445
Juiciness score	1	1375316	2339054	128	0.04419
Juiciness score	13	20692164	21685793	111	0.04375
Juiciness score	4	102907938	103905556	99	0.04367
Juiciness score	3	69392637	70317319	125	0.0436
Juiciness score	17	71285449	72279149	280	0.04357
Juiciness score	2	94465535	95464286	142	0.0435
Juiciness score	28	27457469	28440222	138	0.04343
Juiciness score	10	50812787	51787726	97	0.04341
Juiciness score	16	42063543	42995303	91	0.04301
Juiciness score	13	58979512	59968377	126	0.04291
Juiciness score	26	36466121	37413577	98	0.0429
Juiciness score	16	39924299	40922695	36	0.04285
Juiciness score	11	98177515	99170167	309	0.04283
Juiciness score	19	57847912	58840333	95	0.04282
Juiciness score	22	38742151	39736166	67	0.0425
Juiciness score	22	46981263	47979753	85	0.04234
Juiciness score	10	82254885	83238212	56	0.04232
Juiciness score	3	7531171	8516336	215	0.04228
Juiciness score	27	32137009	33134094	99	0.0419
Juiciness score	2	119126401	120125450	104	0.04163
Juiciness score	7	45479479	46475842	80	0.0416
Juiciness score	13	65148526	66147482	171	0.04144
Juiciness score	11	86235452	87223121	97	0.04123
Juiciness score	20	70902193	71852316	146	0.04113
Juiciness score	22	59725196	60710593	140	0.04099
Juiciness score	17	66040071	66953068	77	0.04094
Juiciness score	6	70988590	71974040	160	0.04082
Juiciness score	24	25607750	26536102	101	0.04071
Juiciness score	10	60551159	61546940	83	0.04049
Juiciness score	2	112404905	113372608	56	0.04046
Juiciness score	5	74502014	75494653	210	0.04043
Juiciness score	15	28522168	29520175	232	0.04019
Juiciness score	10	44438288	45436359	125	0.04007
Juiciness score	9	40330610	41300864	105	0.03988
Juiciness score	21	41031761	41985711	82	0.03982
Juiciness score	17	67132830	68118253	65	0.03964
Juiciness score	7	95546152	96539113	105	0.03944
Juiciness score	2	133323083	134292485	157	0.0393
Juiciness score	2	59330775	60302995	45	0.03926
Juiciness score	11	62958431	63953518	67	0.03919
Juiciness score	26	48082230	49074898	104	0.03914
Juiciness score	4	72900869	73898983	131	0.03906
Juiciness score	20	35327985	36325950	99	0.03887
Juiciness score	15	76597363	77583588	263	0.03882
Juiciness score	7	18386813	19382970	170	0.03866
Juiciness score	15	27013310	28011102	132	0.03862
Juiciness score	12	53818782	54812233	122	0.03857
Juiciness score	6	36743854	37736960	73	0.03854
Juiciness score	5	46876955	47846031	77	0.0383
Juiciness score	9	93779264	94777701	108	0.03815
Juiciness score	1	135232578	136204362	101	0.03814
Juiciness score	13	2010653	2981565	89	0.03807
Juiciness score	7	5320013	6318895	268	0.03795
Juiciness score	5	115128938	116114118	91	0.03791
Juiciness score	3	33818666	34804550	206	0.0379
Juiciness score	1	2617150	3616076	92	0.03771
Juiciness score	1	52281229	53272118	64	0.03754
Juiciness score	16	62633633	63628898	102	0.03739
Juiciness score	20	17719780	18714053	44	0.03728
Juiciness score	12	74503603	75496505	132	0.03725
Juiciness score	22	6844038	7843574	113	0.03706
Juiciness score	15	54149626	55148014	232	0.0369
Juiciness score	15	44416169	45407452	207	0.03659
Juiciness score	5	113080802	114045776	131	0.03653
Juiciness score	8	62370423	63358007	184	0.0364
Juiciness score	23	7006871	7998177	335	0.03635
Juiciness score	2	26707426	27605020	115	0.03625
Juiciness score	1	130388521	131378718	105	0.03608
Juiciness score	4	24416098	25405677	76	0.03599
Juiciness score	21	25202667	26183273	93	0.03594
Juiciness score	4	63527538	64524074	86	0.03582
Juiciness score	19	62377743	63367207	75	0.03545
Juiciness score	1	93362056	94359661	117	0.0354
Juiciness score	4	106215762	107203238	251	0.03538
Juiciness score	10	99611908	100586637	88	0.03534
Juiciness score	2	1041227	2038548	168	0.03518
Juiciness score	23	15048582	16043022	170	0.03507
Juiciness score	10	54354323	55353281	83	0.03475
Juiciness score	1	36287659	37285178	129	0.03474
Juiciness score	25	15035060	16022194	53	0.03473
Juiciness score	23	45804900	46778964	77	0.03472
Juiciness score	13	57859372	58823349	74	0.0346
Juiciness score	11	73158755	74151418	116	0.0345
Juiciness score	27	23844184	24812065	76	0.03433
Juiciness score	17	52664057	53650152	237	0.03421
Juiciness score	21	42931596	43836203	34	0.03421
Juiciness score	27	34412035	35396319	101	0.03419
Juiciness score	3	117205832	118183196	123	0.03411
Juiciness score	8	84845717	85845510	151	0.034
Juiciness score	28	8178538	9147090	133	0.0339
Juiciness score	1	149783199	150762200	31	0.03355
Juiciness score	22	12027257	13012844	159	0.03353
Juiciness score	23	360398	1327820	17	0.03346
Juiciness score	25	1588178	2587732	314	0.03335
Juiciness score	28	41314204	42302093	177	0.03327
Juiciness score	2	12963223	13869774	47	0.03312
Juiciness score	10	524278	1520133	171	0.03291
Juiciness score	10	81228146	82226934	89	0.03285
Juiciness score	5	31933786	32908352	116	0.03254
Juiciness score	10	101609222	102588369	101	0.03253
Juiciness score	12	63678160	64674962	79	0.03246
Juiciness score	26	14481258	15479100	115	0.03246
Juiciness score	13	39198791	40188396	109	0.03235
Juiciness score	8	55323946	56296382	38	0.03233
Juiciness score	19	12847641	13847425	123	0.03216
Juiciness score	11	27150645	28148716	39	0.03214
Juiciness score	23	47605550	48570485	101	0.03201
Juiciness score	25	3118663	4118446	271	0.03193
Juiciness score	12	24655029	25646113	63	0.03191
Juiciness score	20	30911469	31888449	70	0.0319
Juiciness score	7	11207154	12201938	216	0.03189
Juiciness score	18	44526331	45526016	119	0.03186
Juiciness score	9	33480239	34472583	147	0.03178
Juiciness score	13	63794024	64794023	207	0.03176
Juiciness score	8	31540029	32530702	67	0.03174
Juiciness score	3	107562286	108523825	147	0.03173
Juiciness score	12	50570964	51487770	41	0.03173
Juiciness score	10	57787916	58785267	97	0.03134
Juiciness score	3	114465889	115440266	109	0.03132
Juiciness score	18	23757900	24754659	141	0.03126
Juiciness score	2	29743773	30729817	111	0.03115
Juiciness score	17	6921435	7898988	66	0.0311
Juiciness score	29	37432716	38432555	281	0.03105
Juiciness score	18	7693251	8679724	126	0.03072
Juiciness score	21	58267384	59264367	142	0.0305
Juiciness score	15	59650356	60646925	65	0.03032
Juiciness score	1	82817533	83814034	228	0.03026
Juiciness score	16	26150189	27137902	96	0.03021
Juiciness score	9	23106008	24093425	103	0.03018
Juiciness score	1	151524508	152515365	147	0.03013
Juiciness score	3	111834777	112823800	143	0.03013
Juiciness score	15	51804112	52801985	186	0.02982
Juiciness score	11	77892936	78889116	134	0.02979
Juiciness score	2	115157640	116152065	95	0.02954
Juiciness score	14	6089952	7084379	132	0.02931
Juiciness score	2	132136945	133127615	118	0.02927
Juiciness score	21	23814117	24784504	93	0.02927
Juiciness score	11	5467679	6358672	119	0.02921
Juiciness score	16	73447641	74411870	89	0.02907
Juiciness score	22	57541874	58534000	158	0.02901
Juiciness score	11	99298362	100294921	157	0.02899
Juiciness score	5	27719719	28695278	155	0.02893
Juiciness score	16	29852336	30839358	118	0.02891
Juiciness score	20	36347598	37290212	134	0.02878
Juiciness score	11	102336049	103307504	155	0.0287
Juiciness score	1	64360632	65357838	80	0.02843
Juiciness score	8	3051333	4045753	110	0.02841
Juiciness score	23	50073827	51029219	162	0.02828
Juiciness score	12	83241684	84231455	122	0.0282
Juiciness score	2	64236127	65232327	43	0.02818
Juiciness score	2	95910478	96827522	107	0.0281
Juiciness score	7	1414574	2412740	129	0.02804
Juiciness score	28	42949009	43914514	170	0.02778
Juiciness score	8	7120646	8077411	142	0.02773
Juiciness score	16	32648863	33646932	53	0.02766
Juiciness score	23	9970237	10942625	170	0.02761
Juiciness score	13	28876528	29837166	86	0.02754
Juiciness score	25	39377125	40355941	37	0.0275
Juiciness score	29	40063341	41058209	292	0.02744
Juiciness score	10	21734531	22732002	170	0.02742
Juiciness score	4	40145535	41061452	60	0.02727
Juiciness score	12	25908504	26891328	17	0.02717
Juiciness score	21	6658991	7629355	61	0.02715
Juiciness score	1	92284797	93280218	90	0.0271
Juiciness score	14	80902886	81900984	94	0.02702
Juiciness score	10	84062557	85059376	132	0.02692
Juiciness score	28	18061206	19050844	58	0.02687
Juiciness score	26	10166045	11125306	118	0.02686
Juiciness score	2	4914307	5909758	108	0.02672
Juiciness score	11	24137728	25125952	60	0.02669
Juiciness score	14	36644577	37643064	51	0.02666
Juiciness score	27	7687266	8686623	60	0.02653
Juiciness score	20	10484020	11479544	37	0.0263
Juiciness score	7	41329553	42322361	155	0.02628
Juiciness score	9	102980032	103967387	79	0.02626
Juiciness score	18	560842	1542897	85	0.02621
Juiciness score	2	15886874	16886644	85	0.0262
Juiciness score	10	12444448	13442864	120	0.02617
Juiciness score	27	39382659	40381685	63	0.02616
Juiciness score	14	15612446	16609068	111	0.02613
Juiciness score	3	29967617	30883526	95	0.02608
Juiciness score	15	4968237	5963918	128	0.02605
Juiciness score	2	85257723	86226634	98	0.02602
Juiciness score	3	21668102	22667450	119	0.02593
Juiciness score	17	44847017	45831823	99	0.02586
Juiciness score	3	1155666	2149127	92	0.02585
Juiciness score	23	21710677	22705833	104	0.02573
Juiciness score	13	24693796	25673629	77	0.02559
Juiciness score	21	65428619	66426969	48	0.02554
Juiciness score	8	10634994	11634779	114	0.0254
Juiciness score	12	77159839	78150239	124	0.02535
Juiciness score	18	31620559	32618272	65	0.02533
Juiciness score	8	79201946	80184367	54	0.02525
Juiciness score	11	8649737	9632997	91	0.02521
Juiciness score	26	45008042	46006594	83	0.02519
Juiciness score	1	79912159	80878969	104	0.02513
Juiciness score	12	35570966	36570901	147	0.02505
Juiciness score	17	49878708	50868626	65	0.02505
Juiciness score	29	12583827	13574513	55	0.02497
Juiciness score	9	91477840	92422185	112	0.02468
Juiciness score	25	32728391	33727039	173	0.02456
Juiciness score	26	39252952	40252916	94	0.0245
Juiciness score	23	8493892	9486553	144	0.02444
Juiciness score	29	1117314	2113027	83	0.02433
Juiciness score	2	90030404	91010366	114	0.02425
Juiciness score	14	29927667	30920954	107	0.02419
Juiciness score	15	61737366	62721305	89	0.0241
Juiciness score	18	35684597	36657423	154	0.02398
Juiciness score	5	94777898	95770121	83	0.02395
Juiciness score	6	115025395	116011697	148	0.02395
Juiciness score	8	105479650	106463561	43	0.02385
Juiciness score	11	6597228	7595786	132	0.02372
Juiciness score	4	36897202	37889395	61	0.0237
Juiciness score	20	37529317	38520161	95	0.0237
Juiciness score	6	104669871	105652137	95	0.02365
Juiciness score	29	24723569	25716981	41	0.02365
Juiciness score	27	20996803	21993923	116	0.0236
Juiciness score	2	97459934	98451867	104	0.02358
Juiciness score	29	28943385	29928524	137	0.02346
Juiciness score	3	115902211	116880200	75	0.0234
Juiciness score	18	38138782	39132118	126	0.02325
Juiciness score	7	24840343	25827102	78	0.02317
Juiciness score	8	104060280	105054923	88	0.02308
Juiciness score	16	2851374	3847395	147	0.02294
Juiciness score	24	32183082	33176737	166	0.0228
Juiciness score	9	69786922	70785389	185	0.02263
Juiciness score	6	12245924	13245538	108	0.02261
Juiciness score	25	7721755	8721319	132	0.02258
Juiciness score	28	15691073	16675453	62	0.02254
Juiciness score	10	47140344	48134785	46	0.02253
Juiciness score	12	11572549	12549431	78	0.02249
Juiciness score	28	35574954	36571753	83	0.02227
Juiciness score	11	10774736	11762363	166	0.02216
Juiciness score	2	24450572	25450479	70	0.0221
Juiciness score	12	65789076	66764165	60	0.02206
Juiciness score	28	29988900	30988872	58	0.02203
Juiciness score	19	20862953	21861710	140	0.02191
Juiciness score	5	107988969	108961164	101	0.0219
Juiciness score	13	38074290	39040301	93	0.02175
Juiciness score	13	44497279	45358677	65	0.02165
Juiciness score	4	10137379	11052634	79	0.02164
Juiciness score	2	9417024	10412881	146	0.0216
Juiciness score	25	18091566	19081516	118	0.02149
Juiciness score	6	88887381	89881968	72	0.02135
Juiciness score	29	3406620	4323468	32	0.02127
Juiciness score	11	25797431	26781723	119	0.02124
Juiciness score	2	120550557	121549287	188	0.02119
Juiciness score	20	39282534	40261584	84	0.02116
Juiciness score	11	30487514	31477914	66	0.02109
Juiciness score	29	17221154	18201719	112	0.02107
Juiciness score	26	17368111	18329938	138	0.02101
Juiciness score	17	60089245	61086691	78	0.02098
Juiciness score	17	65032786	66008458	128	0.02096
Juiciness score	22	55979611	56963579	144	0.02088
Juiciness score	9	26868103	27862254	59	0.02075
Juiciness score	18	25008251	26008222	226	0.02067
Juiciness score	6	15177166	16096917	128	0.02065
Juiciness score	1	132548071	133540327	49	0.02039
Juiciness score	12	14005588	15004714	49	0.02034
Juiciness score	21	34757410	35743891	64	0.0203
Juiciness score	29	36360923	37357143	140	0.0203
Juiciness score	7	37093380	38072991	75	0.02023
Juiciness score	29	48412373	49388070	93	0.0202
Juiciness score	25	12401354	13376475	49	0.02017
Juiciness score	11	1189980	2172207	148	0.02005
Juiciness score	18	57904273	58902149	202	0.01991
Juiciness score	5	9764477	10735672	99	0.01965
Juiciness score	2	47212385	48181582	48	0.01957
Juiciness score	15	56494685	57484879	98	0.01952
Juiciness score	2	6065375	7051637	106	0.0195
Juiciness score	23	12422238	13396368	69	0.01934
Juiciness score	24	6668403	7651554	103	0.0193
Juiciness score	16	76134604	77130321	81	0.01909
Juiciness score	5	71523765	72465277	35	0.01905
Juiciness score	2	55191071	56158911	68	0.01901
Juiciness score	1	94576910	95576588	154	0.01899
Juiciness score	29	21273020	22225852	43	0.01895
Juiciness score	10	38262084	39233282	42	0.01893
Juiciness score	7	71244644	72240819	62	0.0189
Juiciness score	6	84096864	85094766	158	0.01888
Juiciness score	7	83235237	84180178	74	0.01884
Juiciness score	2	128318038	129302283	164	0.01881
Juiciness score	2	58020928	58907364	32	0.01878
Juiciness score	24	38588206	39543998	38	0.01875
Juiciness score	2	11588241	12568700	58	0.01872
Juiciness score	13	78577379	79573911	121	0.01871
Juiciness score	3	72735786	73671554	67	0.01869
Juiciness score	25	16361598	17345335	135	0.01867
Juiciness score	4	20974731	21916132	13	0.01856
Juiciness score	14	23713169	24670970	75	0.01833
Juiciness score	22	49262479	50257424	177	0.01831
Juiciness score	8	39659087	40633713	50	0.0183
Juiciness score	6	102748853	103735896	114	0.01813
Juiciness score	19	9525564	10501667	103	0.01812
Juiciness score	9	49913928	50884860	58	0.01811
Juiciness score	14	76470458	77470329	102	0.01809
Juiciness score	26	18415286	19398661	187	0.01809
Juiciness score	2	83650214	84632104	80	0.01806
Juiciness score	8	86533099	87523043	36	0.01806
Juiciness score	5	42883568	43882015	109	0.01802
Juiciness score	29	5077588	6018861	238	0.01802
Juiciness score	8	102815549	103809676	104	0.01797
Juiciness score	14	54140436	55124224	127	0.01795
Juiciness score	14	26038167	27032118	50	0.01793
Juiciness score	13	80761258	81759448	81	0.01789
Juiciness score	10	75136041	76116448	42	0.01774
Juiciness score	15	16102187	17079996	64	0.01773
Juiciness score	21	15656729	16649344	47	0.01773
Juiciness score	6	3273444	4238358	61	0.0177
Juiciness score	11	34617407	35585567	45	0.0177
Juiciness score	4	94835535	95834688	66	0.01762
Juiciness score	12	68681354	69666857	76	0.01759
Juiciness score	8	22782697	23763125	88	0.01755
Juiciness score	21	13892946	14881748	45	0.0175
Juiciness score	4	44057671	45037065	76	0.01745
Juiciness score	22	14013742	14989023	101	0.0174
Juiciness score	13	74690747	75669301	130	0.01735
Juiciness score	4	61623653	62618207	50	0.01734
Juiciness score	13	25756296	26745002	60	0.01732
Juiciness score	14	7095830	8090958	135	0.01724
Juiciness score	18	14740254	15640952	98	0.01724
Juiciness score	1	45082306	46077694	114	0.0172
Juiciness score	10	16923275	17894821	57	0.01713
Juiciness score	2	20130156	21047239	47	0.01707
Juiciness score	12	16707603	17653614	22	0.01706
Juiciness score	28	12991003	13896523	104	0.01705
Juiciness score	13	35920659	36905060	62	0.01702
Juiciness score	16	61247315	62241544	96	0.01701
Juiciness score	15	30770941	31754155	112	0.01695
Juiciness score	1	58361891	59263066	73	0.01693
Juiciness score	3	104616273	105615728	105	0.01688
Juiciness score	10	14298486	15291364	62	0.01687
Juiciness score	10	4328354	5324827	87	0.01679
Juiciness score	5	29011192	30001619	112	0.01674
Juiciness score	14	33844753	34803222	43	0.01673
Juiciness score	7	15722437	16716293	278	0.01668
Juiciness score	3	28753805	29752960	101	0.01662
Juiciness score	6	60481740	61446148	63	0.01658
Juiciness score	21	38306987	39276506	16	0.01657
Juiciness score	21	55899371	56891940	122	0.01648
Juiciness score	14	49401100	50388091	15	0.01644
Juiciness score	17	4536956	5463192	58	0.01635
Juiciness score	9	59567042	60564629	120	0.01634
Juiciness score	1	80960967	81930158	94	0.0163
Juiciness score	25	22524888	23524193	94	0.01624
Juiciness score	17	41834677	42821258	28	0.01623
Juiciness score	6	111124490	112113560	107	0.01618
Juiciness score	21	47703776	48692464	35	0.01618
Juiciness score	20	14971601	15884369	24	0.01617
Juiciness score	4	30068240	31051367	93	0.01608
Juiciness score	9	19093497	20074823	70	0.01607
Juiciness score	26	40954636	41954517	71	0.01606
Juiciness score	4	71138770	72119491	48	0.01598
Juiciness score	11	49099590	50095863	143	0.01598
Juiciness score	16	12096145	13072437	42	0.01587
Juiciness score	4	32135087	33134533	131	0.01571
Juiciness score	26	33797697	34791813	161	0.01567
Juiciness score	8	81724518	82712222	108	0.01566
Juiciness score	11	64883516	65852326	28	0.01559
Juiciness score	4	34979927	35971843	19	0.01557
Juiciness score	28	32385967	33379495	58	0.01556
Juiciness score	29	38987779	39986069	304	0.01555
Juiciness score	29	32178201	33162895	71	0.01553
Juiciness score	1	69341010	70271243	85	0.01549
Juiciness score	16	64833167	65832879	51	0.01536
Juiciness score	25	10444723	11427443	62	0.01533
Juiciness score	21	5372259	6360659	85	0.01531
Juiciness score	6	66896326	67888304	105	0.01519
Juiciness score	23	48634859	49611513	81	0.01519
Juiciness score	28	38734169	39725445	58	0.01519
Juiciness score	8	83726698	84699957	163	0.01516
Juiciness score	11	36181120	37178043	72	0.01513
Juiciness score	5	41014634	42010622	50	0.01512
Juiciness score	1	8723345	9646618	31	0.01509
Juiciness score	15	83243413	84232826	139	0.01509
Juiciness score	5	4158526	5133833	76	0.01508
Juiciness score	1	98617113	99586706	49	0.01507
Juiciness score	4	60310470	61270873	68	0.01506
Juiciness score	13	9734692	10724228	52	0.01506
Juiciness score	11	61854395	62811507	37	0.01502
Juiciness score	15	57899369	58882110	38	0.015
Juiciness score	9	88571497	89522439	148	0.01499
Juiciness score	20	27957576	28941240	42	0.01499
Juiciness score	2	75889261	76800159	42	0.01495
Juiciness score	1	102605267	103530025	18	0.01493
Juiciness score	7	56886217	57855237	72	0.01493
Juiciness score	22	17432716	18428676	72	0.01492
Juiciness score	1	38203524	39125534	43	0.01484
Juiciness score	1	153195745	154170371	80	0.01473
Juiciness score	3	18281811	19270701	150	0.01472
Juiciness score	11	100681799	101681396	207	0.01472
Juiciness score	21	52933345	53894170	26	0.01471
Juiciness score	7	6545993	7543860	175	0.01467
Juiciness score	4	115362693	116362337	23	0.01466
Juiciness score	26	43260613	44232228	56	0.01466
Juiciness score	1	131389856	132323991	67	0.01464
Juiciness score	11	68597601	69594562	61	0.0146
Juiciness score	5	73483526	74481606	115	0.01459
Juiciness score	17	201173	1192340	37	0.01453
Juiciness score	5	59942211	60939007	105	0.01451
Juiciness score	4	190991	1183031	16	0.01443
Juiciness score	2	28222122	29213684	70	0.01437
Juiciness score	12	62082967	63053238	19	0.01437
Juiciness score	13	45654946	46574618	93	0.01437
Juiciness score	14	64061208	65021342	93	0.01434
Juiciness score	15	53125334	54113506	119	0.01432
Juiciness score	8	45364829	46362424	57	0.01431
Juiciness score	24	2996966	3993466	87	0.01428
Juiciness score	14	51635066	52616760	15	0.01426
Juiciness score	5	88287852	89278762	103	0.01423
Juiciness score	9	8803813	9786350	56	0.01421
Juiciness score	15	64967206	65965450	161	0.01417
Juiciness score	12	20786461	21783937	117	0.01416
Juiciness score	8	9197750	10190217	67	0.0141
Juiciness score	24	41796424	42795139	145	0.0141
Juiciness score	16	70802372	71785609	80	0.01408
Juiciness score	11	44928962	45919876	44	0.01395
Juiciness score	4	87498590	88486474	101	0.01393
Juiciness score	17	56943444	57937352	49	0.01392
Juiciness score	15	13363749	14358388	83	0.01391
Juiciness score	6	22073691	23067288	70	0.01381
Juiciness score	8	98175230	99118968	81	0.01381
Juiciness score	2	113525887	114523616	25	0.01379
Juiciness score	4	92444591	93400933	150	0.01378
Juiciness score	26	6625432	7529454	26	0.01376
Juiciness score	5	55080930	56035754	189	0.01371
Juiciness score	7	46656086	47648490	75	0.0137
Juiciness score	5	82085293	83077560	101	0.01362
Juiciness score	10	29217264	30173247	71	0.01355
Juiciness score	2	131133650	132123028	131	0.01351
Juiciness score	8	68926676	69924063	167	0.01351
Juiciness score	6	65544236	66529217	43	0.01345
Juiciness score	17	46031393	46968760	61	0.01344
Juiciness score	4	103994759	104994501	65	0.01339
Juiciness score	1	118304238	119297475	100	0.01337
Juiciness score	17	54486872	55484850	116	0.01334
Juiciness score	17	47884497	48864164	41	0.01333
Juiciness score	1	112429055	113386800	38	0.0133
Juiciness score	15	73355947	74352789	87	0.0132
Juiciness score	3	54347546	55269254	188	0.01319
Juiciness score	22	10006376	11002538	119	0.01319
Juiciness score	6	18537810	19516733	72	0.01317
Juiciness score	10	59216666	60193460	77	0.01313
Juiciness score	4	69748468	70745073	35	0.0131
Juiciness score	15	21771799	22688632	155	0.01306
Juiciness score	19	31308030	32263044	42	0.01301
Juiciness score	16	79612885	80610690	200	0.01295
Juiciness score	7	92333091	93234983	34	0.01293
Juiciness score	11	21062062	22059328	72	0.01284
Juiciness score	4	46117291	47099535	91	0.01283
Juiciness score	9	79356041	80288835	59	0.01278
Juiciness score	20	62123013	63066825	75	0.01278
Juiciness score	25	20256734	21250538	121	0.01276
Juiciness score	15	43077457	44063630	144	0.01273
Juiciness score	24	45165359	46163269	91	0.01272
Juiciness score	17	2093312	3023747	51	0.01267
Juiciness score	18	18436206	19428989	99	0.01249
Juiciness score	17	22438968	23369293	14	0.01248
Juiciness score	10	6444782	7433711	109	0.01239
Juiciness score	4	48291871	49284699	92	0.01238
Juiciness score	15	75000983	75996996	82	0.01236
Juiciness score	5	96912259	97908625	103	0.01235
Juiciness score	2	45208525	46171578	21	0.0123
Juiciness score	16	6159417	7132700	90	0.01229
Juiciness score	23	26167786	27150599	201	0.01229
Juiciness score	4	58053456	59052090	57	0.01216
Juiciness score	17	28024142	28999005	46	0.01215
Juiciness score	24	19789657	20781896	46	0.01215
Juiciness score	16	8060022	9028821	24	0.01213
Juiciness score	12	22699775	23682598	89	0.01208
Juiciness score	18	21010291	22001813	54	0.01204
Juiciness score	8	71256540	72214667	68	0.01197
Juiciness score	23	17788843	18785375	52	0.01197
Juiciness score	2	42502056	43470458	23	0.01194
Juiciness score	17	32347624	33274983	61	0.01193
Juiciness score	1	109677938	110674163	42	0.01191
Juiciness score	4	12551687	13551492	61	0.01191
Juiciness score	5	20687962	21633414	40	0.01171
Juiciness score	4	18482677	19469354	24	0.01159
Juiciness score	1	40576723	41562654	27	0.01158
Juiciness score	2	110369926	111340378	50	0.01155
Juiciness score	20	1810771	2803643	78	0.01155
Juiciness score	9	48746873	49702289	39	0.01148
Juiciness score	24	20888117	21888102	160	0.01147
Juiciness score	19	60238517	61228530	41	0.01144
Juiciness score	7	59023886	60021629	91	0.01137
Juiciness score	16	58433277	59432533	57	0.01137
Juiciness score	7	22964459	23952141	42	0.01136
Juiciness score	2	39012525	39994324	40	0.01134
Juiciness score	24	59186375	60176845	86	0.0113
Juiciness score	6	82992397	83979833	83	0.01129
Juiciness score	9	70835516	71805015	74	0.01125
Juiciness score	1	55184834	56090496	25	0.01123
Juiciness score	3	26150956	27148828	89	0.01122
Juiciness score	7	39325780	40305483	130	0.01122
Juiciness score	23	11221480	12208427	56	0.01111
Juiciness score	24	40707306	41681584	114	0.01104
Juiciness score	27	28738906	29729402	61	0.01104
Juiciness score	3	66388395	67357245	61	0.01102
Juiciness score	10	90181610	91074682	21	0.01097
Juiciness score	24	12283568	13270387	35	0.01091
Juiciness score	22	37088192	37941891	47	0.0109
Juiciness score	10	52442644	53342430	54	0.01088
Juiciness score	7	109504258	110478001	75	0.01086
Juiciness score	7	27123421	28093403	51	0.01083
Juiciness score	29	33959675	34835983	24	0.01081
Juiciness score	2	22547439	23485378	32	0.0108
Juiciness score	14	66990511	67990370	51	0.01075
Juiciness score	9	36938305	37877349	93	0.01072
Juiciness score	9	80912956	81895335	105	0.0107
Juiciness score	8	73748835	74742446	110	0.01069
Juiciness score	26	25905314	26886504	25	0.01069
Juiciness score	8	66989677	67946397	50	0.01068
Juiciness score	4	14570167	15559704	48	0.01066
Juiciness score	29	6259858	7234675	31	0.01066
Juiciness score	16	78483462	79472405	82	0.01065
Juiciness score	9	42533639	43515845	73	0.01059
Juiciness score	21	59750578	60659885	82	0.01059
Juiciness score	20	67328258	68320805	71	0.01054
Juiciness score	15	1293629	2265216	56	0.01053
Juiciness score	5	68482794	69481027	60	0.01052
Juiciness score	20	56368160	57365431	62	0.01051
Juiciness score	5	101381776	102379990	132	0.0105
Juiciness score	27	2254728	3211663	34	0.01047
Juiciness score	22	2466238	3441727	39	0.01042
Juiciness score	6	1972442	2956073	47	0.0104
Juiciness score	6	24486734	25486656	108	0.0104
Juiciness score	14	24752611	25638854	34	0.0104
Juiciness score	3	82761473	83737962	117	0.01037
Juiciness score	7	52598107	53570575	110	0.01032
Juiciness score	13	81881400	82861436	20	0.01031
Juiciness score	3	92365563	93365320	85	0.01029
Juiciness score	3	86058578	87056414	42	0.01027
Juiciness score	1	78420586	79414601	24	0.01024
Juiciness score	3	24712961	25698206	96	0.01022
Juiciness score	2	56362596	57282894	43	0.01021
Juiciness score	9	52850738	53825196	34	0.01019
Juiciness score	15	41971145	42954750	84	0.01011
Juiciness score	22	44731720	45656061	21	0.01008
Juiciness score	11	88629845	89576714	16	0.01003
Juiciness score	9	25260202	26234597	54	0.01001
Juiciness score	9	100783582	101774796	41	0.00998
Juiciness score	19	15144635	16107230	39	0.00998
Juiciness score	13	48028048	49001306	48	0.00994
Juiciness score	3	65157057	66130603	47	0.00993
Juiciness score	14	58998137	59995391	53	0.0099
Juiciness score	16	47602758	48591244	18	0.00985
Juiciness score	2	77930065	78876492	17	0.0098
Juiciness score	21	12595940	13590129	37	0.00978
Juiciness score	26	37687370	38654982	27	0.00974
Juiciness score	10	7612129	8608057	87	0.00973
Juiciness score	26	30397842	31396805	83	0.00973
Juiciness score	28	876872	1828199	97	0.00972
Juiciness score	4	98037486	98997537	134	0.00971
Juiciness score	19	16642359	17591418	37	0.00967
Juiciness score	16	9788433	10786515	17	0.00965
Juiciness score	11	74159866	75155163	98	0.00957
Juiciness score	13	51162240	52155940	225	0.00955
Juiciness score	2	62781496	63690113	26	0.00952
Juiciness score	26	32334739	33279036	59	0.0095
Juiciness score	1	28905336	29777651	23	0.00946
Juiciness score	26	23361	1015261	52	0.00938
Juiciness score	7	106824425	107822340	27	0.00937
Juiciness score	29	8531138	9521953	60	0.00936
Juiciness score	13	30926998	31860574	75	0.00935
Juiciness score	1	75852855	76849343	59	0.00933
Juiciness score	9	628264	1608298	29	0.00933
Juiciness score	13	3485631	4414592	54	0.00933
Juiciness score	13	54807912	55746782	102	0.00932
Juiciness score	6	57929945	58925400	147	0.0093
Juiciness score	4	78732663	79731279	48	0.00929
Juiciness score	26	27245418	28197657	21	0.00925
Juiciness score	13	23428241	24421553	50	0.00924
Juiciness score	20	29823354	30740010	22	0.00924
Juiciness score	16	55446195	56400163	52	0.00923
Juiciness score	1	18439746	19437114	46	0.0092
Juiciness score	4	86407089	87399416	76	0.0092
Juiciness score	17	58166896	59142751	51	0.00913
Juiciness score	8	50260710	51217681	62	0.00909
Juiciness score	11	28395086	29369128	63	0.00909
Juiciness score	16	52235631	53161506	21	0.00905
Juiciness score	8	51768455	52768324	93	0.00902
Juiciness score	10	86144541	87129431	143	0.00897
Juiciness score	10	48869657	49858694	39	0.00894
Juiciness score	22	32208077	33173130	52	0.00891
Juiciness score	29	18332835	19332337	58	0.0089
Juiciness score	5	48950422	49945664	80	0.00888
Juiciness score	12	12923660	13912000	30	0.00884
Juiciness score	28	22661778	23653465	24	0.00882
Juiciness score	8	109760323	110756738	195	0.00878
Juiciness score	9	65181709	66147217	96	0.00875
Juiciness score	14	69343258	70271717	102	0.00875
Juiciness score	22	5182024	6180890	50	0.00875
Juiciness score	12	10552847	11509665	88	0.00874
Juiciness score	6	50652150	51616538	16	0.00871
Juiciness score	9	29815946	30815937	32	0.0087
Juiciness score	9	56631176	57615068	34	0.0087
Juiciness score	2	100875978	101810890	23	0.00869
Juiciness score	17	25962867	26915562	14	0.00864
Juiciness score	27	36578346	37564552	127	0.00864
Juiciness score	23	51335705	52327109	58	0.00863
Juiciness score	3	98383527	99358582	93	0.00861
Juiciness score	1	140869068	141862899	64	0.00859
Juiciness score	14	65446996	66415045	78	0.00859
Juiciness score	21	39497796	40473738	23	0.00858
Juiciness score	7	101487973	102484210	74	0.00848
Juiciness score	5	63411607	64379119	63	0.00844
Juiciness score	9	44352365	45293539	40	0.00843
Juiciness score	20	24547835	25528151	34	0.00843
Juiciness score	1	106839238	107781031	44	0.00841
Juiciness score	2	93076528	94073207	33	0.00841
Juiciness score	7	72259773	73249659	42	0.00834
Juiciness score	12	18236506	19211543	89	0.00834
Juiciness score	21	63134292	64128429	14	0.00834
Juiciness score	13	43130401	44095990	147	0.00828
Juiciness score	10	55907151	56805477	48	0.00825
Juiciness score	13	67296059	68283473	90	0.00825
Juiciness score	1	111407388	112388365	81	0.00823
Juiciness score	13	11061242	12052675	49	0.00822
Juiciness score	5	44680408	45629298	67	0.00821
Juiciness score	5	64731496	65723606	111	0.0082
Juiciness score	1	32304105	33284460	15	0.00819
Juiciness score	6	99350994	100340889	59	0.00818
Juiciness score	24	53326659	54306054	70	0.00817
Juiciness score	2	123625336	124592874	49	0.00816
Juiciness score	14	44645230	45553975	45	0.00816
Juiciness score	20	7189183	8145620	53	0.00814
Juiciness score	23	44610212	45553293	88	0.00814
Juiciness score	28	4511913	5471888	78	0.00813
Juiciness score	27	40428337	41423491	15	0.00812
Juiciness score	8	80394411	81382064	52	0.00809
Juiciness score	3	88991871	89970020	75	0.00808
Juiciness score	7	67460407	68457990	50	0.00806
Juiciness score	11	56902126	57857395	15	0.00804
Juiciness score	1	101529715	102455816	46	0.00802
Juiciness score	7	60842877	61777836	166	0.00799
Juiciness score	2	34162321	35161095	51	0.00797
Juiciness score	1	97521802	98519700	62	0.00796
Juiciness score	2	2256503	3224152	72	0.00796
Juiciness score	11	19479022	20476136	93	0.00787
Juiciness score	1	124741036	125738236	31	0.00785
Juiciness score	20	64522929	65520688	56	0.00785
Juiciness score	3	55634987	56633720	28	0.00784
Juiciness score	10	33675207	34675153	36	0.00784
Juiciness score	8	48274012	49221055	46	0.00781
Juiciness score	17	29190534	30139645	87	0.00779
Juiciness score	2	102597292	103561757	86	0.00778
Juiciness score	4	101775238	102771352	72	0.00778
Juiciness score	18	27489227	28453101	18	0.00775
Juiciness score	24	24470786	25460198	58	0.00773
Juiciness score	25	27793604	28785827	91	0.0077
Juiciness score	2	108099956	109042496	20	0.00769
Juiciness score	7	2428002	3425385	150	0.00767
Juiciness score	16	16429520	17411823	20	0.00767
Juiciness score	16	57144029	58100852	48	0.00766
Juiciness score	23	34342027	35338315	129	0.00764
Juiciness score	26	12204883	13194710	28	0.00764
Juiciness score	5	75552082	76436086	86	0.00761
Juiciness score	8	5245787	6231248	38	0.00759
Juiciness score	15	67855094	68793176	18	0.00757
Juiciness score	5	10782099	11759467	41	0.00756
Juiciness score	16	65967183	66967182	57	0.00756
Juiciness score	22	21402147	22294423	51	0.00754
Juiciness score	22	18581261	19568763	30	0.00753
Juiciness score	1	63303886	64301765	67	0.00751
Juiciness score	16	23067094	23955154	81	0.00751
Juiciness score	28	19921725	20915530	13	0.00748
Juiciness score	28	40296193	41271169	39	0.00748
Juiciness score	11	9666529	10613652	178	0.00747
Juiciness score	16	35613606	36602796	34	0.00747
Juiciness score	3	19495053	20491218	263	0.00746
Juiciness score	3	51587275	52534675	54	0.00746
Juiciness score	23	40615319	41596970	65	0.00745
Juiciness score	14	74015277	75010920	38	0.00744
Juiciness score	2	69135951	70115789	36	0.00743
Juiciness score	24	36928885	37927609	96	0.00743
Juiciness score	1	13395358	14267443	10	0.00742
Juiciness score	9	15622505	16562830	26	0.00742
Juiciness score	13	15697881	16677817	80	0.00742
Juiciness score	2	19038612	20011118	65	0.0074
Juiciness score	1	136869385	137867533	87	0.00736
Juiciness score	8	76849633	77830657	72	0.00736
Juiciness score	1	67120144	68110104	66	0.00732
Juiciness score	1	10300525	11227266	52	0.0073
Juiciness score	6	14152432	15141785	95	0.0073
Juiciness score	7	386109	1383318	113	0.0072
Juiciness score	2	3838778	4811060	73	0.00719
Juiciness score	6	5473371	6445175	76	0.00719
Juiciness score	9	63311335	64287483	32	0.00717
Juiciness score	24	61273250	62269817	108	0.00716
Juiciness score	3	84906131	85877294	35	0.00709
Juiciness score	6	33774948	34767134	38	0.00708
Juiciness score	17	35353805	36318784	36	0.00706
Juiciness score	7	31343335	32334690	52	0.00705
Juiciness score	9	38930544	39917723	66	0.00705
Juiciness score	16	1576145	2554663	142	0.00705
Juiciness score	8	8148100	9063135	68	0.00702
Juiciness score	8	70055626	71053536	106	0.00699
Juiciness score	20	2965728	3899524	61	0.00699
Juiciness score	28	10614311	11540368	24	0.00699
Juiciness score	1	34174940	35149839	25	0.00698
Juiciness score	11	59861202	60807905	81	0.00698
Juiciness score	11	22970721	23960426	15	0.00696
Juiciness score	10	87332989	88332632	60	0.00693
Juiciness score	22	28654822	29598985	35	0.00693
Juiciness score	6	48093578	49086271	57	0.00692
Juiciness score	17	38959187	39954504	44	0.00692
Juiciness score	15	40466171	41419948	53	0.0069
Juiciness score	28	23684348	24680302	42	0.00688
Juiciness score	8	107234827	108211168	15	0.00685
Juiciness score	24	46174427	47155098	76	0.00685
Juiciness score	26	8101467	9044606	44	0.00685
Juiciness score	11	13233282	14229992	125	0.00682
Juiciness score	19	2855462	3846872	35	0.00682
Juiciness score	9	66695382	67688909	49	0.00678
Juiciness score	14	75468957	76448163	67	0.00678
Juiciness score	12	2348932	3317916	36	0.00675
Juiciness score	4	59162747	60132585	27	0.00674
Juiciness score	3	6487437	7450558	70	0.00672
Juiciness score	7	80422941	81417156	113	0.00667
Juiciness score	24	49202222	50175324	89	0.00655
Juiciness score	12	5017164	5994358	19	0.00653
Juiciness score	1	100285402	101195925	17	0.00651
Juiciness score	15	62787861	63724643	89	0.00651
Juiciness score	3	3293897	4233590	35	0.00647
Juiciness score	3	43923135	44902917	38	0.00647
Juiciness score	11	95480689	96479338	85	0.00647
Juiciness score	4	41201498	42195534	15	0.00646
Juiciness score	19	6316391	7250802	38	0.00644
Juiciness score	22	58557165	59552118	176	0.00644
Juiciness score	1	50620013	51617457	20	0.0064
Juiciness score	3	74455687	75425862	52	0.00638
Juiciness score	23	4606794	5598967	42	0.00638
Juiciness score	4	82113323	83108884	74	0.00637
Juiciness score	16	17740679	18633047	25	0.00637
Juiciness score	10	96676428	97612602	24	0.00627
Juiciness score	15	32068174	32995777	68	0.00626
Juiciness score	25	19237818	20219863	142	0.00625
Juiciness score	24	18029890	19023758	14	0.00624
Juiciness score	11	81800852	82774027	30	0.00619
Juiciness score	4	93823055	94699823	66	0.00617
Juiciness score	7	54715590	55700335	28	0.00617
Juiciness score	2	31545418	32541962	45	0.00616
Juiciness score	6	59067396	60054431	67	0.00615
Juiciness score	10	77959499	78907161	22	0.00614
Juiciness score	9	41394203	42376176	60	0.00613
Juiciness score	20	51912959	52835591	11	0.00613
Juiciness score	10	1529667	2497001	90	0.00612
Juiciness score	14	46785504	47779185	39	0.00611
Juiciness score	22	30904149	31875401	18	0.00608
Juiciness score	8	93725138	94717470	175	0.00607
Juiciness score	8	95099825	96095977	58	0.00607
Juiciness score	6	110082186	111044234	93	0.00606
Juiciness score	15	69097032	70082679	12	0.00606
Juiciness score	18	16926728	17910918	43	0.00599
Juiciness score	19	18809146	19807043	77	0.00599
Juiciness score	13	7035977	8018225	44	0.00596
Juiciness score	20	53443504	54432910	24	0.00594
Juiciness score	10	17974959	18930341	47	0.00593
Juiciness score	5	53448928	54421524	18	0.00592
Juiciness score	19	10646380	11646004	98	0.0059
Juiciness score	15	20116100	21093434	49	0.00589
Juiciness score	14	35559768	36559432	40	0.00586
Juiciness score	1	123672683	124582359	15	0.00585
Juiciness score	9	60884889	61883689	111	0.00585
Juiciness score	1	7119811	8075890	56	0.00584
Juiciness score	2	91161656	92137448	108	0.00584
Juiciness score	1	22459664	23382846	36	0.00577
Juiciness score	15	33875790	34872714	62	0.00577
Juiciness score	27	38043770	39020377	48	0.00574
Juiciness score	14	2282659	3267905	100	0.00573
Juiciness score	6	96214832	97212628	37	0.00572
Juiciness score	17	9928162	10861891	45	0.00572
Juiciness score	1	105422305	106420946	40	0.00568
Juiciness score	11	96844	1079356	114	0.00567
Juiciness score	13	70835382	71815425	47	0.00567
Juiciness score	24	29766863	30756121	41	0.00567
Juiciness score	5	36097295	37069143	61	0.00566
Juiciness score	22	54498985	55482405	66	0.00566
Juiciness score	17	55569603	56566136	56	0.00565
Juiciness score	3	112931824	113918661	128	0.00564
Juiciness score	6	16633262	17613880	48	0.00564
Juiciness score	4	107233434	108217388	148	0.00563
Juiciness score	24	50219254	51130282	49	0.00563
Juiciness score	9	1749674	2716966	18	0.00562
Juiciness score	23	13489143	14487014	54	0.0056
Juiciness score	24	55913890	56909311	60	0.0056
Juiciness score	1	108667188	109639391	61	0.00559
Juiciness score	2	7681835	8671884	21	0.00559
Juiciness score	16	77447063	78441583	62	0.00559
Juiciness score	2	73286302	74261471	29	0.00558
Juiciness score	8	43505521	44484817	74	0.00557
Juiciness score	14	48057781	48961731	23	0.00556
Juiciness score	2	35588080	36587575	82	0.00555
Juiciness score	1	85790627	86784250	50	0.00554
Juiciness score	5	117930669	118926924	26	0.00554
Juiciness score	14	77989698	78936344	17	0.00554
Juiciness score	1	126326036	127321191	87	0.00552
Juiciness score	12	54911579	55859893	46	0.00552
Juiciness score	29	36700	1018262	42	0.00552
Juiciness score	5	50532635	51524093	55	0.00549
Juiciness score	8	110889124	111491864	84	0.00548
Juiciness score	1	156040426	156993181	24	0.00544
Juiciness score	20	45766550	46764951	27	0.00544
Juiciness score	4	96998183	97965216	46	0.00543
Juiciness score	4	65885869	66882641	53	0.00541
Juiciness score	13	32388099	33372262	58	0.00541
Juiciness score	5	13892317	14867038	53	0.0054
Juiciness score	23	1742448	2733413	15	0.0054
Juiciness score	3	110794937	111790528	64	0.00534
Juiciness score	11	89797815	90729077	30	0.00533
Juiciness score	6	42394916	43391484	20	0.00532
Juiciness score	6	38089862	39082331	16	0.00529
Juiciness score	14	12175643	13140071	26	0.00527
Juiciness score	11	91483828	92476478	32	0.00526
Juiciness score	8	25435823	26396558	23	0.00524
Juiciness score	17	23505173	24456038	19	0.00523
Juiciness score	28	14671357	15659141	50	0.00523
Juiciness score	1	5581508	6559166	48	0.00522
Juiciness score	1	47439819	48436492	16	0.00522
Juiciness score	2	25662091	26648858	74	0.00521
Juiciness score	11	75189919	76189743	29	0.0052
Juiciness score	12	38330901	39299824	12	0.0052
Juiciness score	1	20312624	21300919	29	0.00519
Juiciness score	20	58605389	59592160	86	0.00518
Juiciness score	8	54167952	55161042	32	0.00517
Juiciness score	1	129316447	130269306	63	0.00516
Juiciness score	7	99483079	100436001	21	0.00515
Juiciness score	7	29802791	30784668	46	0.00512
Juiciness score	11	3336733	4325848	96	0.00511
Juiciness score	20	33625980	34597656	61	0.00511
Juiciness score	10	65785069	66691455	19	0.00509
Juiciness score	15	6665614	7650382	57	0.00509
Juiciness score	2	79180895	80169193	51	0.00508
Juiciness score	7	34051735	35028517	65	0.00505
Juiciness score	14	72274561	73262420	52	0.00504
Juiciness score	17	18266121	19218048	47	0.00503
Juiciness score	2	14466549	15440328	55	0.00502
Juiciness score	5	5660281	6608918	58	0.00502
Juiciness score	12	9254315	10199340	20	0.00501
Juiciness score	29	30363897	31355454	16	0.005
Juiciness score	5	19246671	20145399	32	0.00497
Juiciness score	3	87266358	88265125	37	0.00496
Juiciness score	16	31569381	32544765	51	0.00496
Juiciness score	12	52085534	53067133	89	0.00493
Juiciness score	14	39557724	40390594	63	0.00493
Juiciness score	3	77599781	78583612	74	0.00492
Juiciness score	5	93061021	94039893	53	0.0049
Juiciness score	7	87326360	88297225	29	0.00489
Juiciness score	28	6866914	7836632	52	0.00488
Juiciness score	1	27171038	28059651	14	0.00487
Juiciness score	5	62019657	62933839	36	0.00487
Juiciness score	10	95629491	96569247	11	0.00486
Juiciness score	2	51889649	52886442	32	0.00485
Juiciness score	5	33064244	34053483	39	0.00485
Juiciness score	27	43750403	44717074	27	0.00485
Juiciness score	6	45192872	46173294	53	0.00484
Juiciness score	8	37024162	38000774	35	0.00483
Juiciness score	4	26323846	27282816	39	0.0048
Juiciness score	3	41811484	42790941	68	0.00478
Juiciness score	14	57557286	58522296	23	0.00478
Juiciness score	1	30840833	31809981	10	0.00476
Juiciness score	24	39683415	40656922	76	0.00476
Juiciness score	8	15378460	16301254	23	0.00475
Juiciness score	16	69607606	70598128	36	0.00474
Juiciness score	17	13555993	14542938	113	0.00473
Juiciness score	14	53058646	54032953	19	0.00471
Juiciness score	17	5574496	6570957	71	0.0047
Juiciness score	5	7277360	8270201	41	0.00468
Juiciness score	4	31091303	32071130	54	0.00467
Juiciness score	5	35047435	36026278	34	0.00465
Juiciness score	15	39452673	40452075	41	0.00465
Juiciness score	28	9388835	10386840	57	0.00463
Juiciness score	11	38485375	39481643	25	0.00461
Juiciness score	13	75775266	76666199	68	0.00459
Juiciness score	14	62783110	63768553	57	0.00459
Juiciness score	4	76666208	77665320	145	0.00458
Juiciness score	1	53290945	54168290	71	0.00456
Juiciness score	18	30210144	31131936	9	0.00456
Juiciness score	1	24541288	25511500	32	0.00452
Juiciness score	3	34939175	35918054	52	0.00452
Juiciness score	9	50920515	51839488	17	0.0045
Juiciness score	29	23323806	24320115	26	0.00449
Juiciness score	7	84608537	85592223	20	0.00442
Juiciness score	1	147418674	148353535	22	0.0044
Juiciness score	4	28401826	29393514	42	0.0044
Juiciness score	5	77924177	78920694	83	0.0044
Juiciness score	6	25695593	26693489	34	0.0044
Juiciness score	5	87164002	88157327	51	0.00439
Juiciness score	25	4778712	5682523	15	0.00439
Juiciness score	13	17180901	18167455	198	0.00438
Juiciness score	20	48467502	49458928	20	0.00438
Juiciness score	5	2324895	3273207	15	0.00436
Juiciness score	6	188606	1059767	19	0.00436
Juiciness score	12	46095239	47085215	46	0.00435
Juiciness score	27	13114725	14111875	39	0.00435
Juiciness score	8	33424212	34372860	21	0.00434
Juiciness score	1	113628574	114611189	60	0.00433
Juiciness score	9	74148751	75137011	76	0.00432
Juiciness score	16	20930318	21900824	33	0.00431
Juiciness score	13	19497132	20455892	63	0.0043
Juiciness score	1	46091871	47050759	47	0.00429
Juiciness score	7	103928656	104819407	11	0.00429
Juiciness score	9	99008815	100004540	18	0.00428
Juiciness score	26	19469145	20458847	47	0.00428
Juiciness score	4	110308532	111290586	22	0.00427
Juiciness score	10	61688827	62649210	55	0.00427
Juiciness score	21	36963647	37925644	16	0.00427
Juiciness score	4	16080372	17065068	28	0.00426
Juiciness score	9	54193058	55167324	17	0.00426
Juiciness score	14	45669019	46539762	28	0.00426
Juiciness score	14	28909354	29908522	39	0.00425
Juiciness score	13	68811167	69809566	30	0.00424
Juiciness score	27	11068990	12044794	12	0.00424
Juiciness score	12	75512712	76481344	102	0.00422
Juiciness score	11	85128941	86127780	36	0.00419
Juiciness score	20	16462119	17454925	30	0.00419
Juiciness score	3	80405201	81375852	56	0.00414
Juiciness score	25	29074908	30044455	34	0.00414
Juiciness score	3	109402905	110396513	170	0.00413
Juiciness score	9	13295070	14224642	18	0.00413
Juiciness score	24	9321978	10269111	48	0.00413
Juiciness score	6	94410538	95406549	25	0.00412
Juiciness score	22	3798423	4796453	22	0.00412
Juiciness score	21	1089296	2073231	39	0.00411
Juiciness score	6	81356884	82352212	13	0.00409
Juiciness score	7	96559939	97508892	26	0.00409
Juiciness score	2	53108369	54098591	36	0.00404
Juiciness score	12	6716033	7672517	12	0.00403
Juiciness score	26	5321723	6318084	26	0.00402
Juiciness score	7	102531442	103508998	53	0.00401
Juiciness score	11	42568364	43546117	25	0.00401
Juiciness score	29	11573547	12539426	54	0.00401
Juiciness score	9	3975998	4969662	18	0.004
Juiciness score	28	31131586	32101505	18	0.00397
Juiciness score	6	69505539	70431058	39	0.00396
Juiciness score	4	85066884	86035452	47	0.00394
Juiciness score	6	100378593	101294671	28	0.00394
Juiciness score	1	16155668	17105670	13	0.00393
Juiciness score	1	49314301	50312222	32	0.00392
Juiciness score	24	42950898	43950405	70	0.00392
Juiciness score	6	62594145	63580857	40	0.0039
Juiciness score	1	127832206	128822885	41	0.00389
Juiciness score	17	12046252	12955311	65	0.00389
Juiciness score	1	3783330	4777673	52	0.00387
Juiciness score	11	11844818	12721732	50	0.00387
Juiciness score	18	29016392	29971960	17	0.00385
Juiciness score	18	26016195	26996637	78	0.00382
Juiciness score	3	93568742	94561073	135	0.00381
Juiciness score	4	54993341	55951139	47	0.00381
Juiciness score	13	5141042	6038638	27	0.00381
Juiciness score	18	42391714	43386843	102	0.00381
Juiciness score	22	23111139	24050882	47	0.00381
Juiciness score	7	70114332	71094251	43	0.0038
Juiciness score	15	8657113	9596693	20	0.0038
Juiciness score	7	78565800	79523136	15	0.00378
Juiciness score	21	3238991	4167947	16	0.00378
Juiciness score	6	23297539	24292440	23	0.00377
Juiciness score	6	54809575	55762320	37	0.00376
Juiciness score	16	15290752	16191164	18	0.00375
Juiciness score	20	43728854	44673055	17	0.00375
Juiciness score	1	86915812	87908115	62	0.00373
Juiciness score	12	836007	1786737	28	0.00371
Juiciness score	3	63135054	64094066	17	0.0037
Juiciness score	21	18307371	19274686	19	0.0037
Juiciness score	6	8529854	9483232	13	0.00369
Juiciness score	27	30939283	31928930	18	0.00369
Juiciness score	8	12378987	13348241	16	0.00368
Juiciness score	8	38033518	39013330	92	0.00368
Juiciness score	27	33299398	34293368	111	0.00367
Juiciness score	5	8323205	9247874	21	0.00366
Juiciness score	13	37010693	38009286	92	0.00366
Juiciness score	6	86150430	87090740	57	0.00364
Juiciness score	25	24653122	25645033	124	0.00364
Juiciness score	9	81924340	82923688	31	0.00363
Juiciness score	13	224820	1087118	60	0.00361
Juiciness score	24	13777849	14772616	26	0.00361
Juiciness score	8	29808970	30764114	19	0.0036
Juiciness score	22	24465154	25442381	17	0.00357
Juiciness score	9	58511465	59415296	16	0.00356
Juiciness score	6	6802787	7797311	30	0.00355
Juiciness score	12	19463218	20458505	25	0.00354
Juiciness score	2	70609897	71545762	91	0.00353
Juiciness score	6	77117217	78040728	19	0.00352
Juiciness score	11	31882807	32798205	13	0.00351
Juiciness score	1	120957439	121946677	20	0.00349
Juiciness score	4	43056618	44033467	56	0.00348
Juiciness score	1	211734	1204825	54	0.00347
Juiciness score	1	60434371	61409890	19	0.00346
Juiciness score	1	96484035	97483632	80	0.00346
Juiciness score	5	51923560	52765269	10	0.00346
Juiciness score	7	53645958	54533689	37	0.00344
Juiciness score	7	32682099	33616777	40	0.00343
Juiciness score	5	11902789	12900205	60	0.00342
Juiciness score	22	311724	1295940	65	0.00342
Juiciness score	28	2106779	3093457	60	0.00342
Juiciness score	10	2673710	3635156	30	0.0034
Juiciness score	9	71840955	72810178	35	0.00339
Juiciness score	28	16805894	17776649	20	0.00338
Juiciness score	12	71135633	72133626	235	0.00335
Juiciness score	6	10145601	11097977	24	0.00333
Juiciness score	6	56284847	57260380	56	0.00333
Juiciness score	1	44026431	44959284	65	0.00331
Juiciness score	1	73294980	74175764	51	0.0033
Juiciness score	6	79563012	80546979	20	0.00328
Juiciness score	6	87656822	88648008	81	0.00328
Juiciness score	5	84839172	85781773	54	0.00326
Juiciness score	1	74822505	75798317	24	0.00325
Juiciness score	9	35405580	36374323	16	0.00325
Juiciness score	14	16657632	17648942	45	0.00325
Juiciness score	12	48802738	49776977	14	0.00323
Juiciness score	6	11148977	12142889	25	0.00322
Juiciness score	10	11112283	12106077	91	0.00322
Juiciness score	17	14660539	15652225	43	0.0032
Juiciness score	2	87617383	88602976	35	0.00318
Juiciness score	11	94182461	95171691	64	0.00318
Juiciness score	5	58924251	59922301	154	0.00317
Juiciness score	12	34079570	34989764	90	0.00317
Juiciness score	9	55358467	56354025	16	0.00316
Juiciness score	7	74593989	75566530	39	0.00313
Juiciness score	21	10912790	11879136	15	0.00313
Juiciness score	4	52847380	53827646	25	0.00312
Juiciness score	5	91196362	92191291	56	0.00311
Juiciness score	8	19634264	20617143	23	0.00311
Juiciness score	25	6693132	7689263	43	0.0031
Juiciness score	9	20104367	21081385	13	0.00309
Juiciness score	20	25581252	26449927	45	0.00309
Juiciness score	6	4412674	5389406	23	0.00308
Juiciness score	12	47309976	48303601	53	0.00304
Juiciness score	21	51893659	52888570	23	0.00304
Juiciness score	17	19315457	20301409	26	0.00303
Juiciness score	14	56026480	56949225	42	0.00302
Juiciness score	15	38094494	39058502	61	0.00302
Juiciness score	3	50064380	51057396	51	0.00299
Juiciness score	20	42102074	42942535	20	0.00299
Juiciness score	10	22810789	23726537	215	0.00298
Juiciness score	8	40731383	41696260	26	0.00297
Juiciness score	17	36662187	37661603	20	0.00297
Juiciness score	19	1811146	2781644	31	0.00296
Juiciness score	1	89950486	90935005	22	0.00295
Juiciness score	9	16801612	17789761	21	0.00294
Juiciness score	12	42552122	43543060	13	0.00294
Juiciness score	4	89717462	90691843	15	0.00291
Juiciness score	8	108270441	109228811	15	0.00291
Juiciness score	18	19730335	20614222	21	0.0029
Juiciness score	6	64442086	65420966	23	0.00289
Juiciness score	4	38029032	39023860	33	0.00288
Juiciness score	6	29309511	30308422	44	0.00288
Juiciness score	9	67755435	68740453	56	0.00288
Juiciness score	27	4234197	5214724	14	0.00288
Juiciness score	29	10536362	11528887	18	0.00288
Juiciness score	3	75785634	76783637	23	0.00287
Juiciness score	5	47922920	48874064	37	0.00287
Juiciness score	7	48366868	49359505	33	0.00287
Juiciness score	23	42156791	43123142	59	0.00286
Juiciness score	11	40722962	41601022	27	0.00285
Juiciness score	13	79699951	80626907	32	0.00285
Juiciness score	10	91679437	92676991	58	0.00282
Juiciness score	14	50545347	51503257	15	0.00282
Juiciness score	28	3452115	4415253	78	0.00282
Juiciness score	29	35073315	36062767	16	0.00282
Juiciness score	7	88867175	89846940	18	0.00281
Juiciness score	1	12248784	13205497	13	0.00279
Juiciness score	11	29466098	30464541	64	0.00279
Juiciness score	5	65817004	66816466	28	0.00278
Juiciness score	1	39467448	40420207	11	0.00277
Juiciness score	6	107937749	108898352	52	0.00276
Juiciness score	2	86270868	87219833	19	0.00275
Juiciness score	8	27680312	28650380	30	0.00274
Juiciness score	4	22098165	23046088	23	0.00272
Juiciness score	11	15182386	16153794	65	0.00272
Juiciness score	7	63765326	64730800	16	0.0027
Juiciness score	6	68095121	69082237	69	0.00269
Juiciness score	9	7298951	8257979	22	0.00268
Juiciness score	9	76576713	77560872	63	0.00267
Juiciness score	19	4568029	5536489	45	0.00266
Juiciness score	24	35737119	36685873	19	0.00265
Juiciness score	2	40427466	41377717	15	0.00263
Juiciness score	24	52136857	53103132	21	0.00263
Juiciness score	28	21003675	21881345	12	0.00262
Juiciness score	3	96785820	97776883	23	0.00261
Juiciness score	24	26680497	27671338	16	0.0026
Juiciness score	17	15707423	16705870	34	0.00259
Juiciness score	26	9144619	10107261	43	0.00259
Juiciness score	1	77266687	78169236	23	0.00258
Juiciness score	4	33578349	34572169	22	0.00257
Juiciness score	1	137885484	138884912	37	0.00256
Juiciness score	4	91370510	92351942	84	0.00255
Juiciness score	29	19755227	20737659	26	0.00255
Juiciness score	3	39856876	40833981	62	0.00254
Juiciness score	20	8244125	9235515	41	0.00254
Juiciness score	4	23304806	24265894	24	0.00252
Juiciness score	26	29125453	30061044	13	0.00252
Juiciness score	6	32127567	33117266	21	0.00251
Juiciness score	15	18958302	19909904	16	0.00248
Juiciness score	19	58877453	59872022	25	0.00247
Juiciness score	4	100720770	101689426	32	0.00245
Juiciness score	1	21457294	22359893	25	0.00244
Juiciness score	2	74707612	75701914	20	0.00244
Juiciness score	22	36021959	36928358	33	0.00244
Juiciness score	1	26001083	26921328	31	0.00243
Juiciness score	8	21435553	22329811	23	0.00243
Juiciness score	9	92719513	93613642	16	0.00243
Juiciness score	29	14741921	15687265	13	0.00241
Juiciness score	2	109167819	110084031	19	0.0024
Juiciness score	20	63380694	64371581	35	0.0024
Juiciness score	19	11773130	12759029	56	0.00238
Juiciness score	5	38573215	39494429	19	0.00237
Juiciness score	8	88329534	89280421	63	0.00237
Juiciness score	23	37782060	38744924	27	0.00237
Juiciness score	1	14579710	15537393	20	0.00235
Juiciness score	2	116529591	117512989	25	0.00234
Juiciness score	22	26461578	27417723	24	0.00234
Juiciness score	8	14310430	15298884	20	0.00233
Juiciness score	11	104734562	105692412	86	0.00233
Juiciness score	25	30663881	31569710	18	0.00233
Juiciness score	15	3752487	4749231	28	0.00232
Juiciness score	24	10332349	11323276	20	0.00231
Juiciness score	7	28335344	29311135	26	0.0023
Juiciness score	10	94310732	95268946	16	0.0023
Juiciness score	3	27523555	28483227	50	0.00229
Juiciness score	26	35292981	36242212	37	0.00227
Juiciness score	2	72015118	73005102	30	0.00226
Juiciness score	6	46233084	47202455	21	0.00226
Juiciness score	4	75541635	76540393	58	0.00225
Juiciness score	11	50972542	51925808	13	0.00225
Juiciness score	15	66064219	67062742	71	0.00225
Juiciness score	17	8012177	8996555	22	0.00224
Juiciness score	12	79789862	80768738	15	0.00223
Juiciness score	12	81628796	82530111	22	0.00223
Juiciness score	23	5673892	6655914	47	0.00223
Juiciness score	9	24252390	25151106	29	0.00222
Juiciness score	12	8111397	9035851	13	0.00222
Juiciness score	7	50449679	51436757	91	0.0022
Juiciness score	8	72515403	73500384	68	0.0022
Juiciness score	11	97162012	98158065	53	0.0022
Juiciness score	14	14536469	15481849	51	0.0022
Juiciness score	5	17249713	18229116	47	0.00219
Juiciness score	23	43373474	44318876	45	0.00219
Juiciness score	26	3995139	4976894	14	0.00218
Juiciness score	28	11807107	12792233	16	0.00218
Juiciness score	24	4060134	5052764	41	0.00217
Juiciness score	28	37660639	38643820	17	0.00216
Juiciness score	12	40049870	40978456	13	0.00214
Juiciness score	2	41478799	42394998	12	0.00213
Juiciness score	11	76863768	77843893	20	0.00213
Juiciness score	15	2338298	3284464	24	0.00213
Juiciness score	22	45796550	46762508	28	0.00211
Juiciness score	1	84235226	85211814	18	0.0021
Juiciness score	3	94667700	95652416	49	0.0021
Juiciness score	4	88714595	89688463	32	0.00209
Juiciness score	27	25227473	26225564	28	0.00209
Juiciness score	3	5369689	6297739	23	0.00208
Juiciness score	4	49908417	50901232	62	0.00208
Juiciness score	27	183076	1179968	26	0.00207
Juiciness score	1	59427642	60407514	21	0.00206
Juiciness score	9	18015290	18946845	32	0.00206
Juiciness score	10	98345678	99303161	14	0.00205
Juiciness score	9	75340534	76319841	81	0.00204
Juiciness score	9	97537718	98519942	25	0.00204
Juiciness score	17	21154523	22124667	22	0.00204
Juiciness score	3	83778555	84706206	34	0.00203
Juiciness score	7	77207218	78116299	18	0.00203
Juiciness score	29	13676954	14665051	13	0.00202
Juiciness score	22	27652146	28593803	25	0.00201
Juiciness score	6	43401661	44392974	30	0.002
Juiciness score	24	21899353	22805557	39	0.002
Juiciness score	27	27333283	28243665	13	0.002
Juiciness score	6	30715839	31669870	23	0.00199
Juiciness score	27	9705248	10675111	12	0.00199
Juiciness score	2	80481421	81415525	23	0.00197
Juiciness score	24	47756385	48722622	29	0.00196
Juiciness score	4	11511465	12505207	49	0.00195
Juiciness score	25	23551798	24501550	17	0.00194
Juiciness score	2	21341778	22324107	44	0.00193
Juiciness score	4	99213920	100193896	47	0.00193
Juiciness score	5	79045696	80043934	20	0.00193
Juiciness score	27	29788997	30732561	21	0.00193
Juiciness score	10	41986957	42969811	60	0.00192
Juiciness score	20	57496619	58495620	25	0.00192
Juiciness score	5	15128342	16082425	29	0.0019
Juiciness score	10	39451275	40442828	22	0.0019
Juiciness score	3	90191502	91191492	22	0.00189
Juiciness score	7	64867815	65836393	56	0.00189
Juiciness score	14	68017064	69003571	25	0.00189
Juiciness score	18	41062299	42055748	34	0.00188
Juiciness score	1	133946585	134923638	31	0.00187
Juiciness score	22	15246051	16213147	40	0.00187
Juiciness score	6	27664642	28656407	26	0.00186
Juiciness score	7	55807681	56804927	12	0.00186
Juiciness score	7	66439620	67410055	15	0.00186
Juiciness score	13	33499601	34499480	48	0.00186
Juiciness score	6	105733245	106702510	20	0.00185
Juiciness score	11	52758789	53714381	10	0.00184
Juiciness score	15	278142	1183441	107	0.00184
Juiciness score	20	61017106	61971945	16	0.00184
Juiciness score	6	49094600	50090470	31	0.0018
Juiciness score	9	10930008	11875613	29	0.0018
Juiciness score	11	67406993	68380416	55	0.0018
Juiciness score	22	39798673	40640210	11	0.0018
Juiciness score	2	65335728	66238615	31	0.00179
Juiciness score	7	75609551	76537357	10	0.00179
Juiciness score	7	81432206	82414180	26	0.00179
Juiciness score	2	37020405	38010820	55	0.00178
Juiciness score	5	95829272	96826963	49	0.00178
Juiciness score	4	17322859	18315736	13	0.00177
Juiciness score	15	12167647	13148806	10	0.00176
Juiciness score	16	13322398	14301892	15	0.00176
Juiciness score	4	51637285	52577963	37	0.00175
Juiciness score	4	79829884	80784074	18	0.00175
Juiciness score	6	72350921	73322698	29	0.00175
Juiciness score	18	43397913	44360841	78	0.00175
Juiciness score	22	41780780	42734654	32	0.00175
Juiciness score	21	4268645	5251678	31	0.00174
Juiciness score	23	18822251	19795299	53	0.00174
Juiciness score	3	42882045	43820981	90	0.00172
Juiciness score	11	55650212	56609479	18	0.00172
Juiciness score	5	963618	1935021	59	0.0017
Juiciness score	6	19735945	20723736	46	0.00168
Juiciness score	14	71145144	72090653	27	0.00168
Juiciness score	20	47066817	48011000	16	0.00167
Juiciness score	28	5575797	6534383	79	0.00167
Juiciness score	5	37247097	38239745	31	0.00166
Juiciness score	5	45721348	46623092	25	0.00166
Juiciness score	19	629227	1603413	16	0.00166
Juiciness score	12	60002395	60997744	21	0.00164
Juiciness score	2	33118040	34112109	28	0.0016
Juiciness score	6	98258398	99237786	20	0.0016
Juiciness score	8	18349540	19346220	18	0.0016
Juiciness score	21	35814498	36747942	14	0.0016
Juiciness score	4	27365526	28342041	17	0.00159
Juiciness score	23	35474287	36446742	20	0.00159
Juiciness score	11	37437087	38347017	114	0.00157
Juiciness score	9	90336242	91309653	35	0.00155
Juiciness score	3	67456895	68443615	20	0.00154
Juiciness score	22	19930860	20896013	11	0.00154
Juiciness score	16	10872800	11835261	15	0.00153
Juiciness score	27	41733611	42689272	48	0.00152
Juiciness score	8	46514367	47468132	28	0.00151
Juiciness score	21	8995908	9980231	14	0.00149
Juiciness score	27	8693369	9669369	11	0.00149
Juiciness score	8	35864640	36851180	26	0.00148
Juiciness score	5	83512055	84501754	40	0.00147
Juiciness score	23	36736355	37729588	24	0.00147
Juiciness score	7	49394206	50373852	103	0.00146
Juiciness score	2	66508870	67494953	18	0.00145
Juiciness score	2	67639444	68638010	26	0.00145
Juiciness score	9	72932422	73910531	47	0.00145
Juiciness score	2	127236966	128188551	69	0.00144
Juiciness score	8	52785587	53762931	39	0.00144
Juiciness score	24	31129723	32082769	23	0.00144
Juiciness score	13	40513422	41480575	40	0.00143
Juiciness score	13	34659229	35590752	57	0.00142
Juiciness score	13	49568372	50559563	14	0.00142
Juiciness score	1	88640992	89623272	12	0.0014
Juiciness score	1	154862484	155850348	22	0.00139
Juiciness score	4	77723216	78662398	26	0.00139
Juiciness score	14	17706620	18652101	31	0.00139
Juiciness score	10	30358971	31244060	41	0.00137
Juiciness score	14	43551152	44548866	32	0.00137
Juiciness score	5	76572526	77550424	46	0.00136
Juiciness score	5	80052582	81038371	75	0.00136
Juiciness score	8	41735284	42720374	42	0.00136
Juiciness score	8	56370867	57354805	12	0.00134
Juiciness score	8	96716154	97675260	23	0.00133
Juiciness score	15	11004493	11990029	11	0.00132
Juiciness score	21	16939857	17874642	21	0.00132
Juiciness score	12	3693855	4606113	13	0.00131
Juiciness score	21	61961430	62828495	12	0.00131
Juiciness score	29	16040528	17037783	15	0.00131
Juiciness score	20	65988032	66972901	36	0.00128
Juiciness score	10	8617030	9554640	37	0.00127
Juiciness score	27	6678058	7677839	84	0.00127
Juiciness score	10	5390488	6357908	36	0.00125
Juiciness score	15	36939055	37937279	43	0.00125
Juiciness score	6	75395728	76388395	11	0.00124
Juiciness score	8	26472594	27469550	48	0.00124
Juiciness score	13	8346976	9283838	15	0.00124
Juiciness score	2	76924667	77884361	14	0.00123
Juiciness score	12	66849830	67801611	14	0.00123
Juiciness score	1	62161436	63139698	13	0.00122
Juiciness score	6	78231805	79185247	13	0.00122
Juiciness score	11	58513192	59504575	19	0.00122
Juiciness score	22	8059569	9057689	24	0.00121
Juiciness score	3	4363949	5190148	13	0.0012
Juiciness score	6	53245565	54231133	17	0.0012
Juiciness score	8	34772824	35760671	11	0.00118
Juiciness score	29	2293964	3274342	28	0.00118
Juiciness score	2	50495916	51449053	10	0.00117
Juiciness score	9	5629412	6624257	15	0.00117
Juiciness score	11	39585066	40555641	13	0.00117
Juiciness score	14	20422957	21413103	39	0.00117
Juiciness score	4	83573297	84546988	16	0.00116
Juiciness score	3	95739285	96579398	20	0.00114
Juiciness score	6	51704975	52645662	16	0.00114
Juiciness score	13	21732483	22729535	34	0.00114
Juiciness score	24	33461733	34437717	40	0.00113
Juiciness score	3	61646018	62602954	24	0.00111
Juiciness score	1	119775265	120767057	21	0.0011
Juiciness score	11	83905791	84678345	7	0.0011
Juiciness score	23	22750878	23663060	21	0.0011
Juiciness score	17	10938025	11909097	22	0.00109
Juiciness score	4	108935465	109885043	12	0.00106
Juiciness score	7	73574389	74543202	17	0.00106
Juiciness score	7	35232843	36183804	14	0.00104
Juiciness score	11	17038154	18007252	12	0.00104
Juiciness score	7	105504661	106500304	14	0.00101
Juiciness score	28	36628219	37566137	14	0.00101
Juiciness score	5	60993579	61907183	24	0.00099
Juiciness score	27	12113857	12932024	12	0.00099
Juiciness score	7	57925118	58883834	32	0.00097
Juiciness score	24	44047875	45038505	24	0.00097
Juiciness score	3	45408451	46329515	25	0.00096
Juiciness score	24	27780789	28753452	21	0.00096
Juiciness score	4	80895419	81866760	29	0.00094
Juiciness score	4	57013997	57942652	25	0.00093
Juiciness score	3	70447224	71431286	23	0.00092
Juiciness score	9	2792938	3723077	12	0.00092
Juiciness score	11	32901532	33792553	25	0.00092
Juiciness score	11	54590248	55575538	20	0.00092
Juiciness score	7	97677973	98601085	34	0.00091
Juiciness score	12	41054109	42005673	11	0.00091
Juiciness score	24	5415601	6371575	8	0.00091
Juiciness score	20	50628579	51589878	16	0.0009
Juiciness score	12	43571333	44566930	20	0.00089
Juiciness score	24	54355477	55295472	22	0.00089
Juiciness score	21	7732401	8685020	32	0.00088
Juiciness score	3	79253351	80231650	43	0.00087
Juiciness score	14	40863827	41854225	39	0.00085
Juiciness score	2	81677503	82668108	15	0.00084
Juiciness score	8	92255869	93253303	24	0.00083
Juiciness score	24	15965883	16874416	11	0.00083
Juiciness score	1	91070586	92041597	18	0.0008
Juiciness score	26	1292511	2238742	15	0.00078
Juiciness score	2	98467356	99409635	15	0.00077
Juiciness score	12	44703903	45650558	13	0.00077
Juiciness score	1	103992204	104987991	15	0.00076
Juiciness score	4	95846167	96805972	36	0.00075
Juiciness score	6	108951999	109936053	18	0.00075
Juiciness score	10	93095953	94076352	16	0.00074
Juiciness score	2	99807992	100793281	18	0.00072
Juiciness score	17	37803133	38661101	12	0.00072
Juiciness score	6	73352592	74340188	12	0.00071
Juiciness score	10	32646966	33574065	19	0.00071
Juiciness score	10	40861564	41762910	12	0.00071
Juiciness score	7	85688629	86682998	15	0.00069
Juiciness score	12	69804346	70767359	75	0.00069
Juiciness score	20	49562973	50444499	12	0.00068
Juiciness score	21	2109801	3041574	29	0.00068
Juiciness score	29	7501713	8477082	21	0.00068
Juiciness score	1	23477787	24476580	15	0.00067
Juiciness score	4	53935336	54869131	26	0.00067
Juiciness score	3	71704029	72443741	17	0.00065
Juiciness score	13	18464162	19457766	25	0.00065
Juiciness score	8	78177178	79167632	29	0.00064
Juiciness score	15	70398291	71397710	11	0.00062
Juiciness score	1	17235751	18094159	9	0.00061
Juiciness score	6	61581893	62534948	14	0.00061
Juiciness score	5	86005125	86885348	22	0.00057
Juiciness score	13	47009535	47952032	59	0.00057
Juiciness score	12	56323056	57304652	13	0.00056
Juiciness score	22	1418645	2411918	50	0.00056
Juiciness score	24	16990695	17943061	12	0.00056
Juiciness score	1	115461409	116409503	36	0.00055
Juiciness score	3	36159480	37126425	13	0.00055
Juiciness score	14	13435097	14274197	39	0.00055
Juiciness score	6	74377720	75259115	9	0.00048
Juiciness score	27	35568889	36539133	37	0.00046
Juiciness score	24	14872063	15849402	12	0.00044
Juiciness score	12	57411076	58393712	12	0.00042
Juiciness score	9	78021748	78984268	11	0.00036
Juiciness score	5	89763679	90707048	26	0.00034
Juiciness score	9	46289787	47140452	10	0.00034
Juiciness score	12	37220591	38210232	11	0.00034
Juiciness score	4	56004026	56911744	31	0.00033
Juiciness score	4	39098351	40052057	17	0.00031
Juiciness score	3	38268209	39164194	14	0.0003
Juiciness score	10	31576602	32551791	31	0.00029
Juiciness score	6	106739419	107726849	13	0.00028
Juiciness score	8	4161624	5114851	13	0.00023
Juiciness score	12	58648297	59638302	17	0.00022
Juiciness score	15	9870575	10761490	11	0.00022
Juiciness score	22	29688945	30688590	25	0.00021
Juiciness score	21	23826	1007137	87	0.00016
Juiciness score	20	59768633	60732819	11	0.00012
Juiciness score	3	37209678	38058592	9	9e-05
Juiciness score	1	158125326	158084578	0	0
Juiciness score	1	158210016	158125326	0	0
Juiciness score	1	158215960	158210016	0	0
Juiciness score	1	158217159	158215960	0	0
Juiciness score	1	158219115	158217159	0	0
Juiciness score	1	158219211	158219115	0	0
Juiciness score	1	158219282	158219211	0	0
Juiciness score	1	158220047	158219282	0	0
Juiciness score	1	158222513	158220047	0	0
Juiciness score	1	158226647	158222513	0	0
Juiciness score	1	158226977	158226647	0	0
Juiciness score	1	158227949	158226977	0	0
Juiciness score	1	158229705	158227949	0	0
Juiciness score	1	158229836	158229705	0	0
Juiciness score	1	158244233	158229836	0	0
Juiciness score	1	158244269	158244233	0	0
Juiciness score	1	158248484	158244269	0	0
Juiciness score	1	158254846	158248484	0	0
Juiciness score	1	158254920	158254846	0	0
Juiciness score	1	158272309	158254920	0	0
Juiciness score	1	158296636	158272309	0	0
Juiciness score	1	158302234	158296636	0	0
Juiciness score	1	158303826	158302234	0	0
Juiciness score	1	158303991	158303826	0	0
Juiciness score	1	158304020	158303991	0	0
Juiciness score	1	158304059	158304020	0	0
Juiciness score	1	158304061	158304059	0	0
Juiciness score	1	158313212	158304061	0	0
Juiciness score	1	158313236	158313212	0	0
Juiciness score	1	158313240	158313236	0	0
Juiciness score	1	158313359	158313240	0	0
Juiciness score	1	158325303	158313359	0	0
Juiciness score	1	158336590	158325303	0	0
Juiciness score	1	158346976	158336590	0	0
Juiciness score	1	158472415	158346976	0	0
Juiciness score	2	136150892	136116191	0	0
Juiciness score	2	136151120	136150892	0	0
Juiciness score	2	136151305	136151120	0	0
Juiciness score	2	136151362	136151305	0	0
Juiciness score	2	136151488	136151362	0	0
Juiciness score	2	136151732	136151488	0	0
Juiciness score	2	136151773	136151732	0	0
Juiciness score	2	136152019	136151773	0	0
Juiciness score	2	136168771	136152019	0	0
Juiciness score	2	136187879	136168771	0	0
Juiciness score	2	136188007	136187879	0	0
Juiciness score	2	136188035	136188007	0	0
Juiciness score	2	136188161	136188035	0	0
Juiciness score	2	136188166	136188161	0	0
Juiciness score	2	136188194	136188166	0	0
Juiciness score	2	136188194	136188194	0	0
Juiciness score	2	136188421	136188194	0	0
Juiciness score	2	136188467	136188421	0	0
Juiciness score	2	136188546	136188467	0	0
Juiciness score	2	136188613	136188546	0	0
Juiciness score	2	136188688	136188613	0	0
Juiciness score	2	136188707	136188688	0	0
Juiciness score	2	136189040	136188707	0	0
Juiciness score	2	136189040	136189040	0	0
Juiciness score	2	136189049	136189040	0	0
Juiciness score	2	136189049	136189049	0	0
Juiciness score	2	136189132	136189049	0	0
Juiciness score	2	136189133	136189132	0	0
Juiciness score	2	136189204	136189133	0	0
Juiciness score	2	136189366	136189204	0	0
Juiciness score	2	136189424	136189366	0	0
Juiciness score	2	136189454	136189424	0	0
Juiciness score	2	136189507	136189454	0	0
Juiciness score	2	136189990	136189507	0	0
Juiciness score	2	136218516	136189990	0	0
Juiciness score	3	120139261	120129563	0	0
Juiciness score	3	120145703	120139261	0	0
Juiciness score	3	120156008	120145703	0	0
Juiciness score	3	120157596	120156008	0	0
Juiciness score	3	120159521	120157596	0	0
Juiciness score	3	120159543	120159521	0	0
Juiciness score	3	120161030	120159543	0	0
Juiciness score	3	120161081	120161030	0	0
Juiciness score	3	120161086	120161081	0	0
Juiciness score	3	120162891	120161086	0	0
Juiciness score	3	120163739	120162891	0	0
Juiciness score	3	120165590	120163739	0	0
Juiciness score	3	120167279	120165590	0	0
Juiciness score	3	120174323	120167279	0	0
Juiciness score	3	120176050	120174323	0	0
Juiciness score	3	120181376	120176050	0	0
Juiciness score	3	120186455	120181376	0	0
Juiciness score	3	120195515	120186455	0	0
Juiciness score	3	120207143	120195515	0	0
Juiciness score	3	120207658	120207143	0	0
Juiciness score	3	120208228	120207658	0	0
Juiciness score	3	120208356	120208228	0	0
Juiciness score	3	120208922	120208356	0	0
Juiciness score	3	120209610	120208922	0	0
Juiciness score	3	120213206	120209610	0	0
Juiciness score	3	120215006	120213206	0	0
Juiciness score	3	120216791	120215006	0	0
Juiciness score	3	120227394	120216791	0	0
Juiciness score	3	120228068	120227394	0	0
Juiciness score	3	120234011	120228068	0	0
Juiciness score	3	120236441	120234011	0	0
Juiciness score	3	120246453	120236441	0	0
Juiciness score	3	120249424	120246453	0	0
Juiciness score	3	120259030	120249424	0	0
Juiciness score	3	120266664	120259030	0	0
Juiciness score	3	120275667	120266664	0	0
Juiciness score	3	120281803	120275667	0	0
Juiciness score	3	120281995	120281803	0	0
Juiciness score	3	120287602	120281995	0	0
Juiciness score	3	120294976	120287602	0	0
Juiciness score	3	120295301	120294976	0	0
Juiciness score	3	120295352	120295301	0	0
Juiciness score	3	120295574	120295352	0	0
Juiciness score	3	120299356	120295574	0	0
Juiciness score	3	120307690	120299356	0	0
Juiciness score	3	120312415	120307690	0	0
Juiciness score	3	120312561	120312415	0	0
Juiciness score	3	120315874	120312561	0	0
Juiciness score	3	120315917	120315874	0	0
Juiciness score	3	120315936	120315917	0	0
Juiciness score	3	120315986	120315936	0	0
Juiciness score	3	120316149	120315986	0	0
Juiciness score	3	120316233	120316149	0	0
Juiciness score	3	120316277	120316233	0	0
Juiciness score	3	120316769	120316277	0	0
Juiciness score	3	120325612	120316769	0	0
Juiciness score	3	120329955	120325612	0	0
Juiciness score	3	120330020	120329955	0	0
Juiciness score	3	120330145	120330020	0	0
Juiciness score	3	120330164	120330145	0	0
Juiciness score	3	120330179	120330164	0	0
Juiciness score	3	120331083	120330179	0	0
Juiciness score	3	120333579	120331083	0	0
Juiciness score	3	120333692	120333579	0	0
Juiciness score	3	120336761	120333692	0	0
Juiciness score	3	120338297	120336761	0	0
Juiciness score	3	120346593	120338297	0	0
Juiciness score	3	120348748	120346593	0	0
Juiciness score	3	120351206	120348748	0	0
Juiciness score	3	120351286	120351206	0	0
Juiciness score	3	120351560	120351286	0	0
Juiciness score	3	120351644	120351560	0	0
Juiciness score	3	120351997	120351644	0	0
Juiciness score	3	120356921	120351997	0	0
Juiciness score	3	120358906	120356921	0	0
Juiciness score	3	120360210	120358906	0	0
[truncated: 1,712 more rows]
