# Supplementary material for: Genomic Approaches Reveal Pleiotropic Effects in Crossbred Beef Cattle
Source: Front Genet. 2021 Mar 19;12:627055. doi: 10.3389/fgene.2021.627055 (PMC8017557; doi:10.3389/fgene.2021.627055)
Supplement: Supplementary Table 5 — The number of SNPs and additive genetic variance (%) explained in FLAV by 1-Mb genomic windows from single-trait WssGBLUP analysis correcting for indirect effects where all other traits were included as covariates. [file Table_5.xlsx]

## Sheet: SupplementaryTable5
Supplementary Table 5. The number of SNPs and additive genetic variance (%) explained in FLAV by 1-Mb genomic windows from single-trait WssGBLUP analysis correcting for indirect effects where all other traits were included as covariates.
Trait	Chromosome	Start position	End position	Number of SNP within window	% Genetic variance explained
Beef flavor score	18	61492103	62491546	494	2.30846
Beef flavor score	29	40801045	41792562	397	1.67122
Beef flavor score	29	42416823	43405926	356	1.21702
Beef flavor score	7	51559142	52520697	458	0.98224
Beef flavor score	1	66049917	67049522	215	0.92889
Beef flavor score	18	49112488	50109344	371	0.8648
Beef flavor score	3	48713234	49709756	199	0.86043
Beef flavor score	1	82960388	83945713	169	0.8417
Beef flavor score	14	10445358	11444314	161	0.8025
Beef flavor score	12	78609947	79606281	276	0.73437
Beef flavor score	15	50947394	51944329	364	0.7294
Beef flavor score	18	63159919	64157831	639	0.72669
Beef flavor score	3	102037006	103035757	408	0.71668
Beef flavor score	29	26851662	27844088	454	0.68707
Beef flavor score	11	69895475	70893904	184	0.64915
Beef flavor score	15	64659883	65659113	182	0.64037
Beef flavor score	3	10854214	11802737	324	0.6384
Beef flavor score	18	46760013	47758148	317	0.62505
Beef flavor score	26	41950600	42938761	246	0.61942
Beef flavor score	29	39307718	40255493	242	0.61235
Beef flavor score	1	93172990	94163230	115	0.58699
Beef flavor score	4	106705628	107672858	282	0.57168
Beef flavor score	16	75176193	76134851	267	0.53837
Beef flavor score	8	59132941	60126638	350	0.53383
Beef flavor score	13	42023535	43023348	199	0.52608
Beef flavor score	19	26224813	27221888	438	0.51236
Beef flavor score	29	36775708	37757784	178	0.50851
Beef flavor score	14	31936098	32927192	128	0.5003
Beef flavor score	9	60340894	61333454	159	0.46227
Beef flavor score	13	73659196	74658385	253	0.45176
Beef flavor score	18	45722577	46705562	424	0.44297
Beef flavor score	23	28938721	29931332	680	0.4372
Beef flavor score	4	104853010	105788070	284	0.43288
Beef flavor score	8	24233018	25212275	170	0.42681
Beef flavor score	9	10216243	11158693	123	0.42056
Beef flavor score	29	43886278	44883906	345	0.41828
Beef flavor score	19	55613724	56610457	446	0.41412
Beef flavor score	16	619992	1619547	181	0.41182
Beef flavor score	1	94618473	95617948	155	0.41104
Beef flavor score	15	80949779	81942599	480	0.40882
Beef flavor score	19	53748490	54746930	255	0.40767
Beef flavor score	11	93085846	94085707	361	0.40618
Beef flavor score	3	56747864	57743287	188	0.40326
Beef flavor score	16	4694250	5692765	263	0.39862
Beef flavor score	18	55074800	56073008	409	0.38922
Beef flavor score	23	27052322	28030353	994	0.38594
Beef flavor score	18	56932855	57932333	451	0.38565
Beef flavor score	19	13974035	14965173	282	0.36956
Beef flavor score	12	74823015	75820639	155	0.36697
Beef flavor score	19	27303449	28301388	316	0.36424
Beef flavor score	3	46914229	47901200	109	0.36105
Beef flavor score	10	84961806	85958194	265	0.35983
Beef flavor score	24	21141112	22139528	129	0.35967
Beef flavor score	5	104997062	105988824	182	0.35901
Beef flavor score	16	63469555	64459797	203	0.35899
Beef flavor score	19	61047158	62035917	195	0.3572
Beef flavor score	2	9483200	10478406	153	0.35519
Beef flavor score	9	61864954	62852003	156	0.34644
Beef flavor score	26	48082230	49074898	104	0.34307
Beef flavor score	17	62296615	63292847	296	0.34025
Beef flavor score	14	7641714	8640978	225	0.33291
Beef flavor score	1	144119871	145110110	275	0.32761
Beef flavor score	3	119884571	120862550	280	0.32053
Beef flavor score	2	17542292	18538607	360	0.31804
Beef flavor score	23	23922258	24905878	182	0.31759
Beef flavor score	18	59235166	60230992	228	0.31677
Beef flavor score	27	16427641	17422596	167	0.30694
Beef flavor score	21	56648900	57601493	177	0.30532
Beef flavor score	4	113760746	114756777	272	0.30516
Beef flavor score	18	53510062	54508305	235	0.3045
Beef flavor score	1	42125198	43119017	242	0.30307
Beef flavor score	29	49953631	50947214	242	0.2964
Beef flavor score	9	101760315	102683650	143	0.29323
Beef flavor score	1	80284430	81269420	102	0.29144
Beef flavor score	7	40102803	41098936	292	0.2879
Beef flavor score	15	55561732	56554007	180	0.28067
Beef flavor score	25	2638650	3628922	316	0.28051
Beef flavor score	8	75122408	76118225	220	0.27976
Beef flavor score	2	84340788	85327513	122	0.2763
Beef flavor score	18	10751615	11750120	204	0.27313
Beef flavor score	1	122054715	123014645	92	0.27041
Beef flavor score	2	10586994	11584546	208	0.27022
Beef flavor score	6	92281534	93276269	204	0.26643
Beef flavor score	3	60626429	61624312	105	0.26638
Beef flavor score	17	39981552	40973643	138	0.26175
Beef flavor score	21	54700654	55691501	286	0.25818
Beef flavor score	8	61829139	62827427	150	0.25563
Beef flavor score	14	41780139	42777648	110	0.25268
Beef flavor score	25	20878741	21875025	209	0.25216
Beef flavor score	27	20779730	21778344	121	0.2489
Beef flavor score	14	8949392	9949122	164	0.24657
Beef flavor score	7	60568433	61566500	156	0.24607
Beef flavor score	3	109267762	110260420	155	0.24606
Beef flavor score	15	77466092	78456137	442	0.23818
Beef flavor score	7	90158911	91139315	210	0.23659
Beef flavor score	25	13663384	14617558	202	0.23658
Beef flavor score	4	72900869	73898983	131	0.2363
Beef flavor score	12	83399747	84398724	146	0.23572
Beef flavor score	5	75357461	76301123	120	0.23281
Beef flavor score	1	81558281	82541328	89	0.23029
Beef flavor score	16	37157726	38112124	184	0.23001
Beef flavor score	18	52051760	53045232	358	0.22941
Beef flavor score	15	45654792	46653367	483	0.2288
Beef flavor score	15	29629029	30628978	236	0.22644
Beef flavor score	4	103169195	104168225	107	0.22562
Beef flavor score	13	65655639	66653268	219	0.22508
Beef flavor score	1	58009221	58991146	155	0.21958
Beef flavor score	29	45149945	46145191	238	0.21856
Beef flavor score	14	6287696	7287266	146	0.21852
Beef flavor score	29	27852401	28826466	306	0.21674
Beef flavor score	12	84925377	85923875	194	0.21565
Beef flavor score	21	27395494	28393836	184	0.21533
Beef flavor score	25	26771442	27763235	443	0.21225
Beef flavor score	24	23180665	24154272	123	0.21
Beef flavor score	23	19785406	20764791	169	0.2086
Beef flavor score	8	63699729	64694918	184	0.2048
Beef flavor score	14	38594627	39590717	121	0.20454
Beef flavor score	19	8201206	9199714	243	0.20297
Beef flavor score	20	276091	1267994	115	0.20058
Beef flavor score	10	26670514	27668169	557	0.19974
Beef flavor score	19	23804472	24798199	412	0.19897
Beef flavor score	19	44235125	45222391	247	0.19814
Beef flavor score	15	23673662	24673294	222	0.19523
Beef flavor score	18	25372575	26362148	224	0.19109
Beef flavor score	3	105348909	106346270	180	0.19015
Beef flavor score	14	29725345	30723090	112	0.18853
Beef flavor score	22	16247342	17238606	310	0.18364
Beef flavor score	2	89053514	90051201	260	0.18246
Beef flavor score	16	72109793	73101235	126	0.18238
Beef flavor score	29	25700632	26684644	226	0.1804
Beef flavor score	16	79523178	80518216	219	0.1798
Beef flavor score	15	71370561	72351213	107	0.17978
Beef flavor score	12	86102320	87097109	216	0.17843
Beef flavor score	5	73754951	74751247	194	0.1776
Beef flavor score	5	23294315	24293937	129	0.17648
Beef flavor score	4	64692898	65691565	158	0.17537
Beef flavor score	3	58476657	59473794	169	0.17528
Beef flavor score	9	88431828	89431225	172	0.17261
Beef flavor score	16	24225387	25225175	111	0.17201
Beef flavor score	8	518214	1513876	209	0.17175
Beef flavor score	9	94415476	95399896	125	0.17065
Beef flavor score	9	85933151	86928954	140	0.17064
Beef flavor score	7	43493005	44482735	265	0.16846
Beef flavor score	16	67983640	68977994	128	0.16786
Beef flavor score	15	14918444	15908907	96	0.16747
Beef flavor score	17	61167491	62159762	281	0.1674
Beef flavor score	7	61993144	62988673	212	0.16675
Beef flavor score	25	35480453	36479756	506	0.16663
Beef flavor score	11	43926005	44921386	123	0.1652
Beef flavor score	23	38894219	39878991	168	0.16468
Beef flavor score	23	30336909	31315469	321	0.16267
Beef flavor score	27	17497540	18497136	139	0.15865
Beef flavor score	13	51395325	52389182	212	0.15826
Beef flavor score	13	64514096	65421742	283	0.15704
Beef flavor score	5	24299044	25296234	171	0.15525
Beef flavor score	6	102526371	103513690	176	0.15509
Beef flavor score	20	36454209	37443444	125	0.1549
Beef flavor score	4	118573227	119572612	124	0.15383
Beef flavor score	1	99422703	100418738	68	0.15324
Beef flavor score	17	63409995	64409756	318	0.15255
Beef flavor score	4	6678303	7672126	160	0.15037
Beef flavor score	27	19303372	20300019	196	0.15022
Beef flavor score	20	5468665	6449233	115	0.14902
Beef flavor score	3	7819700	8816257	275	0.14864
Beef flavor score	12	72904658	73899411	168	0.14849
Beef flavor score	1	36488152	37453604	118	0.14826
Beef flavor score	9	95807573	96803758	142	0.14745
Beef flavor score	18	1613064	2583309	157	0.14724
Beef flavor score	1	145429793	146421339	306	0.14687
Beef flavor score	11	79345063	80325732	120	0.14554
Beef flavor score	13	74797819	75797633	114	0.14349
Beef flavor score	6	85113313	86112142	198	0.14269
Beef flavor score	11	10774736	11762363	166	0.14255
Beef flavor score	21	49165495	50163182	139	0.14217
Beef flavor score	3	12435762	13433342	160	0.14082
Beef flavor score	18	48107862	49104090	334	0.13848
Beef flavor score	19	36796229	37794028	195	0.1383
Beef flavor score	27	21780937	22773736	112	0.13798
Beef flavor score	15	44063623	45063038	195	0.13708
Beef flavor score	28	43633723	44608091	258	0.13675
Beef flavor score	9	64776684	65757782	77	0.13495
Beef flavor score	20	23469884	24418395	174	0.1348
Beef flavor score	3	111546443	112539148	137	0.13478
Beef flavor score	9	87151545	88138555	167	0.13461
Beef flavor score	7	26022879	26967075	139	0.13455
Beef flavor score	15	65705333	66700377	91	0.13314
Beef flavor score	3	98617200	99614572	133	0.13281
Beef flavor score	15	61237583	62222217	152	0.13271
Beef flavor score	8	65226368	66221227	309	0.13263
Beef flavor score	7	58883773	59880943	85	0.1308
Beef flavor score	26	50097970	51091979	157	0.13049
Beef flavor score	13	69949700	70947201	188	0.13045
Beef flavor score	2	15842960	16830949	81	0.13011
Beef flavor score	11	37538464	38522047	112	0.12935
Beef flavor score	8	100974145	101970883	101	0.12856
Beef flavor score	22	33645920	34645594	115	0.12805
Beef flavor score	18	64808729	65804778	415	0.12776
Beef flavor score	5	100616401	101602792	250	0.12679
Beef flavor score	8	9508864	10485380	85	0.12645
Beef flavor score	1	126428831	127398361	92	0.12638
Beef flavor score	25	9441665	10439983	167	0.12625
Beef flavor score	23	16888817	17886014	256	0.12558
Beef flavor score	26	24758226	25753528	173	0.12514
Beef flavor score	14	3977061	4952085	158	0.12406
Beef flavor score	24	32530741	33523693	168	0.12346
Beef flavor score	15	63371587	64363253	92	0.12316
Beef flavor score	9	36911828	37877349	96	0.12309
Beef flavor score	8	16399613	17337713	106	0.12289
Beef flavor score	21	22265342	23264112	227	0.1226
Beef flavor score	29	38152377	39133240	277	0.1224
Beef flavor score	15	54312485	55307605	226	0.12163
Beef flavor score	29	28893496	29878155	138	0.12124
Beef flavor score	15	13838888	14838058	150	0.12116
Beef flavor score	1	148450228	149443669	126	0.1207
Beef flavor score	12	77488007	78485950	130	0.12061
Beef flavor score	3	91332077	92330522	165	0.12054
Beef flavor score	18	60481306	61481016	499	0.11869
Beef flavor score	25	25615342	26612046	378	0.11804
Beef flavor score	5	98520245	99504202	232	0.11721
Beef flavor score	5	103155835	104126296	410	0.11711
Beef flavor score	4	92444591	93400933	150	0.1157
Beef flavor score	23	47382386	48372155	114	0.11554
Beef flavor score	2	135068253	136067580	214	0.11553
Beef flavor score	14	32943933	33887419	119	0.11508
Beef flavor score	20	33316096	34302452	134	0.11508
Beef flavor score	2	70594351	71545762	93	0.11507
Beef flavor score	6	14492322	15492092	144	0.11416
Beef flavor score	11	30712485	31709625	64	0.11316
Beef flavor score	19	41260096	42259704	309	0.11203
Beef flavor score	15	48680375	49678158	576	0.11066
Beef flavor score	29	32244694	33217018	64	0.11052
Beef flavor score	7	15718252	16716293	282	0.11026
Beef flavor score	14	27214239	28205064	48	0.10967
Beef flavor score	8	101977658	102832026	168	0.1094
Beef flavor score	17	5999177	6993977	126	0.1091
Beef flavor score	1	142759117	143755666	209	0.10905
Beef flavor score	19	19814506	20804084	295	0.1088
Beef flavor score	6	21271648	22265776	171	0.10716
Beef flavor score	2	1064938	2059734	164	0.10626
Beef flavor score	1	92151367	93150776	82	0.10621
Beef flavor score	17	70472201	71465656	312	0.10603
Beef flavor score	6	71168356	72153601	160	0.10579
Beef flavor score	16	2858653	3847395	142	0.10508
Beef flavor score	7	41859367	42856038	208	0.10484
Beef flavor score	2	106302565	107276334	301	0.10473
Beef flavor score	9	27842863	28841656	142	0.10438
Beef flavor score	20	21667658	22660713	247	0.10424
Beef flavor score	8	10632825	11631891	113	0.10405
Beef flavor score	13	53521621	54521296	246	0.10358
Beef flavor score	6	39642141	40635904	138	0.10328
Beef flavor score	19	51567000	52541594	275	0.10232
Beef flavor score	11	65724463	66718591	97	0.1022
Beef flavor score	10	524278	1520133	171	0.10202
Beef flavor score	1	151181005	152180639	127	0.10126
Beef flavor score	4	4814841	5808407	188	0.10093
Beef flavor score	3	103049603	104041531	132	0.1002
Beef flavor score	10	20873664	21872239	341	0.09988
Beef flavor score	15	25894501	26863222	104	0.09907
Beef flavor score	10	87876495	88871920	204	0.09853
Beef flavor score	11	25797431	26781723	119	0.09828
Beef flavor score	1	70429983	71428360	154	0.0967
Beef flavor score	1	35358583	36353940	132	0.09668
Beef flavor score	26	13988738	14986751	168	0.09545
Beef flavor score	19	40243268	41242746	315	0.09525
Beef flavor score	9	12754171	13708088	72	0.09454
Beef flavor score	11	47865951	48843083	156	0.09439
Beef flavor score	7	13598148	14595561	357	0.09436
Beef flavor score	10	37216260	38214793	283	0.09385
Beef flavor score	14	61720068	62719149	149	0.09299
Beef flavor score	19	62280067	63272003	77	0.09288
Beef flavor score	13	62365866	63361031	221	0.09287
Beef flavor score	25	7741702	8721319	122	0.09278
Beef flavor score	25	37616024	38588169	286	0.09204
Beef flavor score	19	28789212	29772856	201	0.0918
Beef flavor score	1	115914792	116904791	113	0.09063
Beef flavor score	15	47476277	48467282	488	0.09033
Beef flavor score	13	26998956	27996227	122	0.09011
Beef flavor score	22	50876732	51873545	331	0.0895
Beef flavor score	6	12248269	13245538	107	0.08948
Beef flavor score	27	29729402	30694263	21	0.08914
Beef flavor score	12	54110656	55106936	120	0.08895
Beef flavor score	11	103725777	104681538	301	0.08864
Beef flavor score	18	6089929	7069164	94	0.08821
Beef flavor score	2	126218557	127187229	324	0.08774
Beef flavor score	14	796638	1785565	355	0.08756
Beef flavor score	26	36694401	37687370	116	0.08755
Beef flavor score	11	97924165	98921481	268	0.08752
Beef flavor score	25	1109108	2105032	326	0.08748
Beef flavor score	21	50369044	51258111	93	0.0874
Beef flavor score	2	53993344	54987816	102	0.0873
Beef flavor score	3	100991979	101987209	228	0.08636
Beef flavor score	11	3733248	4730407	132	0.08622
Beef flavor score	12	32141343	33122905	164	0.0859
Beef flavor score	26	46087297	47084879	133	0.08585
Beef flavor score	19	21989814	22981826	245	0.08565
Beef flavor score	7	21833986	22826370	138	0.08534
Beef flavor score	10	64331179	65330757	143	0.08524
Beef flavor score	11	102280023	103279751	151	0.08405
Beef flavor score	5	69551800	70546911	120	0.08403
Beef flavor score	11	72067259	73066983	255	0.08347
Beef flavor score	8	1635888	2635029	154	0.08295
Beef flavor score	17	34274617	35243148	77	0.08236
Beef flavor score	24	57286996	58274370	117	0.08208
Beef flavor score	5	109889700	110863812	156	0.08191
Beef flavor score	10	27678270	28575467	344	0.08168
Beef flavor score	19	25158017	26152334	181	0.08154
Beef flavor score	19	42728091	43713479	206	0.08144
Beef flavor score	3	53158842	54153306	120	0.08082
Beef flavor score	3	118508810	119508688	314	0.08055
Beef flavor score	3	97657	1085498	88	0.08023
Beef flavor score	8	52268039	53229617	93	0.08013
Beef flavor score	12	76339038	77285585	82	0.07974
Beef flavor score	3	107562286	108523825	147	0.07841
Beef flavor score	8	66372033	67371347	125	0.07826
Beef flavor score	24	34607077	35604127	102	0.07785
Beef flavor score	7	24090260	25087939	97	0.07757
Beef flavor score	7	91172580	92169498	90	0.07726
Beef flavor score	11	45761139	46756497	154	0.07714
Beef flavor score	2	124631452	125622713	174	0.07664
Beef flavor score	13	72658383	73652010	174	0.07659
Beef flavor score	20	70849111	71847910	146	0.07645
Beef flavor score	9	33189699	34185488	156	0.07626
Beef flavor score	10	85988287	86978463	171	0.0759
Beef flavor score	2	55076037	56058994	78	0.07542
Beef flavor score	3	32746435	33730877	234	0.07527
Beef flavor score	29	48315736	49313659	119	0.0749
Beef flavor score	23	25060263	25984486	309	0.07414
Beef flavor score	5	91038076	92025677	59	0.07405
Beef flavor score	18	50836067	51834762	347	0.07381
Beef flavor score	18	9722609	10720296	215	0.07348
Beef flavor score	4	24546620	25466615	72	0.07299
Beef flavor score	5	26880175	27870969	327	0.07295
Beef flavor score	13	13962336	14960396	105	0.07266
Beef flavor score	27	39264136	40263888	62	0.07245
Beef flavor score	17	51369492	52363531	161	0.07204
Beef flavor score	3	82348401	83335128	137	0.07125
Beef flavor score	9	23001692	24000458	120	0.07102
Beef flavor score	18	39712038	40702188	157	0.07061
Beef flavor score	14	18880871	19840969	137	0.07038
Beef flavor score	2	128773347	129770416	181	0.07023
Beef flavor score	11	99748681	100747011	139	0.07011
Beef flavor score	21	45811168	46803931	128	0.06973
Beef flavor score	15	30645618	31602808	118	0.0697
Beef flavor score	2	104424922	105408095	123	0.06944
Beef flavor score	19	49624636	50624385	269	0.06919
Beef flavor score	7	83198654	84180178	75	0.06908
Beef flavor score	18	32308081	33301154	109	0.06889
Beef flavor score	4	116381342	117376806	148	0.06858
Beef flavor score	21	19491905	20491798	345	0.06826
Beef flavor score	7	3785573	4780244	252	0.06806
Beef flavor score	28	34163851	35161089	137	0.06784
Beef flavor score	8	32071679	33026028	62	0.0677
Beef flavor score	1	101978904	102951011	41	0.06718
Beef flavor score	10	15674775	16651895	156	0.06708
Beef flavor score	7	80461860	81452864	112	0.06686
Beef flavor score	27	14262985	15262961	188	0.06679
Beef flavor score	25	33446815	34446432	199	0.06673
Beef flavor score	13	47087986	48082439	67	0.06668
Beef flavor score	15	24695093	25693644	141	0.06658
Beef flavor score	5	22276787	23273383	149	0.06521
Beef flavor score	8	7257801	8246905	139	0.06508
Beef flavor score	9	84918833	85913472	127	0.06502
Beef flavor score	8	43330102	44217677	67	0.0645
Beef flavor score	22	48065961	49049243	324	0.06449
Beef flavor score	22	43483997	44442676	122	0.06446
Beef flavor score	1	63957272	64940992	107	0.06445
Beef flavor score	16	60420133	61419152	133	0.06436
Beef flavor score	24	41796424	42795139	145	0.0642
Beef flavor score	19	34213884	35213505	242	0.06368
Beef flavor score	7	9491445	10491303	429	0.06367
Beef flavor score	11	66742172	67742022	93	0.06358
Beef flavor score	23	31448839	32437885	293	0.06297
Beef flavor score	6	110582979	111582215	160	0.06276
Beef flavor score	22	18216109	19212118	49	0.06266
Beef flavor score	23	49222062	50216619	79	0.06239
Beef flavor score	1	130557994	131548484	135	0.06235
Beef flavor score	23	7006871	7998177	335	0.06227
Beef flavor score	15	5758571	6707584	95	0.06219
Beef flavor score	11	27102860	28094503	39	0.06181
Beef flavor score	25	21882189	22836532	169	0.06178
Beef flavor score	27	15338868	16338379	251	0.06167
Beef flavor score	23	21609724	22583782	113	0.06154
Beef flavor score	5	111978739	112974494	208	0.06123
Beef flavor score	14	69403376	70377378	104	0.06099
Beef flavor score	8	89452675	90451826	138	0.06087
Beef flavor score	17	45017560	46005257	89	0.06051
Beef flavor score	17	71735845	72735645	331	0.06048
Beef flavor score	27	32616363	33563322	157	0.06047
Beef flavor score	13	78577379	79573911	121	0.05991
Beef flavor score	15	82242191	83241490	335	0.05962
Beef flavor score	15	49853086	50851846	505	0.05914
Beef flavor score	6	68294406	69259921	70	0.05908
Beef flavor score	12	64079758	65078668	117	0.05906
Beef flavor score	13	45543683	46522912	93	0.05887
Beef flavor score	4	90970561	91959897	61	0.05873
Beef flavor score	24	25603470	26536102	111	0.0587
Beef flavor score	4	67692334	68690013	70	0.05843
Beef flavor score	15	52052902	53050334	155	0.05828
Beef flavor score	8	3029215	4023254	110	0.05811
Beef flavor score	2	5800147	6799575	130	0.05792
Beef flavor score	24	8420040	9416562	111	0.0579
Beef flavor score	7	37985298	38979490	191	0.05789
Beef flavor score	24	2567112	3492909	110	0.05763
Beef flavor score	3	50835515	51817697	56	0.05758
Beef flavor score	9	83887554	84887497	162	0.05754
Beef flavor score	15	20598381	21581014	38	0.05739
Beef flavor score	28	12711982	13706004	102	0.05737
Beef flavor score	18	44647379	45635182	138	0.05735
Beef flavor score	18	560842	1542897	85	0.05728
Beef flavor score	27	26306910	27274663	110	0.05705
Beef flavor score	6	35860980	36857461	116	0.057
Beef flavor score	1	85952915	86915812	48	0.05652
Beef flavor score	8	84845717	85845510	151	0.05639
Beef flavor score	13	58539569	59534295	79	0.05617
Beef flavor score	5	25318164	26155598	157	0.0561
Beef flavor score	9	91495669	92422185	110	0.05604
Beef flavor score	19	37813587	38810943	203	0.05575
Beef flavor score	9	63662812	64636274	35	0.05553
Beef flavor score	5	93617050	94586728	57	0.05542
Beef flavor score	13	36367081	37264836	71	0.0549
Beef flavor score	19	11925570	12924560	117	0.05461
Beef flavor score	1	95632132	96622960	81	0.05454
Beef flavor score	3	34017456	35014462	165	0.05454
Beef flavor score	7	20095825	21094960	192	0.05453
Beef flavor score	1	78926727	79912714	41	0.05447
Beef flavor score	6	105060667	106054284	64	0.05443
Beef flavor score	20	39218990	40210855	83	0.05394
Beef flavor score	1	83995241	84980675	29	0.0538
Beef flavor score	3	106396453	107321976	162	0.05375
Beef flavor score	13	52465035	53463555	108	0.05371
Beef flavor score	11	87767351	88765206	156	0.05366
Beef flavor score	1	68986144	69942383	117	0.05337
Beef flavor score	15	21648196	22645229	155	0.05327
Beef flavor score	3	112613140	113606113	156	0.05324
Beef flavor score	5	28574685	29563823	153	0.05319
Beef flavor score	17	38959187	39954504	44	0.05305
Beef flavor score	18	57967581	58956001	190	0.05269
Beef flavor score	7	7685595	8651036	324	0.05253
Beef flavor score	9	81361147	82348185	80	0.05243
Beef flavor score	5	106486728	107445396	257	0.05241
Beef flavor score	3	59535538	60534722	139	0.0524
Beef flavor score	9	47293021	48278184	106	0.05218
Beef flavor score	8	90760096	91746990	172	0.05207
Beef flavor score	11	49099590	50095863	143	0.05135
Beef flavor score	19	52591483	53589181	143	0.0512
Beef flavor score	24	48949533	49930555	79	0.05116
Beef flavor score	6	116485335	117479622	169	0.05114
Beef flavor score	4	68692667	69675603	106	0.0511
Beef flavor score	18	13794268	14793251	296	0.05098
Beef flavor score	5	81935764	82892320	112	0.05085
Beef flavor score	6	88343415	89324677	114	0.05083
Beef flavor score	19	47678271	48677538	257	0.05062
Beef flavor score	3	22402997	23402652	183	0.05061
Beef flavor score	28	41666186	42653169	171	0.05058
Beef flavor score	17	69262950	70259194	206	0.05057
Beef flavor score	8	104209548	105151764	84	0.05056
Beef flavor score	29	17215046	18201719	113	0.05056
Beef flavor score	3	2193616	3193297	134	0.05048
Beef flavor score	21	33827873	34818884	190	0.05047
Beef flavor score	20	69191076	70189480	103	0.05041
Beef flavor score	16	26010912	27010597	149	0.05039
Beef flavor score	16	66147822	67146187	89	0.0502
Beef flavor score	11	1928291	2927275	314	0.05016
Beef flavor score	1	96778564	97729943	119	0.04998
Beef flavor score	18	37246012	38205966	71	0.04996
Beef flavor score	4	57676062	58655344	66	0.04995
Beef flavor score	10	102130906	103122290	109	0.04983
Beef flavor score	8	99430569	100428830	104	0.04973
Beef flavor score	24	19789657	20781896	46	0.04957
Beef flavor score	20	26788930	27775872	109	0.0492
Beef flavor score	23	14918518	15911663	194	0.0489
Beef flavor score	14	76572430	77567167	115	0.04852
Beef flavor score	9	14679550	15678634	103	0.04796
Beef flavor score	2	131357803	132306153	134	0.0479
Beef flavor score	28	7883707	8875706	144	0.04775
Beef flavor score	3	114465889	115440266	109	0.04774
Beef flavor score	6	113818753	114804244	131	0.04763
Beef flavor score	3	8929984	9927846	160	0.04739
Beef flavor score	11	62810025	63804351	71	0.04705
Beef flavor score	13	39198791	40188396	109	0.04681
Beef flavor score	12	27933503	28928920	91	0.04642
Beef flavor score	1	111407388	112388365	81	0.04611
Beef flavor score	23	37782060	38744924	27	0.04596
Beef flavor score	6	93327122	94243901	126	0.0458
Beef flavor score	1	1061574	2031047	98	0.04569
Beef flavor score	3	31019238	32005812	134	0.04559
Beef flavor score	20	55163805	56161989	91	0.04548
Beef flavor score	7	108540356	109538431	135	0.04506
Beef flavor score	15	17196500	18195987	136	0.04466
Beef flavor score	3	14852061	15826735	293	0.04452
Beef flavor score	3	92480900	93480274	103	0.04432
Beef flavor score	21	65207190	66126088	70	0.04425
Beef flavor score	1	157349393	158346976	179	0.04412
Beef flavor score	25	31792183	32791282	82	0.0441
Beef flavor score	18	34254549	35235998	261	0.04401
Beef flavor score	2	120841234	121818226	154	0.04397
Beef flavor score	11	9447273	10446213	174	0.0437
Beef flavor score	14	23798165	24796584	80	0.04369
Beef flavor score	4	32258639	33258608	156	0.04359
Beef flavor score	29	46619317	47583426	91	0.04341
Beef flavor score	7	50449679	51436757	91	0.04329
Beef flavor score	21	44374543	45369666	161	0.04314
Beef flavor score	25	40624573	41617636	170	0.04299
Beef flavor score	1	22110547	23011571	52	0.04274
Beef flavor score	8	109399618	110398042	123	0.04266
Beef flavor score	16	50438275	51436047	234	0.0424
Beef flavor score	1	132399070	133394080	49	0.04233
Beef flavor score	5	99552968	100516751	199	0.04188
Beef flavor score	7	11078270	12042201	234	0.04169
Beef flavor score	3	15861751	16835737	239	0.04156
Beef flavor score	29	9104430	9950629	92	0.04156
Beef flavor score	4	63686239	64678697	98	0.04141
Beef flavor score	1	38076935	39038727	43	0.04138
Beef flavor score	3	110307485	111287163	87	0.04095
Beef flavor score	13	20656897	21653569	112	0.04088
Beef flavor score	6	40666217	41651417	107	0.04087
Beef flavor score	5	50532635	51524093	55	0.04083
Beef flavor score	26	18566293	19538267	210	0.04082
Beef flavor score	15	28569092	29558776	237	0.04068
Beef flavor score	26	44768915	45768190	74	0.04036
Beef flavor score	4	47493955	48454897	67	0.04033
Beef flavor score	22	11051027	12050149	179	0.04023
Beef flavor score	8	82961076	83960618	127	0.03986
Beef flavor score	14	21714835	22710076	119	0.03973
Beef flavor score	8	60151458	61150714	94	0.03972
Beef flavor score	29	4536648	5478052	155	0.03957
Beef flavor score	28	15813188	16805894	42	0.03952
Beef flavor score	17	52516138	53506784	232	0.03949
Beef flavor score	1	87315598	88218861	67	0.03935
Beef flavor score	5	96143694	97127858	83	0.03921
Beef flavor score	1	76047758	77024680	55	0.03915
Beef flavor score	12	33177213	34171532	156	0.03915
Beef flavor score	16	41075661	42063543	186	0.03889
Beef flavor score	29	35393862	36388973	60	0.03882
Beef flavor score	22	38742151	39736166	67	0.03862
Beef flavor score	10	11521826	12500777	134	0.03838
Beef flavor score	17	49946370	50928493	68	0.03835
Beef flavor score	11	82351733	83346243	135	0.03824
Beef flavor score	4	3756136	4752705	114	0.03818
Beef flavor score	10	14201029	15196874	65	0.03818
Beef flavor score	5	47419693	48402975	75	0.038
Beef flavor score	6	97588582	98566247	139	0.03794
Beef flavor score	2	24914017	25901033	71	0.0379
Beef flavor score	5	30193467	31186027	234	0.03773
Beef flavor score	6	82992397	83979833	83	0.03766
Beef flavor score	21	46884793	47867117	75	0.03734
Beef flavor score	3	51841394	52823672	47	0.03732
Beef flavor score	12	29098459	30086848	134	0.0373
Beef flavor score	8	50260710	51217681	62	0.03718
Beef flavor score	14	59650223	60646600	146	0.0371
Beef flavor score	18	7693251	8679724	126	0.03677
Beef flavor score	5	56154876	57154843	432	0.03657
Beef flavor score	9	69767735	70764783	165	0.03643
Beef flavor score	19	17530844	18512675	142	0.03643
Beef flavor score	5	110902137	111873290	134	0.03609
Beef flavor score	13	1927487	2845743	88	0.03603
Beef flavor score	5	94983596	95970482	77	0.03584
Beef flavor score	19	32677785	33669150	190	0.0357
Beef flavor score	1	129031942	130023023	38	0.03559
Beef flavor score	22	42284249	43257449	113	0.03551
Beef flavor score	13	61107988	62105964	148	0.0352
Beef flavor score	8	81310350	82307262	91	0.03472
Beef flavor score	17	14185479	15156723	123	0.03452
Beef flavor score	19	46298325	47216642	124	0.03449
Beef flavor score	20	41050966	42016656	135	0.03449
Beef flavor score	8	68950746	69936815	168	0.0344
Beef flavor score	12	65236156	66232247	110	0.03438
Beef flavor score	23	32619821	33609998	162	0.03427
Beef flavor score	16	77113967	78087114	73	0.03398
Beef flavor score	3	20607264	21533240	156	0.03379
Beef flavor score	17	65290408	66273946	143	0.03349
Beef flavor score	8	97954531	98932520	74	0.03336
Beef flavor score	29	22035504	23017963	54	0.03331
Beef flavor score	13	56236809	57220330	118	0.03322
Beef flavor score	23	3579190	4578804	150	0.03322
Beef flavor score	4	102115711	103081003	81	0.03318
Beef flavor score	21	68437646	69420771	134	0.03289
Beef flavor score	22	49699695	50699160	381	0.03277
Beef flavor score	11	68884476	69874906	72	0.03271
Beef flavor score	10	71337219	72334629	76	0.03268
Beef flavor score	18	4361887	5361424	67	0.03265
Beef flavor score	15	60233875	61231779	126	0.03262
Beef flavor score	22	21110136	22074962	72	0.03242
Beef flavor score	10	53840251	54831701	62	0.03241
Beef flavor score	23	46024015	46962939	69	0.03231
Beef flavor score	2	26015913	27013311	122	0.03217
Beef flavor score	7	14611604	15611219	343	0.03215
Beef flavor score	14	79041750	80019224	99	0.03209
Beef flavor score	15	75625282	76625055	134	0.03191
Beef flavor score	10	88900405	89897064	92	0.03175
Beef flavor score	15	34871710	35847138	143	0.0317
Beef flavor score	26	10425707	11425032	120	0.03169
Beef flavor score	22	58552242	59552118	179	0.03152
Beef flavor score	5	78166735	79107910	59	0.03148
Beef flavor score	13	25553780	26525694	49	0.03141
Beef flavor score	13	33581132	34579129	51	0.0311
Beef flavor score	2	69534602	70532188	33	0.03071
Beef flavor score	15	79455687	80448152	236	0.03071
Beef flavor score	11	59839045	60807905	84	0.03066
Beef flavor score	13	37744132	38737492	138	0.03063
Beef flavor score	7	94769667	95749478	81	0.0306
Beef flavor score	7	12547994	13547351	404	0.03035
Beef flavor score	3	72735786	73671554	67	0.0303
Beef flavor score	11	28241864	29211267	57	0.03024
Beef flavor score	13	17470357	18464162	192	0.03001
Beef flavor score	16	29852336	30839358	118	0.02998
Beef flavor score	1	72343473	73294980	66	0.02996
Beef flavor score	3	45840918	46822188	57	0.02991
Beef flavor score	7	17244563	18242121	243	0.02985
Beef flavor score	11	24738358	25720401	65	0.02966
Beef flavor score	8	74041544	75038137	113	0.02924
Beef flavor score	25	3650250	4630785	200	0.02917
Beef flavor score	3	13646848	14644809	357	0.02913
Beef flavor score	2	61498997	62497387	133	0.02904
Beef flavor score	23	10234781	11221832	163	0.02903
Beef flavor score	28	38936504	39904605	54	0.02901
Beef flavor score	9	102795289	103771813	69	0.02896
Beef flavor score	10	78872567	79871768	129	0.02884
Beef flavor score	4	111372627	112365250	107	0.0288
Beef flavor score	6	24486734	25486656	108	0.02879
Beef flavor score	6	2603132	3590180	56	0.02867
Beef flavor score	7	29646930	30632032	44	0.02861
Beef flavor score	2	4318020	5314317	137	0.02855
Beef flavor score	24	7281127	8139322	51	0.0285
Beef flavor score	17	43622366	44586221	200	0.02844
Beef flavor score	21	67037810	68000095	123	0.02844
Beef flavor score	8	37520255	38492211	64	0.02842
Beef flavor score	10	7848502	8842897	88	0.02837
Beef flavor score	15	41306277	42231274	95	0.02822
Beef flavor score	5	108745446	109740469	175	0.02819
Beef flavor score	18	23245403	24239501	118	0.02817
Beef flavor score	10	57681263	58673160	98	0.02808
Beef flavor score	25	36547905	37542495	224	0.02807
Beef flavor score	16	38565473	39534519	110	0.02804
Beef flavor score	28	4333562	5332918	75	0.02803
Beef flavor score	2	28989134	29978885	96	0.02777
Beef flavor score	28	44665695	45665107	36	0.02769
Beef flavor score	16	64674792	65672634	54	0.02762
Beef flavor score	15	42947644	43941843	143	0.02745
Beef flavor score	2	11588241	12568700	58	0.02739
Beef flavor score	24	45446505	46441868	117	0.02725
Beef flavor score	4	73907386	74906618	142	0.02717
Beef flavor score	4	88044184	89037979	71	0.02717
Beef flavor score	11	86081075	87040098	112	0.02712
Beef flavor score	16	47086897	48033155	75	0.0271
Beef flavor score	19	56614939	57579442	199	0.02703
Beef flavor score	3	17076955	18071272	126	0.02679
Beef flavor score	16	73169551	74126765	93	0.02662
Beef flavor score	19	9234370	10231379	205	0.02658
Beef flavor score	4	94636538	95631910	61	0.02653
Beef flavor score	5	10009482	10994128	78	0.0263
Beef flavor score	2	85357533	86305851	85	0.02626
Beef flavor score	3	69466464	70460163	126	0.02597
Beef flavor score	24	43195904	44173880	57	0.02592
Beef flavor score	2	2089739	3031217	82	0.02585
Beef flavor score	20	29447902	30433907	25	0.02578
Beef flavor score	25	23011633	23989483	38	0.02575
Beef flavor score	22	53199692	54195316	135	0.02571
Beef flavor score	7	49210469	50191984	107	0.02569
Beef flavor score	18	42598286	43597221	137	0.02565
Beef flavor score	3	42534743	43524972	113	0.0256
Beef flavor score	14	15901792	16792224	121	0.02558
Beef flavor score	23	42442728	43432395	75	0.02552
Beef flavor score	16	53585655	54568383	188	0.02551
Beef flavor score	26	22326860	23325472	171	0.02543
Beef flavor score	1	141747746	142736778	186	0.02535
Beef flavor score	22	34666340	35592531	91	0.02535
Beef flavor score	7	18542824	19529556	166	0.02533
Beef flavor score	11	20764434	21740751	85	0.02531
Beef flavor score	4	70073949	71063851	46	0.0253
Beef flavor score	15	56594164	57536250	72	0.02529
Beef flavor score	7	6110118	7081736	187	0.02517
Beef flavor score	3	25656938	26653670	109	0.02514
Beef flavor score	23	18698151	19685168	53	0.02513
Beef flavor score	6	90325107	91290547	130	0.02507
Beef flavor score	5	87669689	88664970	70	0.02506
Beef flavor score	7	65298714	66284471	89	0.02497
Beef flavor score	24	36928885	37927609	96	0.02497
Beef flavor score	21	20790686	21789244	246	0.02481
Beef flavor score	26	39178218	40165265	103	0.02479
Beef flavor score	14	25956947	26940874	48	0.02474
Beef flavor score	18	2707741	3704384	101	0.02471
Beef flavor score	13	66827214	67808086	183	0.02462
Beef flavor score	3	65157057	66130603	47	0.02459
Beef flavor score	10	12524845	13478975	119	0.02441
Beef flavor score	2	35979226	36975197	90	0.02427
Beef flavor score	13	12959012	13950409	114	0.02427
Beef flavor score	10	51152259	52093485	89	0.02425
Beef flavor score	28	33128185	34126403	128	0.02424
Beef flavor score	19	12926349	13922585	88	0.02402
Beef flavor score	10	66929993	67907704	103	0.02384
Beef flavor score	1	55515620	56486870	48	0.02371
Beef flavor score	8	26353681	27255500	48	0.02367
Beef flavor score	22	32208077	33173130	52	0.02362
Beef flavor score	2	75794795	76782540	42	0.02356
Beef flavor score	16	31961054	32951618	58	0.02353
Beef flavor score	2	112002573	112999914	79	0.02352
Beef flavor score	16	1621474	2554663	122	0.02343
Beef flavor score	5	72628870	73627341	45	0.02342
Beef flavor score	2	47212385	48181582	48	0.02332
Beef flavor score	10	81895218	82890357	65	0.0233
Beef flavor score	19	30435635	31399723	128	0.02327
Beef flavor score	7	68851059	69846641	116	0.02322
Beef flavor score	11	105366443	106365660	296	0.02317
Beef flavor score	26	15276855	16275305	77	0.02316
Beef flavor score	9	49936740	50935713	55	0.02314
Beef flavor score	23	8243776	9225893	108	0.02313
Beef flavor score	18	24257961	25257004	104	0.02305
Beef flavor score	9	19696699	20685975	53	0.02303
Beef flavor score	3	99620073	100616468	200	0.02287
Beef flavor score	4	55119203	56091771	50	0.02284
Beef flavor score	24	46730108	47707331	42	0.02284
Beef flavor score	24	15998369	16990695	11	0.02282
Beef flavor score	1	118213491	119210631	105	0.02278
Beef flavor score	28	847798	1828199	98	0.02263
Beef flavor score	24	58468125	59465570	73	0.02262
Beef flavor score	4	114766912	115745729	60	0.02259
Beef flavor score	5	115302655	116290381	95	0.02255
Beef flavor score	8	48386803	49339379	52	0.02253
Beef flavor score	24	40707306	41681584	114	0.02248
Beef flavor score	29	34073798	35073315	26	0.0223
Beef flavor score	11	91983019	92956340	43	0.0222
Beef flavor score	1	152661162	153642001	68	0.02204
Beef flavor score	6	18598550	19586352	74	0.02204
Beef flavor score	8	70788229	71762251	72	0.02201
Beef flavor score	11	78224317	79213949	127	0.02201
Beef flavor score	15	72395716	73365282	33	0.02197
Beef flavor score	6	5950293	6942629	97	0.02196
Beef flavor score	12	35562634	36552036	149	0.02195
Beef flavor score	1	112633253	113628574	38	0.02191
Beef flavor score	10	101083656	102069242	83	0.02178
Beef flavor score	9	93030605	94022498	58	0.02172
Beef flavor score	11	34648625	35629397	45	0.02172
Beef flavor score	9	26842347	27841387	55	0.0217
Beef flavor score	1	73772592	74688985	58	0.02169
Beef flavor score	6	1593628	2496459	45	0.02168
Beef flavor score	3	19495053	20491218	263	0.02166
Beef flavor score	10	76369118	77365943	161	0.0216
Beef flavor score	16	61976650	62974816	81	0.02158
Beef flavor score	1	107928872	108919653	54	0.02151
Beef flavor score	14	44987285	45940524	30	0.02146
Beef flavor score	2	33730556	34682713	64	0.02139
Beef flavor score	4	112585931	113584043	276	0.02135
Beef flavor score	7	34356411	35283075	57	0.02127
Beef flavor score	3	104313132	105312092	75	0.02125
Beef flavor score	28	24309236	25302632	127	0.02125
Beef flavor score	23	44754435	45689540	88	0.0211
Beef flavor score	1	34174940	35149839	25	0.02104
Beef flavor score	25	27975971	28933322	73	0.02103
Beef flavor score	11	74926384	75879965	69	0.02101
Beef flavor score	10	25535094	26530038	239	0.0209
Beef flavor score	13	24528442	25512780	74	0.02083
Beef flavor score	3	115822760	116822447	59	0.0208
Beef flavor score	21	30290770	31241384	132	0.02079
Beef flavor score	11	56583825	57579389	30	0.02074
Beef flavor score	25	17471159	18456584	92	0.02063
Beef flavor score	1	45037056	46033724	103	0.02062
Beef flavor score	16	7291861	8281004	32	0.02058
Beef flavor score	22	56311440	57274373	124	0.02043
Beef flavor score	20	9155743	10147574	136	0.02041
Beef flavor score	22	12185557	13171551	148	0.0204
Beef flavor score	2	107375430	108359500	133	0.02036
Beef flavor score	1	125402936	126374593	58	0.02025
Beef flavor score	16	18915174	19907201	103	0.02023
Beef flavor score	24	17787911	18736462	14	0.02019
Beef flavor score	10	69778006	70776733	81	0.01997
Beef flavor score	8	53370344	54359654	44	0.01996
Beef flavor score	19	14984478	15962840	74	0.01996
Beef flavor score	2	117737352	118715086	173	0.01989
Beef flavor score	10	73661032	74625305	50	0.01986
Beef flavor score	19	58090601	59090292	70	0.01977
Beef flavor score	16	44933131	45912408	82	0.01976
Beef flavor score	6	115025395	116011697	148	0.01961
Beef flavor score	2	21455317	22438816	63	0.01955
Beef flavor score	5	66955623	67954726	154	0.01954
Beef flavor score	13	9814227	10810362	96	0.01953
Beef flavor score	14	30773930	31771588	78	0.01951
Beef flavor score	11	95376601	96322228	86	0.01947
Beef flavor score	12	23284063	24283910	74	0.01936
Beef flavor score	20	1298857	2298235	125	0.01931
Beef flavor score	25	16457476	17439617	125	0.01918
Beef flavor score	11	70916269	71895820	110	0.01907
Beef flavor score	24	24380412	25340735	61	0.01904
Beef flavor score	13	71369326	72353869	64	0.01897
Beef flavor score	4	60449401	61438759	75	0.01887
Beef flavor score	7	716731	1713714	131	0.01884
Beef flavor score	9	25551287	26531420	35	0.01884
Beef flavor score	4	98733093	99726537	152	0.01881
Beef flavor score	17	24699022	25645239	64	0.01881
Beef flavor score	10	60551159	61546940	83	0.0188
Beef flavor score	10	58826179	59823657	105	0.01873
Beef flavor score	14	39640409	40565849	57	0.01865
Beef flavor score	16	28179024	29174972	120	0.01857
Beef flavor score	26	20712866	21698386	191	0.01852
Beef flavor score	4	29919319	30915342	88	0.01849
Beef flavor score	4	2021954	3020076	70	0.01848
Beef flavor score	11	42850016	43847557	41	0.01831
Beef flavor score	22	52101872	53098221	255	0.0183
Beef flavor score	16	57608446	58590390	66	0.01826
Beef flavor score	1	127472774	128420351	58	0.01825
Beef flavor score	1	89623272	90619077	20	0.01823
Beef flavor score	22	941074	1846649	54	0.01822
Beef flavor score	24	53356002	54355477	70	0.0182
Beef flavor score	17	30845853	31828446	60	0.01817
Beef flavor score	19	38951249	39918829	209	0.01815
Beef flavor score	3	88574205	89561376	73	0.01809
Beef flavor score	29	23983744	24978281	60	0.01808
Beef flavor score	25	97491	1097161	280	0.01804
Beef flavor score	28	9126862	10117203	66	0.01802
Beef flavor score	1	123970419	124946397	19	0.01793
Beef flavor score	2	95909600	96827522	109	0.01792
Beef flavor score	10	83858187	84839316	97	0.0179
Beef flavor score	7	57224902	58219865	63	0.01786
Beef flavor score	11	5405552	6358672	121	0.01786
Beef flavor score	26	16427202	17402426	134	0.01786
Beef flavor score	18	38622933	39620901	173	0.01785
Beef flavor score	12	30116031	31059835	137	0.01781
Beef flavor score	13	11636737	12616676	72	0.01781
Beef flavor score	27	7777193	8755806	42	0.01777
Beef flavor score	1	103465675	104407048	15	0.01775
Beef flavor score	13	44300053	45281580	66	0.01772
Beef flavor score	29	2836518	3781512	33	0.01772
Beef flavor score	18	35550235	36548305	184	0.01765
Beef flavor score	19	20816721	21811120	146	0.0175
Beef flavor score	4	96946874	97943933	33	0.01744
Beef flavor score	2	49157976	50088797	51	0.01743
Beef flavor score	16	8647121	9609704	20	0.01737
Beef flavor score	15	74309133	75307866	44	0.01729
Beef flavor score	17	3094976	4075928	125	0.01729
Beef flavor score	6	48470983	49436559	71	0.01727
Beef flavor score	10	99611908	100586637	88	0.01726
Beef flavor score	6	66974556	67960154	108	0.01722
Beef flavor score	9	76022901	77016808	112	0.01721
Beef flavor score	15	27358447	28331259	164	0.01715
Beef flavor score	10	9795611	10767521	127	0.01708
Beef flavor score	11	73495079	74493656	89	0.01701
Beef flavor score	22	14723985	15626182	86	0.01694
Beef flavor score	1	109639391	110625430	42	0.01693
Beef flavor score	10	44317199	45312181	118	0.01693
Beef flavor score	14	71962685	72944727	59	0.0169
Beef flavor score	11	67829588	68787390	74	0.01687
Beef flavor score	28	28919991	29919442	211	0.01685
Beef flavor score	25	24446437	25446240	105	0.01683
Beef flavor score	5	33396129	34377696	50	0.01678
Beef flavor score	14	5222562	6217891	56	0.01677
Beef flavor score	5	57155255	58127636	335	0.01676
Beef flavor score	20	48686819	49613090	20	0.01669
Beef flavor score	11	14150274	15119254	111	0.01668
Beef flavor score	20	4209894	5209889	150	0.01667
Beef flavor score	4	43353878	44335065	79	0.01659
Beef flavor score	23	34437737	35410244	128	0.01656
Beef flavor score	20	35366372	36364471	101	0.01654
Beef flavor score	15	53278900	54271989	146	0.01652
Beef flavor score	9	38781198	39777873	69	0.01648
Beef flavor score	23	40827796	41816931	61	0.01643
Beef flavor score	4	53169931	54130613	24	0.01641
Beef flavor score	4	58955904	59934845	24	0.01641
Beef flavor score	5	80113799	81038371	73	0.0164
Beef flavor score	24	39307365	40219783	70	0.01629
Beef flavor score	16	43924295	44861051	53	0.01627
Beef flavor score	29	276386	1272831	96	0.01625
Beef flavor score	16	11926089	12923701	50	0.01624
Beef flavor score	5	113873142	114867485	136	0.01611
Beef flavor score	13	77207831	78198507	140	0.01608
Beef flavor score	2	121921753	122920936	147	0.01599
Beef flavor score	11	80390058	81297809	62	0.01598
Beef flavor score	7	45942387	46940783	73	0.01593
Beef flavor score	13	40902785	41888865	48	0.01592
Beef flavor score	7	109600771	110584521	70	0.01585
Beef flavor score	2	103413422	104410043	116	0.01579
Beef flavor score	11	101266852	102255307	151	0.01578
Beef flavor score	26	42959597	43924743	41	0.01576
Beef flavor score	17	57559846	58486760	67	0.01574
Beef flavor score	13	22710584	23695645	52	0.01568
Beef flavor score	26	23603586	24603068	91	0.01563
Beef flavor score	7	31381125	32334690	49	0.0156
Beef flavor score	8	28752565	29717556	84	0.01557
Beef flavor score	17	41591744	42561077	33	0.01553
Beef flavor score	19	3447123	4397168	34	0.01545
Beef flavor score	24	56212958	57185546	53	0.01528
Beef flavor score	28	5575797	6534383	79	0.01517
Beef flavor score	5	3973311	4934845	69	0.01512
Beef flavor score	1	65047631	66043361	81	0.01511
Beef flavor score	8	25270600	26211730	36	0.01508
Beef flavor score	24	3699289	4678378	83	0.01508
Beef flavor score	26	49084978	50064687	117	0.01508
Beef flavor score	7	52671420	53646024	116	0.01507
Beef flavor score	13	19497132	20455892	63	0.01505
Beef flavor score	16	51497747	52418303	178	0.01491
Beef flavor score	18	16523996	17513910	65	0.01481
Beef flavor score	17	68166445	69164480	175	0.01475
Beef flavor score	6	44308125	45305530	69	0.01467
Beef flavor score	8	103119621	104113674	113	0.01467
Beef flavor score	10	80612799	81606751	98	0.01443
Beef flavor score	3	93667716	94667700	131	0.01442
Beef flavor score	10	36151495	37149312	213	0.01442
Beef flavor score	14	60653106	61650519	140	0.01441
Beef flavor score	23	148759	1065884	18	0.01441
Beef flavor score	3	117216032	118183196	120	0.0144
Beef flavor score	21	24366744	25341412	81	0.01439
Beef flavor score	11	13123740	14115229	114	0.01437
Beef flavor score	3	81292667	82288334	109	0.01435
Beef flavor score	7	71046844	72021347	58	0.01432
Beef flavor score	10	19002424	19988964	81	0.01428
Beef flavor score	11	19388754	20371419	94	0.01423
Beef flavor score	4	18961756	19881613	60	0.0142
Beef flavor score	4	39552141	40551584	52	0.01417
Beef flavor score	22	5278768	6246083	41	0.01411
Beef flavor score	12	45851547	46806124	47	0.01404
Beef flavor score	28	25452349	26438238	111	0.01401
Beef flavor score	23	12208427	13200681	67	0.01388
Beef flavor score	17	20889538	21882203	22	0.01375
Beef flavor score	14	11450510	12316458	62	0.01363
Beef flavor score	17	4672813	5612669	56	0.01362
Beef flavor score	10	65785069	66691455	19	0.01358
Beef flavor score	10	6144173	7137497	107	0.01356
Beef flavor score	5	84596067	85542976	62	0.01355
Beef flavor score	20	31386440	32372127	52	0.01355
Beef flavor score	21	32740446	33700254	137	0.01351
Beef flavor score	10	75292393	76292076	112	0.0135
Beef flavor score	22	46538893	47504630	49	0.01349
Beef flavor score	4	56449105	57421426	33	0.01347
Beef flavor score	27	41854146	42814941	47	0.01346
Beef flavor score	20	66972901	67937586	63	0.01345
Beef flavor score	17	28932743	29931193	107	0.01341
Beef flavor score	4	11781659	12679653	76	0.01325
Beef flavor score	13	14972560	15965990	56	0.01325
Beef flavor score	10	92427691	93424611	59	0.01321
Beef flavor score	6	84096864	85094766	158	0.01317
Beef flavor score	8	39893033	40876799	31	0.01317
Beef flavor score	17	16705857	17664227	75	0.01315
Beef flavor score	1	100529804	101529715	15	0.01312
Beef flavor score	22	55292112	56285645	74	0.0131
Beef flavor score	5	97161665	98072244	70	0.01302
Beef flavor score	11	36181120	37178043	72	0.01302
Beef flavor score	7	87017416	87985487	32	0.01299
Beef flavor score	16	59296512	60287874	83	0.01298
Beef flavor score	4	15015082	16006412	68	0.01297
Beef flavor score	9	40350073	41300864	103	0.01295
Beef flavor score	6	101398450	102389291	111	0.01293
Beef flavor score	8	30229144	31205533	31	0.01291
Beef flavor score	11	11844818	12721732	50	0.01288
Beef flavor score	14	2225791	3218511	97	0.01288
Beef flavor score	7	27096724	28093403	54	0.01283
Beef flavor score	25	15176379	16171967	51	0.01273
Beef flavor score	1	52308970	53290945	63	0.01272
Beef flavor score	20	20576961	21559632	55	0.01272
Beef flavor score	10	4660150	5658642	95	0.0127
Beef flavor score	24	29915840	30889283	40	0.0127
Beef flavor score	10	3154393	4135431	40	0.01269
Beef flavor score	16	70833288	71814761	75	0.01269
Beef flavor score	6	80655449	81624253	25	0.01264
Beef flavor score	8	105479650	106463561	43	0.01264
Beef flavor score	25	19551924	20513038	129	0.01264
Beef flavor score	21	12504350	13503975	38	0.01261
Beef flavor score	4	107719311	108640549	26	0.01258
Beef flavor score	19	7065374	8060078	106	0.01257
Beef flavor score	17	55445928	56431831	61	0.01256
Beef flavor score	4	9018525	10014964	169	0.01255
Beef flavor score	12	21086316	22067832	132	0.01253
Beef flavor score	17	46160993	47158285	55	0.0125
Beef flavor score	20	37937129	38924637	89	0.01244
Beef flavor score	11	329253	1318457	98	0.01241
Beef flavor score	19	18614785	19492707	81	0.01239
Beef flavor score	6	22387413	23297539	37	0.01233
Beef flavor score	6	112746175	113736661	116	0.01232
Beef flavor score	16	34836151	35817432	88	0.01232
Beef flavor score	13	31336923	32334470	87	0.0123
Beef flavor score	5	5493169	6477926	70	0.01227
Beef flavor score	5	14655667	15646809	59	0.01223
Beef flavor score	13	43143559	44095990	145	0.01219
Beef flavor score	18	14902035	15865013	82	0.01217
Beef flavor score	14	64244850	65243234	74	0.01205
Beef flavor score	1	24413519	25400262	32	0.01204
Beef flavor score	8	76407597	77387217	69	0.01204
Beef flavor score	27	33799772	34795936	91	0.01204
Beef flavor score	28	27603662	28599697	128	0.01204
Beef flavor score	4	65885869	66882641	53	0.01203
Beef flavor score	13	3485631	4414592	54	0.012
Beef flavor score	19	10462928	11449646	102	0.012
Beef flavor score	22	6766918	7754764	111	0.01198
Beef flavor score	20	45766550	46764951	27	0.01197
Beef flavor score	18	21947275	22880098	59	0.01194
Beef flavor score	3	66637711	67630642	60	0.01192
Beef flavor score	28	17949122	18939870	61	0.01185
Beef flavor score	5	59922301	60919203	103	0.01177
Beef flavor score	11	32766346	33718317	26	0.01174
Beef flavor score	13	60088282	61083157	113	0.01171
Beef flavor score	2	132818166	133813016	170	0.01168
Beef flavor score	19	35512276	36492001	214	0.01161
Beef flavor score	24	99769	1093284	120	0.01161
Beef flavor score	27	35098802	36054493	34	0.01161
Beef flavor score	6	60814922	61764697	43	0.01159
Beef flavor score	2	94482078	95468855	139	0.01157
Beef flavor score	12	9254315	10199340	20	0.01157
Beef flavor score	12	60002395	60997744	21	0.01154
Beef flavor score	2	23867469	24862917	56	0.01153
Beef flavor score	1	49314301	50312222	32	0.01152
Beef flavor score	1	105462979	106420946	39	0.0115
Beef flavor score	14	54140436	55124224	127	0.01149
Beef flavor score	1	67822379	68813381	75	0.01144
Beef flavor score	25	38714820	39644644	110	0.01143
Beef flavor score	2	129863447	130855362	106	0.01141
Beef flavor score	2	44341613	45279148	131	0.0114
Beef flavor score	7	54315539	55312356	35	0.0114
Beef flavor score	1	10523098	11472285	35	0.01135
Beef flavor score	21	42221961	43212490	37	0.0113
Beef flavor score	11	29368695	30331728	71	0.01129
Beef flavor score	11	46830502	47797834	96	0.01123
Beef flavor score	9	42657121	43562986	73	0.01122
Beef flavor score	22	36749829	37696050	60	0.01119
Beef flavor score	6	108429984	109419904	56	0.01116
Beef flavor score	27	36578346	37564552	127	0.01111
Beef flavor score	26	38050244	39030371	36	0.01109
Beef flavor score	8	18644235	19640846	20	0.01108
Beef flavor score	26	2622669	3611224	41	0.01106
Beef flavor score	7	5095155	6090840	261	0.01105
Beef flavor score	11	18161537	19103598	51	0.01104
Beef flavor score	8	78747540	79707190	63	0.01103
Beef flavor score	25	29074908	30044455	34	0.01102
Beef flavor score	19	5513715	6503610	56	0.01098
Beef flavor score	1	138768869	139763834	81	0.01097
Beef flavor score	21	5419045	6403229	78	0.01097
Beef flavor score	11	22970721	23960426	15	0.01096
Beef flavor score	10	29533896	30511838	81	0.01092
Beef flavor score	22	54224616	55194276	72	0.01092
Beef flavor score	15	83261163	84232826	138	0.01079
Beef flavor score	18	18510710	19459289	85	0.01073
Beef flavor score	1	149673047	150670429	37	0.01067
Beef flavor score	3	39745751	40607376	75	0.01063
Beef flavor score	22	2466238	3441727	39	0.01055
Beef flavor score	21	995360	1960144	36	0.01046
Beef flavor score	13	5909005	6908220	26	0.01044
Beef flavor score	16	46043615	47042222	78	0.01037
Beef flavor score	12	1573906	2565292	54	0.01034
Beef flavor score	29	10223158	11147860	20	0.0103
Beef flavor score	21	6739713	7732401	59	0.01029
Beef flavor score	2	64008074	65002278	42	0.01027
Beef flavor score	11	8368889	9366434	71	0.01021
Beef flavor score	7	67758886	68752797	72	0.01015
Beef flavor score	17	9928162	10861891	45	0.01015
Beef flavor score	27	1236997	2232847	95	0.01015
Beef flavor score	3	41427108	42426785	35	0.01014
Beef flavor score	5	70797526	71794323	84	0.01013
Beef flavor score	1	3500633	4498073	53	0.01009
Beef flavor score	26	12721061	13662385	56	0.01007
Beef flavor score	14	74666152	75660226	32	0.01001
Beef flavor score	8	71906498	72865368	74	0.00997
Beef flavor score	24	38072783	39046506	34	0.00995
Beef flavor score	17	60129736	61129702	86	0.0099
Beef flavor score	24	60089314	61086155	59	0.00982
Beef flavor score	13	35034391	36028215	66	0.00978
Beef flavor score	3	55711961	56710610	32	0.00977
Beef flavor score	10	72371900	73371203	50	0.00974
Beef flavor score	20	13919535	14869459	38	0.00971
Beef flavor score	4	31091303	32071130	54	0.00968
Beef flavor score	1	90828316	91758979	18	0.00967
Beef flavor score	15	608044	1601992	128	0.00962
Beef flavor score	5	119008898	119979862	245	0.00958
Beef flavor score	7	32773403	33761341	40	0.00957
Beef flavor score	2	74387310	75334503	20	0.00955
Beef flavor score	4	100958339	101927071	33	0.00951
Beef flavor score	8	8309467	9245194	67	0.0095
Beef flavor score	15	32084555	32995777	66	0.0095
Beef flavor score	4	117454479	118397157	46	0.00947
Beef flavor score	2	38783143	39720137	51	0.00935
Beef flavor score	3	54193749	55189536	235	0.00935
Beef flavor score	11	38850736	39782773	21	0.00935
Beef flavor score	26	40859458	41855169	51	0.00929
Beef flavor score	10	1787704	2785474	58	0.00927
Beef flavor score	15	57899369	58882110	38	0.00925
Beef flavor score	4	10414103	11339699	91	0.00916
Beef flavor score	5	116385922	117268820	152	0.00914
Beef flavor score	1	5506705	6440687	59	0.00912
Beef flavor score	4	61506868	62485632	50	0.00908
Beef flavor score	20	68094730	69092193	45	0.00906
Beef flavor score	11	94087329	95028686	61	0.00905
Beef flavor score	27	40278040	41235779	18	0.00901
Beef flavor score	9	7203881	8179992	19	0.00894
Beef flavor score	19	59831359	60743582	31	0.00894
Beef flavor score	24	50175324	51130282	50	0.00892
Beef flavor score	3	5998607	6998279	55	0.0089
Beef flavor score	2	81737952	82668108	14	0.00882
Beef flavor score	6	98705030	99687511	55	0.00882
Beef flavor score	23	13376879	14365537	59	0.00881
Beef flavor score	18	26448399	27429437	21	0.0088
Beef flavor score	2	37488376	38483106	36	0.00877
Beef flavor score	3	1105834	2086302	90	0.00875
Beef flavor score	7	64127142	65120261	30	0.00875
Beef flavor score	17	53861663	54765150	103	0.00873
Beef flavor score	11	61361997	62346679	42	0.00869
Beef flavor score	10	17121510	18107314	47	0.00864
Beef flavor score	7	102468828	103428844	62	0.00861
Beef flavor score	25	18491909	19426221	95	0.00861
Beef flavor score	25	34449868	35447972	100	0.0086
Beef flavor score	13	80626907	81610440	76	0.00859
Beef flavor score	16	22687804	23681465	82	0.00857
Beef flavor score	13	28959111	29945112	87	0.00854
Beef flavor score	10	68081263	69075451	38	0.0085
Beef flavor score	10	97117428	98001480	24	0.00849
Beef flavor score	10	61889568	62870803	46	0.00847
Beef flavor score	13	32476521	33447762	58	0.00844
Beef flavor score	21	52748653	53723864	34	0.00844
Beef flavor score	3	43588963	44579102	40	0.00842
Beef flavor score	8	57052765	58010694	51	0.0084
Beef flavor score	22	59573048	60571895	130	0.0084
Beef flavor score	14	34787046	35783825	27	0.00838
Beef flavor score	9	53021467	54016591	33	0.00837
Beef flavor score	21	9820996	10712888	26	0.00836
Beef flavor score	6	86710155	87656822	41	0.00835
Beef flavor score	24	1549222	2549042	56	0.00833
Beef flavor score	23	43719970	44665539	47	0.0083
Beef flavor score	13	4799708	5739803	28	0.00828
Beef flavor score	1	56773439	57766104	104	0.00825
Beef flavor score	1	77626020	78580480	24	0.00825
Beef flavor score	2	127639135	128614545	85	0.00823
Beef flavor score	21	26133126	27128390	108	0.00822
Beef flavor score	20	58428304	59422891	91	0.00821
Beef flavor score	2	77809573	78808803	18	0.00819
Beef flavor score	10	42644530	43642348	147	0.00819
Beef flavor score	24	13417942	14351674	25	0.00819
Beef flavor score	28	26509128	27499201	135	0.00818
Beef flavor score	12	25192999	26165597	36	0.00817
Beef flavor score	27	43129909	44120630	28	0.00817
Beef flavor score	14	24948293	25923373	14	0.00816
Beef flavor score	15	6784643	7748139	55	0.00815
Beef flavor score	25	12323084	13314454	46	0.00815
Beef flavor score	4	71736845	72684046	43	0.0081
Beef flavor score	14	37548790	38546967	36	0.00809
Beef flavor score	2	6902327	7830926	57	0.00807
Beef flavor score	3	83402744	84332332	55	0.00807
Beef flavor score	27	22785736	23733611	51	0.00807
Beef flavor score	13	82260607	83251853	23	0.00801
Beef flavor score	1	135526439	136462988	89	0.008
Beef flavor score	2	72588087	73519679	41	0.00799
Beef flavor score	4	48759497	49737522	87	0.00798
Beef flavor score	6	41947357	42910797	42	0.00798
Beef flavor score	2	56152812	57147816	46	0.00796
Beef flavor score	6	15574986	16572903	83	0.00796
Beef flavor score	3	3210638	4210623	50	0.00792
Beef flavor score	5	64919170	65911191	113	0.00791
Beef flavor score	7	22996498	23993545	41	0.0079
Beef flavor score	9	16862586	17789761	20	0.0079
Beef flavor score	5	6800758	7680316	40	0.00789
Beef flavor score	21	60271469	61270493	96	0.00789
Beef flavor score	2	57820631	58797615	30	0.00788
Beef flavor score	6	65801992	66799233	71	0.00788
Beef flavor score	23	35579146	36578035	23	0.00785
Beef flavor score	21	36963647	37925644	16	0.00784
Beef flavor score	21	3238991	4167947	16	0.00781
Beef flavor score	4	109733131	110704397	19	0.0078
Beef flavor score	9	72186135	73185420	43	0.00778
Beef flavor score	27	38202645	39140091	45	0.00776
Beef flavor score	2	13426245	14420711	49	0.00775
Beef flavor score	20	25400466	26352669	53	0.00771
Beef flavor score	20	28286868	29218244	42	0.00769
Beef flavor score	29	31102508	32097844	19	0.00768
Beef flavor score	10	38291439	39233282	37	0.00764
Beef flavor score	6	36936613	37933250	62	0.00763
Beef flavor score	11	96723442	97709253	33	0.00763
Beef flavor score	26	31257630	32178829	41	0.00763
Beef flavor score	27	23844184	24812065	76	0.00763
Beef flavor score	14	65274548	66266296	74	0.00762
Beef flavor score	24	28753452	29688911	38	0.00761
Beef flavor score	4	20303118	21256161	81	0.0076
Beef flavor score	2	90077530	91010366	96	0.00758
Beef flavor score	8	44612550	45583269	60	0.00758
Beef flavor score	24	22167139	23159037	27	0.00757
Beef flavor score	4	93576597	94570629	67	0.00755
Beef flavor score	8	5899008	6884117	29	0.00755
Beef flavor score	20	6497687	7493618	71	0.00755
Beef flavor score	9	79226373	80225259	59	0.00753
Beef flavor score	21	28658590	29648700	75	0.00752
Beef flavor score	16	48579743	49577475	118	0.0075
Beef flavor score	2	30087221	31019370	57	0.00749
Beef flavor score	14	12463930	13435097	28	0.00748
Beef flavor score	27	5465061	6433365	158	0.00747
Beef flavor score	24	61162522	62152821	119	0.00746
Beef flavor score	11	50461985	51420860	22	0.00743
Beef flavor score	6	96280829	97255320	39	0.00741
Beef flavor score	15	16086810	17079996	66	0.00741
Beef flavor score	1	114744194	115649771	22	0.0074
Beef flavor score	17	19435720	20429914	23	0.00737
Beef flavor score	3	86833180	87797264	38	0.00735
Beef flavor score	3	97083751	98080368	39	0.00731
Beef flavor score	7	95844936	96797845	111	0.00731
Beef flavor score	12	68774664	69746467	78	0.0073
Beef flavor score	10	91414753	92328861	27	0.00727
Beef flavor score	26	33801595	34791813	160	0.00727
Beef flavor score	8	47209332	48192857	31	0.00726
Beef flavor score	19	121364	1070521	27	0.00723
Beef flavor score	29	1377565	2355314	63	0.00723
Beef flavor score	11	64576376	65529494	17	0.00722
Beef flavor score	22	23111139	24050882	47	0.00722
Beef flavor score	21	64042292	65029870	72	0.00719
Beef flavor score	25	10494238	11466725	57	0.00715
Beef flavor score	1	26803778	27790413	13	0.00708
Beef flavor score	4	46109533	47099535	93	0.00707
Beef flavor score	7	48091158	48982387	21	0.00705
Beef flavor score	1	28529358	29520198	24	0.00704
Beef flavor score	4	25851157	26841720	39	0.00703
Beef flavor score	7	28268063	29208100	28	0.00703
Beef flavor score	3	77341620	78341555	55	0.00702
Beef flavor score	16	10454098	11433148	19	0.00702
Beef flavor score	14	80569086	81565148	68	0.00701
Beef flavor score	26	7696485	8661569	34	0.00695
Beef flavor score	26	1595655	2582820	42	0.00694
Beef flavor score	1	47249572	48157004	13	0.00691
Beef flavor score	5	63558436	64516431	80	0.00691
Beef flavor score	5	77041691	78015617	66	0.00691
Beef flavor score	6	75636552	76634488	11	0.00691
Beef flavor score	12	11939246	12935140	66	0.00691
Beef flavor score	26	17507717	18493815	122	0.00686
Beef flavor score	5	17127925	18114852	48	0.00684
Beef flavor score	20	47551732	48515944	16	0.00684
Beef flavor score	5	89261685	90254355	17	0.00683
Beef flavor score	12	55163554	56071971	27	0.00682
Beef flavor score	20	62123013	63066825	75	0.00682
Beef flavor score	28	14783278	15760668	67	0.00682
Beef flavor score	14	63233825	64231476	67	0.00676
Beef flavor score	24	12393152	13270387	33	0.00676
Beef flavor score	24	47883810	48883619	31	0.00674
Beef flavor score	13	63399473	64399323	130	0.00672
Beef flavor score	10	93659736	94637146	19	0.0067
Beef flavor score	11	6693294	7595786	110	0.00668
Beef flavor score	17	17758544	18695642	82	0.00668
Beef flavor score	12	70747193	71736557	161	0.00665
Beef flavor score	16	6039125	7022226	128	0.00664
Beef flavor score	1	2193455	3186563	109	0.00662
Beef flavor score	8	86885269	87878438	32	0.00662
Beef flavor score	2	86604662	87539802	21	0.00661
Beef flavor score	25	30763190	31756312	27	0.0066
Beef flavor score	22	57541874	58534000	158	0.00658
Beef flavor score	26	25785682	26776067	30	0.00658
Beef flavor score	14	43861515	44855076	47	0.00656
Beef flavor score	10	63317704	64311322	57	0.00655
Beef flavor score	15	38217878	39193054	61	0.00655
Beef flavor score	26	4383155	5378074	31	0.00655
Beef flavor score	1	120899876	121873624	24	0.00651
Beef flavor score	16	27115116	28109171	63	0.0065
Beef flavor score	6	56844527	57825507	58	0.00648
Beef flavor score	3	84841194	85797110	25	0.00647
Beef flavor score	12	3849208	4833534	13	0.00645
Beef flavor score	1	106710203	107694149	46	0.00644
Beef flavor score	7	2775683	3764825	125	0.00644
Beef flavor score	4	87015810	88001376	73	0.00641
Beef flavor score	7	89099195	90092277	29	0.00641
Beef flavor score	16	55937303	56849396	58	0.00641
Beef flavor score	9	34891787	35744886	14	0.0064
Beef flavor score	5	48496561	49486324	88	0.00636
Beef flavor score	8	38782407	39768968	68	0.00635
Beef flavor score	21	17968986	18961749	16	0.00632
Beef flavor score	7	55558597	56544865	17	0.00631
Beef flavor score	9	48820966	49762816	39	0.00631
Beef flavor score	8	23089993	24079806	72	0.0063
Beef flavor score	4	13394542	14394157	40	0.00623
Beef flavor score	2	66780628	67762406	30	0.00622
Beef flavor score	21	39798395	40797255	24	0.00621
Beef flavor score	22	24794377	25716321	18	0.00615
Beef flavor score	8	91922839	92920899	25	0.00612
Beef flavor score	1	40576723	41562654	27	0.0061
Beef flavor score	3	74299695	75251155	50	0.0061
Beef flavor score	4	50832908	51831608	50	0.00608
Beef flavor score	9	68740453	69687213	54	0.00608
Beef flavor score	2	101696463	102691073	19	0.00603
Beef flavor score	9	70773881	71733707	95	0.00603
Beef flavor score	2	79943518	80942724	38	0.00602
Beef flavor score	5	41163602	42078631	49	0.00601
Beef flavor score	1	18537951	19478063	52	0.00599
Beef flavor score	14	42823508	43786288	31	0.00599
Beef flavor score	17	7502041	8484691	33	0.00599
Beef flavor score	6	73222538	74184944	13	0.00597
Beef flavor score	15	22649467	23643257	35	0.00595
Beef flavor score	20	15315868	16311925	21	0.00595
Beef flavor score	2	51216705	52177028	19	0.00593
Beef flavor score	1	98261288	99224757	34	0.00585
Beef flavor score	2	18573838	19474729	56	0.00584
Beef flavor score	14	47563606	48456599	18	0.00584
Beef flavor score	2	68422102	69410805	15	0.00583
Beef flavor score	20	12087403	13006042	57	0.00582
Beef flavor score	12	53045926	54045880	40	0.0058
Beef flavor score	5	11908748	12900205	42	0.00578
Beef flavor score	10	31421179	32400485	26	0.00575
Beef flavor score	9	89437903	90431553	44	0.00574
Beef flavor score	28	40622570	41616567	79	0.00574
Beef flavor score	8	55577139	56558249	37	0.00569
Beef flavor score	29	5775413	6756697	80	0.00569
Beef flavor score	9	74797172	75757904	54	0.00565
Beef flavor score	3	95339022	96323222	25	0.00563
Beef flavor score	5	1331136	2324895	38	0.00563
Beef flavor score	5	42348095	43337891	80	0.00562
Beef flavor score	4	85470897	86466450	63	0.00561
Beef flavor score	12	10398932	11336074	77	0.00561
Beef flavor score	9	11347958	12310722	29	0.0056
Beef flavor score	22	19452386	20364584	12	0.00558
Beef flavor score	27	13162684	14155636	50	0.00558
Beef flavor score	8	95099825	96095977	58	0.00556
Beef flavor score	7	66439620	67410055	15	0.00554
Beef flavor score	9	100562259	101550834	32	0.00554
Beef flavor score	8	11634779	12535933	15	0.00552
Beef flavor score	9	59303365	60287441	26	0.00551
Beef flavor score	8	67473590	68420484	17	0.0055
Beef flavor score	21	23359790	24355454	68	0.0055
Beef flavor score	9	21474644	22368871	62	0.00549
Beef flavor score	12	67296616	68209820	18	0.00548
Beef flavor score	8	15127901	16080530	23	0.00545
Beef flavor score	4	28452886	29450998	43	0.00544
Beef flavor score	21	31387847	32352419	60	0.00544
Beef flavor score	14	77759844	78734466	17	0.00542
Beef flavor score	17	12442389	13415818	70	0.00541
Beef flavor score	22	27993243	28970359	40	0.00541
Beef flavor score	23	50747102	51739103	65	0.00541
Beef flavor score	11	77158422	78123469	65	0.0054
Beef flavor score	7	1751468	2742643	148	0.00539
Beef flavor score	16	69611564	70608188	36	0.00538
Beef flavor score	6	72189556	73044605	37	0.00537
Beef flavor score	4	7688971	8669959	35	0.00536
Beef flavor score	8	110406121	111318888	152	0.00535
Beef flavor score	12	17794306	18788781	55	0.00533
Beef flavor score	9	80288835	81275661	46	0.00532
Beef flavor score	26	9208538	10203143	52	0.00531
Beef flavor score	16	78483462	79472405	82	0.00529
Beef flavor score	9	56631176	57615068	34	0.00527
Beef flavor score	2	91209364	92169327	105	0.00524
Beef flavor score	11	21969027	22900356	25	0.00522
Beef flavor score	1	53432242	54417168	58	0.0052
Beef flavor score	6	69387034	70367454	38	0.00519
Beef flavor score	12	34233093	35202030	90	0.00519
Beef flavor score	13	54545992	55540693	134	0.00519
Beef flavor score	4	21473964	22442820	24	0.00518
Beef flavor score	3	79495808	80422193	44	0.00516
Beef flavor score	5	31933786	32908352	116	0.00512
Beef flavor score	24	54600064	55570233	20	0.0051
Beef flavor score	6	111593625	112585186	36	0.00509
Beef flavor score	3	26741809	27736338	66	0.00505
Beef flavor score	16	17602345	18551432	26	0.00505
Beef flavor score	1	156297575	157276238	47	0.00501
Beef flavor score	9	44161315	45135255	34	0.00499
Beef flavor score	14	58005491	59003493	25	0.00499
Beef flavor score	2	8020527	9019203	26	0.00498
Beef flavor score	2	114872863	115818546	77	0.00498
Beef flavor score	3	63934349	64928687	14	0.00498
Beef flavor score	3	29704595	30701295	93	0.00497
Beef flavor score	5	46321470	47312072	23	0.00497
Beef flavor score	22	9516973	10460244	31	0.00497
Beef flavor score	5	101621316	102612031	114	0.00493
Beef flavor score	7	39005584	40005398	92	0.00493
Beef flavor score	7	75152734	76138091	27	0.00493
Beef flavor score	6	62594145	63580857	40	0.00491
Beef flavor score	12	61176463	62150273	28	0.00491
Beef flavor score	14	22781305	23775727	126	0.0049
Beef flavor score	5	52738353	53710713	15	0.00485
Beef flavor score	22	39998250	40928945	15	0.00485
Beef flavor score	9	8633994	9618643	49	0.00484
Beef flavor score	16	42859434	43849722	132	0.00484
Beef flavor score	9	24544947	25529385	38	0.0048
Beef flavor score	1	153742705	154717084	55	0.00479
Beef flavor score	1	43831502	44820576	63	0.00478
Beef flavor score	28	6866914	7836632	52	0.00477
Beef flavor score	15	19329086	20303436	30	0.00476
Beef flavor score	26	26886504	27844192	20	0.00475
Beef flavor score	5	85762653	86759244	24	0.00474
Beef flavor score	4	16569973	17555033	21	0.00471
Beef flavor score	13	224820	1087118	60	0.00468
Beef flavor score	17	35421022	36403303	35	0.00468
Beef flavor score	6	28458802	29411596	33	0.00466
Beef flavor score	17	33131575	34102580	27	0.00466
Beef flavor score	9	82729357	83713616	36	0.00465
Beef flavor score	16	40069546	41069452	34	0.00465
Beef flavor score	1	62924157	63870809	20	0.00463
Beef flavor score	7	92179907	93176056	44	0.00463
Beef flavor score	15	40212069	41152183	60	0.00463
Beef flavor score	29	11528887	12504917	54	0.00463
Beef flavor score	2	97398621	98392065	103	0.00461
Beef flavor score	15	4749231	5681601	75	0.00461
Beef flavor score	7	106824425	107822340	27	0.00459
Beef flavor score	15	69283522	70207576	13	0.00459
Beef flavor score	5	20145399	21115445	39	0.00458
Beef flavor score	20	64362196	65353822	45	0.00458
Beef flavor score	22	7785708	8770130	36	0.00458
Beef flavor score	5	8963886	9961938	59	0.00456
Beef flavor score	5	34517673	35476963	32	0.00454
Beef flavor score	6	10145601	11097977	24	0.00454
Beef flavor score	7	35827850	36817367	13	0.00454
Beef flavor score	1	116992366	117983757	44	0.00453
Beef flavor score	18	27726727	28718247	19	0.00453
Beef flavor score	9	29145080	30073552	37	0.00451
Beef flavor score	21	58486214	59483270	159	0.00451
Beef flavor score	4	89092496	90022862	23	0.0045
Beef flavor score	13	16102322	17099834	78	0.00449
Beef flavor score	6	38548198	39544286	16	0.00448
Beef flavor score	17	47430513	48418758	42	0.00448
Beef flavor score	1	23125028	24099198	12	0.00447
Beef flavor score	1	113665821	114637256	60	0.00447
Beef flavor score	17	66536150	67509543	41	0.00447
Beef flavor score	19	16414688	17318498	30	0.00446
Beef flavor score	2	22687121	23649215	36	0.00445
Beef flavor score	3	49729063	50678961	55	0.00445
Beef flavor score	6	31576983	32543145	19	0.00444
Beef flavor score	12	19403076	20391582	24	0.00444
Beef flavor score	27	8966661	9933724	12	0.00444
Beef flavor score	6	45883738	46880424	41	0.00442
Beef flavor score	14	36322336	37262467	60	0.00442
Beef flavor score	24	44274218	45232384	24	0.00441
Beef flavor score	7	36957236	37915577	36	0.0044
Beef flavor score	2	14452406	15440328	57	0.00439
Beef flavor score	8	40996882	41942160	39	0.00439
Beef flavor score	12	26857611	27845052	17	0.00438
Beef flavor score	16	14566005	15541313	17	0.00438
Beef flavor score	11	54269486	55214126	22	0.00437
Beef flavor score	9	41503083	42426515	60	0.00435
Beef flavor score	12	82334250	83329975	17	0.00435
Beef flavor score	1	137738847	138731230	54	0.00434
Beef flavor score	11	15157418	16153794	67	0.00434
Beef flavor score	27	44430824	45430146	20	0.00432
Beef flavor score	13	30183328	31133116	31	0.00429
Beef flavor score	20	19482052	20474070	18	0.00429
Beef flavor score	20	50785907	51730591	16	0.00429
Beef flavor score	28	3092152	4085018	69	0.00429
Beef flavor score	5	37587410	38573215	39	0.00428
Beef flavor score	15	59158276	60121085	18	0.00428
Beef flavor score	6	3731450	4704883	39	0.00424
Beef flavor score	14	73119336	74092112	77	0.00424
Beef flavor score	12	15729746	16724387	77	0.00423
Beef flavor score	15	3246711	4162300	24	0.00423
Beef flavor score	18	8716520	9691240	20	0.00423
Beef flavor score	8	79777034	80771832	18	0.00422
Beef flavor score	12	51410661	52373735	75	0.00421
Beef flavor score	23	22705801	23663060	23	0.0042
Beef flavor score	7	62994762	63990728	31	0.00417
Beef flavor score	9	97749602	98706126	25	0.00417
Beef flavor score	1	140005481	140998672	31	0.00416
Beef flavor score	6	17210551	18195932	35	0.00416
Beef flavor score	17	15536329	16534755	32	0.00413
Beef flavor score	5	44935765	45917363	65	0.00412
Beef flavor score	24	31387621	32378716	40	0.00412
Beef flavor score	7	72977747	73968172	21	0.00411
Beef flavor score	9	12352	1005024	38	0.00408
Beef flavor score	10	35009737	36009311	120	0.00404
Beef flavor score	20	44673055	45641953	17	0.00404
Beef flavor score	1	32469016	33398878	16	0.00403
Beef flavor score	6	30309950	31308953	27	0.00403
Beef flavor score	23	5832438	6817620	46	0.00403
Beef flavor score	8	45792230	46792088	43	0.00399
Beef flavor score	4	78071301	79063362	49	0.00398
Beef flavor score	5	43533676	44528721	120	0.00398
Beef flavor score	6	52645662	53632846	14	0.00397
Beef flavor score	15	1663127	2546434	25	0.00397
Beef flavor score	28	35466741	36413197	111	0.00397
Beef flavor score	20	17251657	18210402	32	0.00395
Beef flavor score	26	34914006	35904911	54	0.00395
Beef flavor score	17	58754461	59692547	41	0.00393
Beef flavor score	19	2403085	3395906	15	0.00393
Beef flavor score	24	14466917	15423390	14	0.00393
Beef flavor score	3	18230122	19225509	134	0.0039
Beef flavor score	5	68293598	69233867	68	0.00388
Beef flavor score	7	81953425	82949821	33	0.00388
Beef flavor score	22	45133602	46128238	33	0.00388
Beef flavor score	7	84819382	85790989	20	0.00387
Beef flavor score	2	62519283	63369652	28	0.00383
Beef flavor score	14	14560727	15557649	54	0.00382
Beef flavor score	10	40479399	41408343	14	0.00381
Beef flavor score	4	80158688	81099299	28	0.0038
Beef flavor score	5	13517709	14516535	19	0.00378
Beef flavor score	12	57731468	58711550	11	0.00378
Beef flavor score	2	123539541	124524923	50	0.00377
Beef flavor score	13	48113234	49001306	34	0.00377
Beef flavor score	3	27942832	28884413	55	0.00375
Beef flavor score	10	47536596	48510112	46	0.00375
Beef flavor score	5	36575080	37512271	70	0.00374
Beef flavor score	28	30584400	31560213	57	0.00374
Beef flavor score	9	18574359	19562888	38	0.00372
Beef flavor score	14	51566496	52445747	15	0.00372
Beef flavor score	4	52001133	52927347	24	0.00368
Beef flavor score	6	58051948	59046726	134	0.00368
Beef flavor score	27	27471791	28378930	14	0.00368
Beef flavor score	2	34819825	35793441	25	0.00367
Beef flavor score	5	62542053	63434829	35	0.00366
Beef flavor score	8	36518158	37503181	25	0.00366
Beef flavor score	18	12460885	13450124	65	0.00366
Beef flavor score	3	68011340	69009582	23	0.00364
Beef flavor score	9	4123134	5071762	17	0.00364
Beef flavor score	16	20930318	21900824	33	0.00364
Beef flavor score	3	71277694	72222667	17	0.00363
Beef flavor score	11	16934584	17903221	14	0.00362
Beef flavor score	27	30939283	31928930	18	0.0036
Beef flavor score	4	81866760	82806920	79	0.00359
Beef flavor score	8	93705876	94696012	178	0.00358
Beef flavor score	29	8030279	8948174	34	0.00355
Beef flavor score	5	58877871	59852407	156	0.00353
Beef flavor score	2	119127552	120125450	103	0.00352
Beef flavor score	7	47030019	47915651	67	0.00352
Beef flavor score	14	55577526	56556149	35	0.00352
Beef flavor score	2	42626098	43617603	29	0.00351
Beef flavor score	8	42179335	43165901	26	0.0035
Beef flavor score	2	59540509	60477045	39	0.00349
Beef flavor score	12	62277632	63277552	19	0.00349
Beef flavor score	2	113100250	114033614	27	0.00345
Beef flavor score	17	1955207	2930404	52	0.00344
Beef flavor score	12	2731456	3693855	22	0.00342
Beef flavor score	9	98967977	99922671	20	0.00341
Beef flavor score	1	6534553	7484829	73	0.00339
Beef flavor score	2	88041691	89037024	50	0.00338
Beef flavor score	15	33794700	34794553	59	0.00338
Beef flavor score	15	68161531	69097032	17	0.00338
Beef flavor score	8	21027725	21890742	16	0.00335
Beef flavor score	18	20894563	21860184	43	0.00335
Beef flavor score	2	65146959	66068955	33	0.00334
Beef flavor score	13	76124289	77123828	70	0.00334
Beef flavor score	27	3881370	4853628	15	0.00334
Beef flavor score	28	19709019	20690389	19	0.00334
Beef flavor score	2	31339718	32273064	44	0.00333
Beef flavor score	3	24206832	25206758	62	0.00331
Beef flavor score	9	67544850	68537256	75	0.00331
Beef flavor score	12	5218973	6206804	13	0.00331
Beef flavor score	12	7741602	8651610	14	0.00331
Beef flavor score	5	39800612	40719223	94	0.0033
Beef flavor score	1	136567103	137501805	72	0.00328
Beef flavor score	15	11550646	12486367	10	0.00328
Beef flavor score	2	52609721	53593860	28	0.00327
Beef flavor score	27	2612345	3605491	17	0.00325
Beef flavor score	25	5791201	6693132	17	0.00324
Beef flavor score	2	32669964	33575122	17	0.00323
Beef flavor score	5	92379543	93330057	14	0.00323
Beef flavor score	17	37952687	38895764	12	0.0032
Beef flavor score	28	22927489	23867931	22	0.0032
Beef flavor score	10	98151248	99070199	15	0.00319
Beef flavor score	6	11148977	12142889	25	0.00316
Beef flavor score	9	31609052	32607092	58	0.00315
Beef flavor score	8	106576408	107573649	24	0.00313
Beef flavor score	11	40026791	40988413	26	0.00313
Beef flavor score	4	76219518	77218811	162	0.00312
Beef flavor score	22	13309211	14304905	66	0.00312
Beef flavor score	7	78967641	79957657	15	0.00307
Beef flavor score	21	48062786	49039688	26	0.00307
Beef flavor score	3	44803996	45802558	19	0.00306
Beef flavor score	9	51702071	52700538	30	0.00306
Beef flavor score	23	1199953	2085668	12	0.00306
Beef flavor score	9	78217420	79141564	10	0.00305
Beef flavor score	12	395616	1378944	34	0.00305
Beef flavor score	20	10276320	11274635	81	0.00305
Beef flavor score	24	52136857	53103132	21	0.00305
Beef flavor score	22	26807183	27740927	27	0.00302
Beef flavor score	14	46380880	47339071	37	0.003
Beef flavor score	23	36736355	37729588	24	0.003
Beef flavor score	1	133540327	134529844	13	0.00299
Beef flavor score	2	41117991	41927880	14	0.00298
Beef flavor score	21	15387112	16376470	21	0.00296
Beef flavor score	2	109830690	110820146	36	0.00295
Beef flavor score	13	50320424	51306246	35	0.00295
Beef flavor score	10	21899318	22897835	148	0.00294
Beef flavor score	11	41787260	42753023	13	0.00294
Beef flavor score	1	74943999	75936980	28	0.00293
Beef flavor score	20	2362867	3315311	45	0.00293
Beef flavor score	21	2024760	2954141	33	0.00292
Beef flavor score	15	66743339	67644035	49	0.00289
Beef flavor score	11	85029965	86020099	20	0.00288
Beef flavor score	12	47498297	48489110	45	0.00288
Beef flavor score	12	13773964	14680247	36	0.00287
Beef flavor score	23	2202336	3190247	36	0.00287
Beef flavor score	5	107560014	108513547	114	0.00285
Beef flavor score	10	49882556	50868006	31	0.00284
Beef flavor score	21	41065041	42061241	86	0.00282
Beef flavor score	22	29502922	30452058	22	0.00282
Beef flavor score	1	59520349	60519622	27	0.00279
Beef flavor score	6	94565405	95556067	24	0.00279
Beef flavor score	8	73041184	73965470	56	0.00279
Beef flavor score	18	40939225	41890501	32	0.00279
Beef flavor score	9	73701336	74681618	50	0.00278
Beef flavor score	6	100026934	101012207	31	0.00277
Beef flavor score	5	83443120	84439362	39	0.00274
Beef flavor score	10	33245834	34214726	37	0.00274
Beef flavor score	14	28253443	29197010	13	0.00273
Beef flavor score	21	61299198	62192181	24	0.00273
Beef flavor score	24	26680497	27671338	16	0.00273
Beef flavor score	6	42994429	43983354	27	0.00271
Beef flavor score	10	90001877	90928621	21	0.00271
Beef flavor score	24	5219901	6125588	12	0.00271
Beef flavor score	11	58510034	59504575	20	0.0027
Beef flavor score	19	1303718	2297200	35	0.0027
Beef flavor score	17	296391	1277363	36	0.00268
Beef flavor score	17	32120758	33039443	51	0.00268
Beef flavor score	18	19546647	20458110	34	0.00267
Beef flavor score	27	28613796	29612242	65	0.00267
Beef flavor score	13	57449072	58406191	51	0.00265
Beef flavor score	3	78404400	79371143	40	0.00264
Beef flavor score	7	100805007	101760734	36	0.00263
Beef flavor score	7	85998146	86926586	13	0.00262
Beef flavor score	8	17515684	18427622	17	0.00262
Beef flavor score	16	54638309	55577682	95	0.00262
Beef flavor score	15	62286305	63271761	32	0.0026
Beef flavor score	8	33407993	34372860	22	0.00259
Beef flavor score	12	22235978	23218480	35	0.00256
Beef flavor score	14	16903321	17903070	25	0.00256
Beef flavor score	21	7941167	8929013	32	0.00256
Beef flavor score	2	20386524	21341778	46	0.00255
Beef flavor score	20	53595531	54554943	21	0.00255
Beef flavor score	1	50856429	51793463	22	0.00254
Beef flavor score	2	108438105	109415989	16	0.00253
Beef flavor score	5	54920888	55912417	121	0.00253
Beef flavor score	21	51620351	52612134	21	0.00253
Beef flavor score	29	30024561	31008605	13	0.00253
Beef flavor score	19	45280192	46238719	59	0.00252
Beef flavor score	6	341775	1333796	18	0.00251
Beef flavor score	9	15749017	16727064	17	0.00251
Beef flavor score	20	7683283	8635439	62	0.00251
Beef flavor score	4	37412325	38387402	59	0.0025
Beef flavor score	15	8079685	9059782	16	0.00248
Beef flavor score	17	36662187	37661603	20	0.00248
Beef flavor score	8	19821219	20814636	21	0.00246
Beef flavor score	8	4803015	5783937	35	0.00245
Beef flavor score	20	18259495	19255271	30	0.00245
Beef flavor score	21	34876697	35873933	35	0.00245
Beef flavor score	6	33555068	34501180	21	0.00244
Beef flavor score	10	46395758	47392020	62	0.00244
Beef flavor score	12	38945911	39930942	16	0.00244
Beef flavor score	6	77345141	78312412	19	0.00242
Beef flavor score	12	56462067	57444824	14	0.00241
Beef flavor score	15	70285470	71264948	11	0.00239
Beef flavor score	10	52241916	53224252	59	0.00238
Beef flavor score	28	1924353	2878755	43	0.00238
Beef flavor score	19	31508636	32389986	24	0.00236
Beef flavor score	7	93740836	94726082	46	0.00235
Beef flavor score	11	53108139	54095468	12	0.00234
Beef flavor score	12	80645474	81628991	16	0.00234
Beef flavor score	7	74143938	75140798	24	0.00232
Beef flavor score	11	55535909	56453136	14	0.00232
Beef flavor score	16	16152108	17142514	20	0.00232
Beef flavor score	5	49498276	50484884	29	0.00231
Beef flavor score	13	8801207	9789724	20	0.00231
Beef flavor score	29	19971826	20962635	23	0.00231
Beef flavor score	1	46057969	47050759	57	0.00228
Beef flavor score	6	59337990	60257426	41	0.00228
Beef flavor score	26	23361	1015261	52	0.00228
Beef flavor score	5	61519991	62388594	16	0.00227
Beef flavor score	22	3679627	4666615	21	0.00227
Beef flavor score	13	6948578	7898096	46	0.00225
Beef flavor score	14	53058646	54032953	19	0.00225
Beef flavor score	27	6721930	7721798	97	0.00225
Beef flavor score	5	35520947	36507747	28	0.00223
Beef flavor score	7	69995642	70988949	40	0.00223
Beef flavor score	12	37420496	38401663	10	0.00223
Beef flavor score	18	31291177	32290072	34	0.00223
Beef flavor score	9	66501148	67498683	27	0.00219
Beef flavor score	17	11247037	12209651	41	0.00219
Beef flavor score	1	147418674	148353535	22	0.00218
Beef flavor score	15	10321126	11310260	12	0.00218
Beef flavor score	5	7802749	8684243	15	0.00217
Beef flavor score	6	55099201	56013208	36	0.00217
Beef flavor score	6	63920386	64905777	30	0.00216
Beef flavor score	5	322932	1321987	46	0.00215
Beef flavor score	26	32334739	33279036	59	0.00214
Beef flavor score	4	34431930	35431583	14	0.00213
Beef flavor score	20	49691751	50628579	11	0.00213
Beef flavor score	3	75372196	76361973	19	0.00209
Beef flavor score	4	95794903	96761187	48	0.00208
Beef flavor score	2	3314569	4311561	25	0.00207
Beef flavor score	17	48864164	49791177	20	0.00206
Beef flavor score	4	49787423	50755462	51	0.00205
Beef flavor score	6	34852864	35792391	38	0.00205
Beef flavor score	6	47202455	48191081	16	0.00204
Beef flavor score	9	77046829	78021748	18	0.00204
Beef flavor score	6	106192480	107117273	19	0.00202
Beef flavor score	1	154862484	155850348	22	0.002
Beef flavor score	29	18641523	19599045	52	0.002
Beef flavor score	1	31244920	32123717	8	0.00199
Beef flavor score	12	50159200	51091469	56	0.00199
Beef flavor score	3	35024382	35918054	40	0.00198
Beef flavor score	10	77837415	78692579	21	0.00198
Beef flavor score	21	4359227	5346849	29	0.00198
Beef flavor score	4	40574286	41434124	24	0.00197
Beef flavor score	6	4902085	5886213	18	0.00196
Beef flavor score	29	14622477	15580066	15	0.00195
Beef flavor score	14	70468685	71429718	39	0.00194
Beef flavor score	20	57365431	58267268	14	0.00194
Beef flavor score	1	20986297	21854157	26	0.00193
Beef flavor score	29	6974577	7930152	28	0.00192
Beef flavor score	29	12678559	13676954	50	0.00191
Beef flavor score	26	6693744	7529454	25	0.00189
Beef flavor score	8	13746531	14683192	14	0.00187
Beef flavor score	3	90113669	91085209	18	0.00182
Beef flavor score	4	79139483	80106468	23	0.00182
Beef flavor score	4	36152591	37129871	18	0.00181
Beef flavor score	5	2577768	3570895	12	0.00181
Beef flavor score	1	39125534	40036006	10	0.0018
Beef flavor score	6	49826825	50802477	21	0.0018
Beef flavor score	6	50930019	51927902	15	0.0018
Beef flavor score	20	60602486	61558977	15	0.0018
Beef flavor score	6	103892312	104868914	47	0.00179
Beef flavor score	1	119775265	120767057	21	0.00178
Beef flavor score	4	584875	1517484	13	0.00178
Beef flavor score	12	66285701	67184352	15	0.00178
Beef flavor score	17	56479267	57469943	32	0.00178
Beef flavor score	21	38306987	39276506	16	0.00178
Beef flavor score	2	92409149	93369357	17	0.00177
Beef flavor score	17	23663661	24619419	19	0.00177
Beef flavor score	28	37566137	38544254	17	0.00176
Beef flavor score	2	50163146	51140657	11	0.00175
Beef flavor score	1	9069741	10043962	35	0.00174
Beef flavor score	5	18982539	19918600	37	0.00174
Beef flavor score	14	48904512	49880501	14	0.00173
Beef flavor score	14	67794845	68783244	44	0.00173
Beef flavor score	2	134026090	134995572	32	0.00172
Beef flavor score	6	8234336	9189316	17	0.00172
Beef flavor score	5	117596182	118570342	25	0.00171
Beef flavor score	23	4606794	5598967	42	0.00171
Beef flavor score	5	51653517	52526291	11	0.0017
Beef flavor score	11	51567982	52560023	16	0.0017
Beef flavor score	16	36095085	37082436	46	0.0017
Beef flavor score	7	97761450	98735612	35	0.00169
Beef flavor score	8	27680312	28650380	30	0.00166
Beef flavor score	27	74318	1042762	29	0.00166
Beef flavor score	2	46147458	47100164	26	0.00165
Beef flavor score	4	17829967	18807537	13	0.00163
Beef flavor score	15	18225202	19201638	29	0.00163
Beef flavor score	24	35916951	36898974	26	0.00163
Beef flavor score	9	57772302	58729795	11	0.00162
Beef flavor score	1	48259597	49127159	13	0.00161
Beef flavor score	21	16821270	17818949	23	0.00161
Beef flavor score	27	10426738	11426630	13	0.0016
Beef flavor score	5	21192065	22122354	13	0.00159
Beef flavor score	9	2428604	3368215	16	0.00159
Beef flavor score	17	8603935	9600753	22	0.00159
Beef flavor score	17	25809498	26735701	13	0.00158
Beef flavor score	1	29777651	30759148	11	0.00156
Beef flavor score	2	27016469	27979992	61	0.00155
Beef flavor score	5	38640385	39631964	19	0.00155
Beef flavor score	8	96716154	97675260	23	0.00155
Beef flavor score	10	48748844	49732988	26	0.00155
Beef flavor score	12	58970918	59904885	13	0.00153
Beef flavor score	16	13072437	14037298	21	0.00153
Beef flavor score	24	9426666	10332349	38	0.00153
Beef flavor score	2	78876492	79863711	41	0.00151
Beef flavor score	9	6049937	7027631	16	0.00151
Beef flavor score	20	42331127	43322708	11	0.00151
Beef flavor score	20	65607046	66599346	25	0.00149
Beef flavor score	1	11586009	12569498	11	0.00147
Beef flavor score	26	28494648	29435606	14	0.00147
Beef flavor score	1	15226104	16186991	23	0.00146
Beef flavor score	21	10957495	11879136	14	0.00145
Beef flavor score	28	32101505	33061119	36	0.00143
Beef flavor score	1	12988191	13925424	11	0.00142
Beef flavor score	21	62668438	63585534	10	0.00142
Beef flavor score	8	22051954	23029876	48	0.00141
Beef flavor score	2	100106669	101047825	14	0.0014
Beef flavor score	2	115875702	116802310	43	0.0014
Beef flavor score	6	27355784	28285173	21	0.0014
Beef flavor score	26	5493475	6476478	25	0.00139
Beef flavor score	11	88949439	89935372	18	0.00138
Beef flavor score	3	62220797	63219395	22	0.00137
Beef flavor score	6	109552273	110542262	23	0.00137
Beef flavor score	24	27700503	28687443	20	0.00137
Beef flavor score	13	68880703	69869624	55	0.00136
Beef flavor score	10	56297974	57274199	35	0.00134
Beef flavor score	21	13590129	14543749	39	0.00134
Beef flavor score	4	74990942	75956278	26	0.00133
Beef flavor score	10	45390399	46286903	70	0.00133
Beef flavor score	12	40370873	41348193	13	0.00133
Beef flavor score	8	107699186	108667290	14	0.00132
Beef flavor score	11	76075457	77052212	14	0.00132
Beef flavor score	11	90967429	91839629	11	0.00131
Beef flavor score	2	83226939	84107125	9	0.00128
Beef flavor score	4	62664458	63647453	29	0.00128
Beef flavor score	6	23397161	24345535	26	0.00128
Beef flavor score	28	10741773	11726934	14	0.00128
Beef flavor score	26	11571097	12547782	43	0.00126
Beef flavor score	27	24863857	25810495	51	0.00126
Beef flavor score	16	19919903	20841548	19	0.00125
Beef flavor score	15	9308875	10178188	13	0.00124
Beef flavor score	2	39788238	40775325	13	0.00122
Beef flavor score	19	4478391	5441945	42	0.00122
Beef flavor score	1	25430304	26358471	33	0.00121
Beef flavor score	6	53776387	54735929	14	0.0012
Beef flavor score	9	55483815	56354025	15	0.0012
Beef flavor score	9	30230309	31126906	29	0.00118
Beef flavor score	2	93432821	94399485	46	0.00117
Beef flavor score	14	19941660	20931583	37	0.00116
Beef flavor score	24	33544520	34541538	28	0.00116
Beef flavor score	2	110842214	111770376	30	0.00115
Beef flavor score	22	41036177	41938629	17	0.00115
Beef flavor score	4	27021431	27934093	25	0.00114
Beef flavor score	6	13332632	14329726	17	0.00114
Beef flavor score	15	36806672	37806279	27	0.00114
Beef flavor score	28	21881345	22800299	16	0.00114
Beef flavor score	10	41489099	42459990	12	0.00113
Beef flavor score	14	40654246	41623892	37	0.00112
Beef flavor score	6	74479440	75395728	9	0.00111
Beef flavor score	4	41903322	42886124	15	0.0011
Beef flavor score	11	83474997	84412949	19	0.00109
Beef flavor score	14	56948970	57863974	23	0.00109
Beef flavor score	6	79085032	80043649	21	0.00107
Beef flavor score	3	37126425	38058592	10	0.00106
Beef flavor score	10	95898502	96884157	12	0.00105
Beef flavor score	14	66287607	67284738	42	0.00104
Beef flavor score	20	51813752	52750347	11	0.00104
Beef flavor score	12	42005673	42916757	10	0.00103
Beef flavor score	16	30904995	31896105	36	0.00103
Beef flavor score	18	30210144	31131936	9	0.00101
Beef flavor score	18	43633287	44607914	37	0.00101
Beef flavor score	17	27723825	28709448	23	0.001
Beef flavor score	4	99827131	100762424	19	0.00099
Beef flavor score	10	39451275	40442828	22	0.00097
Beef flavor score	22	35692840	36624234	31	0.00096
Beef flavor score	2	98962322	99961745	19	0.00095
Beef flavor score	6	26078481	27042457	28	0.00095
Beef flavor score	8	88244099	89187309	64	0.00095
Beef flavor score	1	7772457	8723345	9	0.00092
Beef flavor score	1	19910845	20834307	15	0.00091
Beef flavor score	10	94742903	95741297	14	0.00091
Beef flavor score	4	33351680	34289879	20	0.0009
Beef flavor score	6	81790910	82772187	14	0.0009
Beef flavor score	17	22623738	23505173	11	0.0009
Beef flavor score	4	44896692	45875396	19	0.00089
Beef flavor score	12	49013694	49972188	14	0.00089
Beef flavor score	20	56230799	57228160	61	0.00087
Beef flavor score	24	10779765	11738284	23	0.00086
Beef flavor score	7	76464440	77440531	18	0.00085
Beef flavor score	26	30197564	31175939	70	0.00085
Beef flavor score	28	36468998	37446774	14	0.00085
Beef flavor score	29	15878077	16816497	12	0.00083
Beef flavor score	10	54993226	55930379	28	0.00081
Beef flavor score	8	12635845	13627186	16	0.0008
Beef flavor score	3	4813605	5812298	12	0.00079
Beef flavor score	20	63187293	64151685	26	0.00079
Beef flavor score	4	22867741	23787352	21	0.00078
Beef flavor score	8	34579777	35568258	12	0.00078
Beef flavor score	12	79627111	80568320	14	0.00077
Beef flavor score	5	15795423	16723897	14	0.00076
Beef flavor score	14	50054280	51026484	15	0.00076
Beef flavor score	4	83806996	84720105	16	0.00075
Beef flavor score	16	33835259	34766905	27	0.00075
Beef flavor score	20	43519291	44480511	19	0.00074
Beef flavor score	22	31071905	32015022	17	0.00074
Beef flavor score	3	38518726	39403219	16	0.00073
Beef flavor score	10	22970265	23726537	163	0.00073
Beef flavor score	20	59453329	60365668	19	0.00073
Beef flavor score	7	99483079	100436001	21	0.00072
Beef flavor score	9	54099341	55030529	16	0.00072
Beef flavor score	16	52503102	53433033	15	0.00072
Beef flavor score	28	20807372	21757902	11	0.00072
Beef flavor score	12	44501985	45501101	16	0.00071
Beef flavor score	27	11954777	12932024	14	0.0007
Beef flavor score	18	29016392	29971960	17	0.00068
Beef flavor score	7	77904642	78808226	17	0.00066
Beef flavor score	4	38527225	39495132	30	0.00064
Beef flavor score	6	19805500	20723736	40	0.00064
Beef flavor score	21	43232131	44155721	17	0.00063
Beef flavor score	25	4778712	5682523	15	0.00061
Beef flavor score	7	44826261	45800275	38	0.0006
Beef flavor score	9	45694047	46662796	13	0.00058
Beef flavor score	1	60571934	61538142	14	0.00057
Beef flavor score	1	61697968	62673903	15	0.00055
Beef flavor score	5	53759193	54640944	22	0.00054
Beef flavor score	7	104932084	105880432	12	0.00054
Beef flavor score	1	17105670	18094159	10	0.00051
Beef flavor score	6	107365982	108323183	14	0.00049
Beef flavor score	8	77493055	78433277	22	0.00049
Beef flavor score	7	103508998	104458862	18	0.00048
Beef flavor score	13	49257439	50183340	14	0.00046
Beef flavor score	1	14035835	15017291	12	0.00044
Beef flavor score	15	12706743	13697323	13	0.00043
Beef flavor score	9	1152842	2094666	15	0.00042
Beef flavor score	12	6716033	7672517	12	0.00039
Beef flavor score	6	7064318	8047065	15	0.00035
Beef flavor score	13	21676987	22622712	33	0.00034
Beef flavor score	21	35889154	36876292	14	0.00034
Beef flavor score	2	76800159	77703979	12	0.00032
Beef flavor score	12	71748287	72703021	108	0.0003
Beef flavor score	12	16733727	17653614	18	0.00026
Beef flavor score	13	67848641	68811167	15	0.00023
Beef flavor score	3	36085284	36982274	13	0.0002
Beef flavor score	8	54495012	55493961	16	0.00018
Beef flavor score	8	111410824	111491864	13	0.00016
Beef flavor score	12	43091343	44055082	15	0.00011
Beef flavor score	1	158472415	158346976	0	0
Beef flavor score	2	136116191	136067580	0	0
Beef flavor score	2	136150892	136116191	0	0
Beef flavor score	2	136151120	136150892	0	0
Beef flavor score	2	136151305	136151120	0	0
Beef flavor score	2	136151362	136151305	0	0
Beef flavor score	2	136151488	136151362	0	0
Beef flavor score	2	136151732	136151488	0	0
Beef flavor score	2	136151773	136151732	0	0
Beef flavor score	2	136152019	136151773	0	0
Beef flavor score	2	136168771	136152019	0	0
Beef flavor score	2	136187879	136168771	0	0
Beef flavor score	2	136188007	136187879	0	0
Beef flavor score	2	136188035	136188007	0	0
Beef flavor score	2	136188161	136188035	0	0
Beef flavor score	2	136188166	136188161	0	0
Beef flavor score	2	136188194	136188166	0	0
Beef flavor score	2	136188194	136188194	0	0
Beef flavor score	2	136188421	136188194	0	0
Beef flavor score	2	136188467	136188421	0	0
Beef flavor score	2	136188546	136188467	0	0
Beef flavor score	2	136188613	136188546	0	0
Beef flavor score	2	136188688	136188613	0	0
Beef flavor score	2	136188707	136188688	0	0
Beef flavor score	2	136189040	136188707	0	0
Beef flavor score	2	136189040	136189040	0	0
Beef flavor score	2	136189049	136189040	0	0
Beef flavor score	2	136189049	136189049	0	0
Beef flavor score	2	136189132	136189049	0	0
Beef flavor score	2	136189133	136189132	0	0
Beef flavor score	2	136189204	136189133	0	0
Beef flavor score	2	136189366	136189204	0	0
Beef flavor score	2	136189424	136189366	0	0
Beef flavor score	2	136189454	136189424	0	0
Beef flavor score	2	136189507	136189454	0	0
Beef flavor score	2	136189990	136189507	0	0
Beef flavor score	2	136218516	136189990	0	0
Beef flavor score	3	120928899	120862550	0	0
Beef flavor score	3	120957517	120928899	0	0
Beef flavor score	3	120966500	120957517	0	0
Beef flavor score	3	120967252	120966500	0	0
Beef flavor score	4	119580110	119572612	0	0
Beef flavor score	4	119588532	119580110	0	0
Beef flavor score	4	119595048	119588532	0	0
Beef flavor score	4	119603753	119595048	0	0
Beef flavor score	4	119612203	119603753	0	0
Beef flavor score	4	119616992	119612203	0	0
Beef flavor score	4	119627429	119616992	0	0
Beef flavor score	4	119627494	119627429	0	0
Beef flavor score	4	119628334	119627494	0	0
Beef flavor score	4	119628358	119628334	0	0
Beef flavor score	4	119628574	119628358	0	0
Beef flavor score	4	119628597	119628574	0	0
Beef flavor score	4	119637460	119628597	0	0
Beef flavor score	4	119643603	119637460	0	0
Beef flavor score	4	119655145	119643603	0	0
Beef flavor score	4	119664918	119655145	0	0
Beef flavor score	4	119676045	119664918	0	0
Beef flavor score	4	119685445	119676045	0	0
Beef flavor score	4	119689852	119685445	0	0
Beef flavor score	4	119703727	119689852	0	0
Beef flavor score	4	119720659	119703727	0	0
Beef flavor score	4	119728592	119720659	0	0
Beef flavor score	4	119732047	119728592	0	0
Beef flavor score	4	119742369	119732047	0	0
Beef flavor score	4	119749642	119742369	0	0
Beef flavor score	4	119758109	119749642	0	0
Beef flavor score	4	119771051	119758109	0	0
Beef flavor score	4	119789043	119771051	0	0
Beef flavor score	4	119814992	119789043	0	0
Beef flavor score	4	119841669	119814992	0	0
Beef flavor score	5	120013352	119979862	0	0
Beef flavor score	5	120014781	120013352	0	0
Beef flavor score	5	120020282	120014781	0	0
Beef flavor score	5	120020372	120020282	0	0
Beef flavor score	5	120039505	120020372	0	0
Beef flavor score	5	120047178	120039505	0	0
Beef flavor score	5	120055511	120047178	0	0
Beef flavor score	5	120055711	120055511	0	0
Beef flavor score	6	117530509	117479622	0	0
Beef flavor score	6	117553159	117530509	0	0
Beef flavor score	6	117576892	117553159	0	0
Beef flavor score	6	117625502	117576892	0	0
Beef flavor score	6	117643279	117625502	0	0
Beef flavor score	6	117644969	117643279	0	0
Beef flavor score	6	117645963	117644969	0	0
Beef flavor score	6	117646315	117645963	0	0
Beef flavor score	6	117646400	117646315	0	0
Beef flavor score	6	117646593	117646400	0	0
Beef flavor score	6	117647301	117646593	0	0
Beef flavor score	6	117648200	117647301	0	0
Beef flavor score	6	117648327	117648200	0	0
Beef flavor score	6	117648637	117648327	0	0
Beef flavor score	6	117650843	117648637	0	0
Beef flavor score	6	117651700	117650843	0	0
Beef flavor score	6	117651727	117651700	0	0
Beef flavor score	6	117651799	117651727	0	0
Beef flavor score	6	117655108	117651799	0	0
Beef flavor score	6	117657805	117655108	0	0
Beef flavor score	6	117659306	117657805	0	0
Beef flavor score	6	117659408	117659306	0	0
Beef flavor score	6	117662445	117659408	0	0
Beef flavor score	6	117662698	117662445	0	0
Beef flavor score	6	117662721	117662698	0	0
Beef flavor score	6	117663516	117662721	0	0
Beef flavor score	6	117663764	117663516	0	0
Beef flavor score	6	117682803	117663764	0	0
Beef flavor score	6	117731260	117682803	0	0
Beef flavor score	6	117731510	117731260	0	0
Beef flavor score	6	117737591	117731510	0	0
Beef flavor score	6	117741148	117737591	0	0
Beef flavor score	6	117741183	117741148	0	0
Beef flavor score	6	117741380	117741183	0	0
Beef flavor score	6	117742034	117741380	0	0
Beef flavor score	6	117742985	117742034	0	0
Beef flavor score	6	117742992	117742985	0	0
Beef flavor score	6	117743017	117742992	0	0
Beef flavor score	6	117744633	117743017	0	0
Beef flavor score	6	117745080	117744633	0	0
Beef flavor score	6	117745249	117745080	0	0
Beef flavor score	6	117745269	117745249	0	0
Beef flavor score	6	117745322	117745269	0	0
Beef flavor score	6	117745360	117745322	0	0
Beef flavor score	6	117745699	117745360	0	0
[truncated: 1,308 more rows]
