# Supplementary material for: Genomic Approaches Reveal Pleiotropic Effects in Crossbred Beef Cattle
Source: Front Genet. 2021 Mar 19;12:627055. doi: 10.3389/fgene.2021.627055 (PMC8017557; doi:10.3389/fgene.2021.627055)
Supplement: Supplementary Table 6 — The number of SNPs and additive genetic variance (%) explained in COLOR by 1-Mb genomic windows from single-trait WssGBLUP analysis correcting for indirect effects where all other traits were included as covariates. [file Table_6.xlsx]

## Sheet: SupplementaryTable6
Supplementary Table 6. The number of SNPs and additive genetic variance (%) explained in COLOR by 1-Mb genomic windows from single-trait WssGBLUP analysis correcting for indirect effects where all other traits were included as covariates.
Trait	Chromosome	Start position	End position	Number of SNP within window	% Genetic variance explained
Color	18	61896649	62896636	689	2.08527
Color	3	102037006	103035757	408	1.97176
Color	4	113530751	114530594	245	1.62503
Color	14	23325171	24301941	115	1.62327
Color	16	41064397	42063543	194	1.23416
Color	18	46022542	47020157	436	1.06754
Color	3	100715707	101714427	247	0.98538
Color	19	38188955	39167086	266	0.94873
Color	7	51364596	52357001	335	0.92117
Color	2	89014882	89980768	261	0.9005
Color	5	26723850	27719719	365	0.88894
Color	19	26991210	27985046	387	0.88424
Color	1	145429793	146421339	306	0.83741
Color	16	4432411	5432299	231	0.78962
Color	7	12895593	13877937	430	0.75328
Color	5	55858683	56853445	439	0.7171
Color	19	55120947	56116284	428	0.70425
Color	19	41825802	42825227	294	0.69895
Color	19	8638567	9637637	329	0.67738
Color	3	105397765	106396453	177	0.62637
Color	18	47221656	48221475	261	0.59871
Color	14	303731	1303208	497	0.58587
Color	19	29602897	30601855	150	0.56634
Color	2	10247315	11243597	201	0.55473
Color	7	5524764	6522932	273	0.53905
Color	26	47003703	47990718	205	0.53849
Color	15	48151125	49149002	609	0.52603
Color	11	37623014	38620543	111	0.52472
Color	12	33081399	34079570	170	0.5215
Color	12	78125123	79125103	313	0.51244
Color	8	476868	1462854	202	0.50733
Color	2	106254410	107250231	322	0.49952
Color	1	41948372	42940131	242	0.494
Color	3	32728879	33728767	232	0.48662
Color	4	32288482	33266880	165	0.48596
Color	20	9562025	10540979	183	0.47911
Color	25	26757277	27754385	442	0.47741
Color	18	39598724	40598037	162	0.47293
Color	18	49112488	50109344	371	0.46584
Color	20	21700655	22695955	247	0.44444
Color	7	15556509	16550962	306	0.43361
Color	26	50097970	51091979	157	0.43236
Color	17	6530508	7512573	104	0.42997
Color	14	8071731	9068357	230	0.42308
Color	23	28388841	29388652	543	0.42224
Color	3	13764491	14757087	358	0.40874
Color	3	57150221	58148059	188	0.40828
Color	7	13907374	14905003	361	0.40608
Color	9	61768683	62766055	156	0.40362
Color	2	54266408	55261237	104	0.39477
Color	27	19568171	20562010	167	0.39248
Color	3	103049603	104041531	132	0.38848
Color	20	5405122	6395922	122	0.38574
Color	1	143573962	144568616	291	0.3787
Color	16	51188865	52187394	270	0.37655
Color	14	10339377	11321552	162	0.37551
Color	1	35853951	36851583	145	0.37356
Color	16	46622497	47602758	137	0.36741
Color	2	103872103	104871522	180	0.35638
Color	9	60358519	61352702	158	0.35384
Color	3	91154615	92146647	178	0.34988
Color	3	10128298	11126856	262	0.34894
Color	3	98617200	99614572	133	0.34114
Color	19	36873509	37871210	192	0.32911
Color	5	100089040	101088604	262	0.32377
Color	25	35508822	36504688	524	0.32345
Color	7	9436369	10429648	451	0.3228
Color	3	82178034	83175189	148	0.32212
Color	9	10510020	11465225	91	0.32027
Color	18	50905791	51904281	351	0.31816
Color	19	44213741	45213063	244	0.309
Color	3	12661972	13661333	122	0.30839
Color	10	76188006	77186559	237	0.30571
Color	1	142234918	143232834	256	0.30496
Color	17	71410584	72408485	281	0.29416
Color	19	25976135	26969809	397	0.29035
Color	21	21561263	22560923	221	0.2892
Color	5	24293937	25288540	171	0.28622
Color	23	27150599	28148764	958	0.28245
Color	9	76092232	77089231	110	0.28088
Color	14	60325490	61320379	138	0.28042
Color	19	47741597	48740620	278	0.27765
Color	4	73752805	74751800	145	0.27348
Color	10	26201584	27200111	493	0.26819
Color	22	16181342	17168401	313	0.26752
Color	12	72932996	73929261	166	0.26525
Color	12	31746187	32741022	177	0.2629
Color	3	14838470	15826735	301	0.25962
Color	13	13068625	14060869	109	0.25496
Color	19	33986389	34985989	249	0.25269
Color	14	3947531	4935183	157	0.25239
Color	15	81318520	82316899	454	0.25052
Color	19	40079730	41075478	291	0.2491
Color	2	94465535	95464286	142	0.24776
Color	28	24787439	25781722	130	0.24541
Color	17	3944435	4902442	114	0.24417
Color	23	30336909	31315469	321	0.24382
Color	18	10970366	11967747	185	0.24303
Color	18	13702288	14700318	290	0.23778
Color	2	61380254	62363763	140	0.23716
Color	26	24831588	25830817	166	0.23293
Color	4	4996888	5995016	159	0.22986
Color	1	148450228	149443669	126	0.22921
Color	5	67254432	68209892	157	0.22837
Color	15	45654792	46653367	483	0.22785
Color	15	49798206	50784446	518	0.22618
Color	14	21702799	22700720	119	0.22617
Color	18	64362479	65361150	493	0.22425
Color	7	3784681	4780244	253	0.21989
Color	29	27455101	28454424	501	0.21855
Color	10	900833	1899746	168	0.21787
Color	4	7106157	8091113	170	0.21731
Color	21	44541432	45540321	161	0.2169
Color	19	50772856	51772007	325	0.21458
Color	8	89905263	90900127	141	0.21102
Color	27	18355133	19354264	140	0.21005
Color	15	29629029	30628978	236	0.20864
Color	12	84418906	85414140	192	0.20369
Color	16	75118546	76111713	282	0.20284
Color	9	85381181	86370856	135	0.2015
Color	14	18989160	19986320	143	0.19906
Color	9	88385272	89384302	183	0.1986
Color	9	33325420	34324266	163	0.19746
Color	2	9152408	10149947	120	0.19603
Color	13	64716529	65713640	267	0.1947
Color	14	6962216	7954535	133	0.19187
Color	3	16224524	17218644	215	0.18902
Color	14	9311045	10300505	114	0.18854
Color	5	103122126	104120834	411	0.18839
Color	10	64449662	65442756	145	0.18814
Color	4	114574075	115523291	161	0.18571
Color	8	63832864	64826622	176	0.18296
Color	5	22424042	23422666	160	0.18236
Color	16	54218078	55216547	239	0.1802
Color	9	69887362	70887358	217	0.17789
Color	1	57569819	58559963	143	0.17526
Color	11	103681511	104631474	324	0.17466
Color	17	61123296	62123225	286	0.17284
Color	1	82936230	83930640	173	0.17147
Color	12	65103755	66103725	118	0.17025
Color	14	38575012	39573497	122	0.1693
Color	11	27520006	28518141	38	0.16557
Color	9	101820376	102802842	137	0.16453
Color	24	57185546	58183795	114	0.16453
Color	20	23441770	24418395	179	0.1645
Color	3	69392637	70317319	125	0.16436
Color	25	589449	1588178	282	0.16315
Color	24	23119303	24113010	128	0.1629
Color	12	63996774	64984828	118	0.16251
Color	18	62916595	63914981	615	0.1611
Color	14	54150791	55124224	126	0.16101
Color	16	38565473	39534519	110	0.16005
Color	27	26249900	27245974	123	0.1599
Color	25	25712499	26712361	372	0.15917
Color	3	72930619	73904881	66	0.15862
Color	8	75122408	76118225	220	0.15825
Color	2	84385515	85383214	124	0.15779
Color	19	19960622	20954985	281	0.15762
Color	21	22631595	23617997	156	0.15734
Color	11	105925971	106923867	335	0.15725
Color	27	16146620	17141598	219	0.15609
Color	14	41854225	42826258	115	0.15599
Color	21	19491905	20491798	345	0.15365
Color	11	78846668	79842822	123	0.15362
Color	16	43571664	44565135	115	0.15326
Color	8	68950746	69936815	168	0.15272
Color	15	77809506	78804250	575	0.15161
Color	26	48254667	49232727	106	0.15
Color	7	6769114	7766444	205	0.14838
Color	11	1805575	2804549	298	0.14551
Color	3	53793174	54781990	266	0.14495
Color	18	55008828	56008301	395	0.14319
Color	5	98558524	99554753	230	0.14193
Color	17	63720079	64719654	278	0.14166
Color	13	62504631	63490414	203	0.13959
Color	8	71410797	72408623	69	0.13831
Color	9	36828827	37821984	96	0.13823
Color	11	25215124	26213262	117	0.13754
Color	10	88520827	89512918	214	0.13702
Color	12	35570966	36570901	147	0.13601
Color	20	68925644	69924392	106	0.13524
Color	17	44212605	45211961	202	0.13484
Color	12	54230983	55224329	116	0.13355
Color	12	29213021	30212087	157	0.13322
Color	21	27116985	28113575	194	0.13198
Color	10	27540635	28520429	391	0.13159
Color	5	57180651	58180465	328	0.13006
Color	19	51788101	52754717	266	0.12958
Color	16	63468577	64459797	205	0.12744
Color	15	5057231	6040110	130	0.12696
Color	19	56209256	57196486	338	0.12659
Color	5	28174375	29171697	147	0.12577
Color	18	38487113	39486194	153	0.1246
Color	7	21595004	22594727	146	0.12404
Color	19	53337973	54333806	316	0.12253
Color	3	60644475	61642413	105	0.12141
Color	23	24187676	25187175	201	0.12132
Color	5	104734648	105734498	184	0.12109
Color	10	84961806	85958194	265	0.12093
Color	24	58941172	59907608	93	0.12013
Color	19	32756047	33752903	193	0.11989
Color	28	43040408	44040053	197	0.11965
Color	24	60542690	61537615	72	0.11952
Color	2	6008468	6976676	110	0.11936
Color	17	2885544	3884274	81	0.11857
Color	4	9018525	10014964	169	0.11728
Color	19	28053127	29048376	124	0.11721
Color	19	24870774	25846418	170	0.11682
Color	11	93085846	94085707	361	0.1159
Color	4	64094925	65093707	137	0.11552
Color	1	94571774	95564817	154	0.11341
Color	9	27461299	28458234	126	0.11331
Color	1	1523007	2498526	121	0.11318
Color	14	15588544	16583297	110	0.11271
Color	1	36874937	37783673	67	0.11121
Color	3	93407707	94396787	137	0.11112
Color	17	62572109	63570011	281	0.111
Color	3	119920386	120862550	273	0.11049
Color	9	40549937	41524007	113	0.10995
Color	15	25511195	26502191	118	0.10937
Color	16	239784	1189722	169	0.10912
Color	18	52878983	53875480	278	0.10908
Color	7	41896105	42880180	206	0.10905
Color	18	59984437	60984417	411	0.10727
Color	1	44441867	45426382	91	0.10711
Color	11	10744332	11732573	167	0.10636
Color	16	26010912	27010597	149	0.10535
Color	5	25612227	26610292	163	0.10375
Color	15	54265634	55261421	225	0.10339
Color	3	33759737	34756848	209	0.10304
Color	5	42883568	43882015	109	0.10247
Color	12	86102320	87097109	216	0.10126
Color	19	23804472	24798199	412	0.1006
Color	8	24425030	25418745	161	0.10046
Color	4	106631788	107630909	298	0.09977
Color	25	37616024	38588169	286	0.09955
Color	5	69576336	70551808	120	0.09935
Color	3	104374457	105352631	76	0.09933
Color	4	30068240	31051367	93	0.09919
Color	5	29503102	30498005	213	0.09912
Color	10	4905127	5876881	80	0.0981
Color	16	68255710	69254008	120	0.09809
Color	25	20833516	21828667	202	0.09771
Color	11	86081075	87040098	112	0.09702
Color	3	111546443	112539148	137	0.09673
Color	3	47350757	48334657	114	0.09638
Color	14	64208039	65206400	87	0.09563
Color	4	28552591	29499983	49	0.0951
Color	9	91677453	92653974	107	0.09504
Color	20	4334493	5309882	142	0.09499
Color	7	89993785	90990866	204	0.09433
Color	27	5307539	6270403	126	0.09383
Color	11	29208800	30185995	76	0.09376
Color	6	85208060	86207609	201	0.09347
Color	3	22717007	23716922	185	0.09338
Color	1	34475008	35465226	47	0.0929
Color	3	106492267	107321976	154	0.09232
Color	5	60049659	61042207	102	0.09205
Color	16	2694857	3670316	158	0.09128
Color	6	71423503	72419275	161	0.09079
Color	11	87862800	88770115	155	0.08986
Color	6	14833367	15832622	167	0.08978
Color	2	104926706	105924183	105	0.08897
Color	24	21583391	22545713	111	0.08891
Color	11	66096418	67023913	137	0.08789
Color	2	95861342	96827522	114	0.08782
Color	28	34163851	35161089	137	0.08746
Color	16	79522128	80518216	223	0.08742
Color	14	5877655	6866954	124	0.08723
Color	11	30712485	31709625	64	0.08661
Color	20	55516873	56494864	120	0.08656
Color	9	68840654	69815526	66	0.08646
Color	12	74075902	75068268	124	0.08644
Color	2	97398621	98392065	103	0.08626
Color	9	86965893	87965528	196	0.08615
Color	25	13620321	14617558	209	0.08492
Color	23	49367917	50364279	78	0.08488
Color	15	46691625	47682546	298	0.08471
Color	14	61328577	62321413	155	0.08446
Color	1	55868620	56861322	82	0.08428
Color	4	111857633	112855626	214	0.08421
Color	19	49006858	50004379	141	0.08311
Color	18	9928513	10927417	242	0.08245
Color	15	34144843	35133931	136	0.08187
Color	29	26444349	27434306	440	0.08179
Color	22	33790464	34788159	113	0.08077
Color	14	76530936	77523163	112	0.0806
Color	26	45206666	46204100	107	0.08022
Color	7	40294177	41292687	261	0.07956
Color	22	17785188	18699907	71	0.07946
Color	15	55688056	56687554	203	0.07883
Color	8	1598223	2591683	161	0.07849
Color	15	51332878	52329971	324	0.07831
Color	27	34467375	35448460	98	0.07816
Color	7	11076960	12042201	235	0.07784
Color	21	20493539	21485903	196	0.0775
Color	27	14706914	15700213	226	0.07734
Color	3	58579322	59575516	172	0.07718
Color	15	14138329	15135675	136	0.07648
Color	3	11194307	12153832	228	0.07611
Color	19	22195415	23186485	218	0.07502
Color	3	48741028	49738968	198	0.07446
Color	12	30216578	31150997	107	0.07423
Color	1	151565488	152547764	135	0.07387
Color	18	32147525	33147380	111	0.07319
Color	19	43195670	44195558	212	0.07277
Color	3	99692339	100687066	202	0.07217
Color	14	32533217	33530562	121	0.07203
Color	18	42868774	43864001	138	0.07185
Color	20	12087403	13006042	57	0.07185
Color	1	80012359	80987091	104	0.07181
Color	5	36575080	37512271	70	0.07164
Color	14	79135830	80127921	99	0.07155
Color	4	105221480	106217049	263	0.07135
Color	14	1617135	2616415	104	0.07125
Color	16	44787817	45782727	82	0.0708
Color	19	35683912	36682989	238	0.0701
Color	29	42416823	43405926	356	0.07006
Color	11	32659947	33637760	26	0.06976
Color	22	11187553	12185557	177	0.06961
Color	18	44647379	45635182	138	0.06931
Color	11	71821318	72820623	274	0.06893
Color	3	89072568	90028482	75	0.06883
Color	20	7683283	8635439	62	0.06851
Color	4	46989439	47967539	93	0.06838
Color	11	36181120	37178043	72	0.06794
Color	9	31324190	32301933	47	0.06781
Color	16	37072441	38071734	182	0.0674
Color	15	42940145	43939791	142	0.06689
Color	18	25372575	26362148	224	0.06682
Color	20	276091	1267994	115	0.06627
Color	17	41591744	42561077	33	0.06603
Color	5	74890383	75888839	137	0.06583
Color	5	39897764	40893730	88	0.06538
Color	13	39271476	40259764	107	0.06523
Color	3	9077400	10026656	161	0.06504
Color	11	82408377	83376081	135	0.06497
Color	5	70817282	71808773	89	0.06455
Color	22	14789660	15787078	76	0.06428
Color	23	45892943	46778964	76	0.06305
Color	3	81139242	82131276	90	0.063
Color	11	100164556	101163860	170	0.06272
Color	24	8324685	9321978	116	0.06272
Color	7	24410935	25405771	92	0.06261
Color	4	65192029	66182793	100	0.06257
Color	15	30669490	31602808	115	0.06216
Color	18	36762087	37758313	146	0.06195
Color	7	26519441	27510631	115	0.06173
Color	1	81558281	82541328	89	0.06145
Color	7	8352263	9347357	335	0.0607
Color	23	39187725	40129173	172	0.06049
Color	4	72684046	73677463	107	0.06041
Color	9	65150784	66147217	99	0.0603
Color	29	37435930	38435167	283	0.05996
Color	16	24594369	25582615	91	0.05988
Color	11	3503898	4503245	121	0.05982
Color	1	118459236	119403243	93	0.05965
Color	14	11371701	12316458	72	0.05965
Color	13	14131979	15126569	104	0.05958
Color	18	34272881	35270868	260	0.05937
Color	17	11605402	12604811	56	0.0593
Color	21	46421923	47421285	116	0.05925
Color	25	36530556	37526868	244	0.05909
Color	4	10318042	11312507	90	0.05907
Color	11	98360654	99298362	302	0.05902
Color	23	16854493	17852671	255	0.05852
Color	10	2903827	3851351	30	0.05844
Color	4	36897202	37889395	61	0.05828
Color	7	2408958	3403891	150	0.05825
Color	7	38298547	39290510	195	0.05793
Color	6	110633141	111632279	159	0.0574
Color	21	33449662	34438746	191	0.05707
Color	12	51893026	52892568	97	0.05699
Color	15	44348210	45339721	208	0.05695
Color	8	91043755	92016089	136	0.05686
Color	11	96844	1079356	114	0.05661
Color	9	47511181	48441405	99	0.05659
Color	3	118476734	119473054	313	0.05634
Color	25	9414398	10380864	161	0.05588
Color	16	39924299	40922695	36	0.05571
Color	15	17430365	18426594	134	0.05545
Color	27	17152965	18150289	134	0.05508
Color	16	29852336	30839358	118	0.05507
Color	22	6741201	7734995	110	0.05418
Color	1	92972242	93970764	117	0.05397
Color	6	40218921	41205422	129	0.05382
Color	24	2328001	3326502	126	0.05369
Color	17	53173609	54166804	178	0.05352
Color	8	84660129	85659695	136	0.05349
Color	1	66307230	67292692	178	0.05316
Color	11	43921433	44921386	124	0.05301
Color	2	135068253	136067580	214	0.05222
Color	22	58420212	59413554	218	0.05215
Color	11	80147143	81140221	91	0.05191
Color	18	1358064	2339509	171	0.05174
Color	29	39098892	40063341	266	0.05161
Color	4	1697818	2665234	70	0.0516
Color	16	42075701	42995303	90	0.05144
Color	8	38823995	39822766	65	0.05116
Color	8	16080530	17069051	84	0.05091
Color	11	70028879	71027646	197	0.05088
Color	26	33359063	34355308	117	0.05088
Color	12	27933503	28928920	91	0.05076
Color	26	23740275	24738763	100	0.05042
Color	4	103194030	104168225	100	0.05038
Color	3	85191313	86188268	88	0.05019
Color	14	59272720	60272212	105	0.05012
Color	3	17662505	18648259	166	0.05006
Color	15	71370561	72351213	107	0.04972
Color	25	32516721	33478410	135	0.04915
Color	25	7721066	8712784	132	0.04891
Color	1	63957272	64940992	107	0.04882
Color	25	40860040	41853122	165	0.04882
Color	11	45875642	46874361	148	0.04871
Color	10	71337219	72334629	76	0.04828
Color	21	26116238	27108795	107	0.04819
Color	8	64833345	65831855	290	0.04818
Color	21	61121209	62084333	70	0.04812
Color	4	68339401	69325968	139	0.04793
Color	8	66331066	67328372	121	0.04743
Color	23	31448839	32437885	293	0.0474
Color	17	39981552	40973643	138	0.0471
Color	6	1850837	2817302	47	0.04672
Color	29	17215046	18201719	113	0.04663
Color	2	17582088	18573838	360	0.04651
Color	11	23960426	24958975	40	0.04651
Color	5	50838691	51836250	53	0.04647
Color	16	32093188	33090042	59	0.04604
Color	2	129422055	130413745	125	0.04582
Color	5	109356258	110356062	199	0.04536
Color	15	60870620	61869233	148	0.04521
Color	9	67354310	68334746	89	0.04461
Color	27	21576544	22573179	110	0.04456
Color	1	121678083	122677516	70	0.04455
Color	24	32662783	33626739	155	0.04449
Color	21	68663553	69662885	155	0.04438
Color	24	6755823	7682625	103	0.0443
Color	27	13702589	14689465	141	0.0443
Color	2	107423190	108359500	115	0.04427
Color	24	42709614	43641805	131	0.04427
Color	24	25340723	26321370	116	0.04423
Color	5	47420296	48402975	73	0.04415
Color	5	82047296	82987594	113	0.04405
Color	16	34908907	35858611	88	0.04405
Color	6	92633974	93629657	209	0.04399
Color	14	62439101	63431422	73	0.04378
Color	7	448436	1444814	124	0.04356
Color	11	47882383	48882314	143	0.04336
Color	9	72192580	73185420	38	0.04304
Color	18	23245403	24239501	118	0.04292
Color	8	3041792	4041552	110	0.04264
Color	8	52268039	53229617	93	0.0422
Color	8	103521175	104518865	112	0.04191
Color	4	31282980	32258867	64	0.04182
Color	15	15261403	16259518	93	0.04177
Color	16	28442182	29432549	114	0.04159
Color	3	25228265	26225615	114	0.04151
Color	5	77924177	78920694	83	0.04137
Color	13	11499596	12494947	78	0.04134
Color	19	7637216	8635240	155	0.04128
Color	4	3734591	4733002	112	0.04124
Color	12	47246053	48187530	54	0.04117
Color	1	157099124	158084578	180	0.04111
Color	28	40977239	41960838	130	0.04064
Color	3	46305880	47302640	99	0.04038
Color	16	60322634	61322631	115	0.04031
Color	5	54854469	55845040	95	0.04013
Color	10	7619944	8619791	89	0.04005
Color	2	11255661	12117970	105	0.03992
Color	16	57608446	58590390	66	0.03987
Color	18	12257348	13249893	56	0.03985
Color	16	48579743	49577475	118	0.03982
Color	12	77020106	78017116	106	0.0398
Color	24	40903366	41873636	133	0.03973
Color	2	12963223	13869774	47	0.03946
Color	1	22125251	23125028	52	0.03944
Color	15	31713778	32711968	83	0.03944
Color	15	64558130	65547416	175	0.03941
Color	28	12922752	13896523	105	0.03936
Color	14	29503705	30496231	90	0.0393
Color	6	116457179	117454760	168	0.03908
Color	6	57825507	58774778	138	0.03888
Color	9	74148751	75137011	76	0.03882
Color	22	2111086	3107821	42	0.0386
Color	13	9814227	10810362	96	0.03858
Color	1	53144517	54138907	91	0.03846
Color	22	4796453	5796298	42	0.03843
Color	1	96541798	97541432	103	0.0379
Color	20	70702178	71701794	152	0.0379
Color	8	88728418	89726835	76	0.03782
Color	18	16052426	17033411	75	0.03767
Color	3	77599781	78583612	74	0.03764
Color	7	16677887	17675996	239	0.03759
Color	17	34340279	35337400	83	0.03753
Color	17	46052560	46968760	57	0.03743
Color	15	27397111	28331259	159	0.03726
Color	1	49314301	50312222	32	0.03709
Color	18	56939565	57937919	453	0.03705
Color	28	1320157	2316827	94	0.03703
Color	1	152596768	153582355	77	0.03697
Color	9	28557503	29553313	68	0.03689
Color	19	14200929	15153740	285	0.03689
Color	21	49560724	50558927	131	0.03672
Color	28	29056749	30041735	192	0.03655
Color	6	90272102	91266874	127	0.03646
Color	3	94519838	95515235	66	0.03645
Color	15	80080229	81078358	218	0.03636
Color	28	44144002	45124220	164	0.03607
Color	16	49951202	50948594	122	0.03603
Color	12	68445488	69393427	39	0.0359
Color	7	52398396	53354786	250	0.03549
Color	2	28949807	29898088	96	0.03533
Color	8	83189671	84187599	130	0.03526
Color	5	101268756	102267569	135	0.03516
Color	26	10166045	11125306	118	0.03504
Color	11	77842341	78841618	129	0.03486
Color	3	112744362	113730785	150	0.0348
Color	12	21309558	22235978	114	0.03471
Color	10	25078942	26074628	276	0.0346
Color	3	59586728	60586140	138	0.03459
Color	26	2306877	3276739	72	0.03458
Color	23	32609555	33582461	162	0.03433
Color	21	25113444	26098114	82	0.03428
Color	15	23573103	24569861	219	0.03407
Color	11	102336049	103307504	155	0.03402
Color	29	40586032	41582839	373	0.03401
Color	8	101779830	102774503	176	0.03398
Color	2	85400415	86305851	75	0.03396
Color	24	36834026	37802176	103	0.03393
Color	1	126302220	127298738	91	0.03379
Color	22	48564056	49544402	192	0.03369
Color	23	25192764	26168258	281	0.03364
Color	25	27966825	28933322	74	0.03331
Color	11	13217373	14216237	127	0.03328
Color	2	1939433	2939273	94	0.03299
Color	26	41805841	42791498	255	0.03279
Color	21	42885974	43836203	35	0.03278
Color	28	8002425	8985233	129	0.0325
Color	4	48757663	49737522	88	0.03247
Color	6	35691994	36640904	108	0.03243
Color	16	18835344	19835258	112	0.0324
Color	19	1303718	2297200	35	0.03219
Color	15	607989	1601992	129	0.03199
Color	20	3238459	4235586	83	0.03197
Color	17	51369492	52363531	161	0.03152
Color	12	60695142	61591204	33	0.03147
Color	6	21540834	22537418	140	0.03145
Color	17	70077166	71068367	344	0.03116
Color	9	83979544	84975692	170	0.03108
Color	3	83263947	84203810	61	0.03096
Color	1	70132356	71111824	128	0.03095
Color	13	53688759	54684570	250	0.03093
Color	13	46113280	47091987	123	0.03086
Color	20	67328258	68320805	71	0.03078
Color	22	651171	1645909	67	0.03071
Color	10	73661032	74625305	50	0.03061
Color	13	25071399	25964472	98	0.03061
Color	20	64948571	65880316	57	0.03059
Color	6	12244732	13244603	107	0.03057
Color	21	40934137	41905467	78	0.03025
Color	15	37510975	38506045	81	0.02974
Color	10	6444782	7433711	109	0.02969
Color	1	45711700	46659142	105	0.02938
Color	7	91299383	92292707	90	0.02935
Color	5	106514601	107508458	256	0.02929
Color	11	21062062	22059328	72	0.02912
Color	3	117247800	118226703	105	0.02911
Color	9	102854462	103771813	64	0.02897
Color	1	129902925	130848874	73	0.02882
Color	1	3500633	4498073	53	0.02872
Color	7	20585051	21584211	186	0.02861
Color	22	12473459	13473162	138	0.02856
Color	12	83181683	84172159	116	0.0285
Color	11	19608043	20599612	65	0.02844
Color	1	10473341	11472285	41	0.02842
Color	10	79209549	80202103	122	0.02797
Color	29	43879427	44875103	353	0.02796
Color	24	19559620	20520995	45	0.02794
Color	2	75889261	76800159	42	0.02786
Color	11	67690958	68664960	72	0.02779
Color	20	6616632	7521063	71	0.02773
Color	7	82868745	83845614	84	0.02761
Color	26	30397842	31396805	83	0.0276
Color	7	108646116	109642529	138	0.02755
Color	4	116393469	117385703	148	0.02731
Color	2	132924450	133923690	169	0.02727
Color	28	35428213	36413197	113	0.02716
Color	10	70071453	70980545	73	0.02707
Color	17	24523000	25503419	63	0.02697
Color	13	34424893	35401988	85	0.02687
Color	10	37216260	38214793	283	0.02681
Color	2	126320823	127319835	323	0.02662
Color	24	30189093	31189035	35	0.02661
Color	1	116090695	117079359	106	0.0264
Color	5	68293598	69233867	68	0.02624
Color	2	26550365	27548609	137	0.02621
Color	25	34497026	35488027	125	0.02621
Color	3	74299695	75251155	50	0.0262
Color	15	40393775	41389085	65	0.02611
Color	11	18289010	19280781	58	0.0261
Color	20	13781052	14768132	49	0.0261
Color	21	56891940	57875901	181	0.02609
Color	28	41990954	42990939	133	0.02609
Color	10	60893274	61891717	88	0.02602
Color	20	36050725	37050618	102	0.02602
Color	15	82633337	83623219	279	0.026
Color	3	20544301	21533240	160	0.02594
Color	19	21123340	22102100	160	0.02583
Color	8	100249825	101247151	112	0.02575
Color	18	6128930	7113263	91	0.02562
Color	23	3054078	4052775	152	0.02555
Color	5	96778210	97763066	120	0.0254
Color	2	70594351	71545762	93	0.02534
Color	1	40795725	41750066	27	0.02526
Color	3	1860247	2853166	132	0.02526
Color	16	71459227	72452840	99	0.02526
Color	14	2713526	3710917	82	0.02525
Color	16	59296512	60287874	83	0.02523
Color	27	23903027	24879075	70	0.02516
Color	1	18439746	19437114	46	0.0251
Color	17	7540749	8484691	31	0.02503
Color	18	17795018	18771738	85	0.02501
Color	22	51279493	52269928	237	0.02495
Color	6	16334539	17318010	58	0.02492
Color	26	13896496	14896401	172	0.02484
Color	21	55083907	56053554	223	0.02476
Color	1	138504840	139495437	82	0.02474
Color	12	23284063	24283910	74	0.02473
Color	24	34162732	35149994	76	0.02459
Color	17	5240403	6214135	51	0.02457
Color	7	49091432	50076060	102	0.02454
Color	7	62018554	62997098	216	0.02454
Color	25	31257573	32244882	53	0.02449
Color	13	72049302	73041303	125	0.02428
Color	5	48542886	49498457	88	0.02425
Color	7	45479479	46475842	80	0.02424
Color	26	18566293	19538267	210	0.02406
Color	3	7544961	8516336	211	0.02397
Color	10	35454311	36441879	192	0.02391
Color	21	28249423	29237329	114	0.02389
Color	16	55736428	56711057	64	0.02384
Color	25	19769590	20768230	118	0.02378
Color	22	56272447	57272279	132	0.02375
Color	19	17712365	18693243	140	0.0236
Color	11	101257963	102255307	158	0.02355
Color	17	14139522	15128299	127	0.0235
Color	15	13036521	14028630	44	0.02349
Color	1	12248784	13205497	13	0.02327
Color	1	8808124	9646618	30	0.02325
Color	13	70142372	71136782	119	0.02318
Color	14	20422957	21413103	39	0.02314
Color	10	50845104	51830635	96	0.02311
Color	4	15943488	16930020	35	0.02303
Color	4	27536078	28452886	30	0.02295
Color	19	45966387	46956906	119	0.02293
Color	11	6552226	7504025	136	0.0229
Color	3	31540226	32538623	197	0.02288
Color	8	53370344	54359654	44	0.0228
Color	11	34687147	35682469	45	0.02279
Color	26	20596711	21590695	211	0.02279
Color	4	11895206	12895030	78	0.02271
Color	13	42574708	43557421	240	0.02262
Color	9	395020	1344974	34	0.02261
Color	15	28485002	29479766	211	0.02261
Color	5	20698159	21694867	40	0.02246
Color	15	6707584	7702974	55	0.02242
Color	20	10930314	11873589	24	0.02231
Color	20	32597026	33586964	101	0.02228
Color	25	2018571	3013157	379	0.02224
Color	4	25135138	26106562	62	0.02214
Color	7	32248787	33204335	45	0.022
Color	10	44317199	45312181	118	0.02198
Color	20	26721455	27714409	102	0.02188
Color	22	49968812	50965729	504	0.02188
Color	8	76606580	77583129	72	0.02171
Color	3	108969717	109968878	127	0.02168
Color	10	15335945	16331933	191	0.02167
Color	21	23686576	24566830	73	0.02154
Color	1	111521287	112496034	84	0.02151
Color	11	72855583	73761226	117	0.02151
Color	13	61454699	62445623	176	0.02151
Color	11	26384861	27370617	44	0.02145
Color	13	65799390	66795197	214	0.02144
Color	1	28320522	29292436	23	0.02142
Color	8	62815972	63815460	137	0.02141
Color	29	45559710	46501080	168	0.0214
Color	24	55913890	56909311	60	0.02139
Color	26	22348305	23340674	171	0.02139
Color	15	79006078	79995029	397	0.02116
Color	5	44809290	45721348	66	0.02107
Color	24	38746316	39683415	38	0.02094
Color	11	9294691	10287016	177	0.02093
Color	2	49167928	50163146	51	0.0209
Color	2	16168368	17134746	78	0.02085
Color	23	19855216	20845269	166	0.02084
Color	14	74713736	75697036	33	0.02068
Color	8	8616893	9604301	79	0.02066
Color	2	30944404	31917416	65	0.0206
Color	6	5818123	6817185	95	0.02056
Color	28	33150690	34146357	129	0.02053
Color	25	3118663	4118446	271	0.02052
Color	14	35783825	36772318	45	0.02039
Color	10	66929993	67907704	103	0.02033
Color	16	66919773	67916058	180	0.02027
Color	6	69700321	70652772	47	0.02021
Color	1	149673047	150670429	37	0.02013
Color	20	41172263	42133960	122	0.02013
Color	4	26323846	27282816	39	0.02012
Color	2	56152812	57147816	46	0.01987
Color	2	682101	1679970	157	0.01985
Color	19	57911753	58908417	94	0.01985
Color	2	117380074	118349928	155	0.0198
Color	18	21555192	22533488	89	0.0197
Color	1	51479275	52459222	40	0.01969
Color	10	72337860	73293126	50	0.01951
Color	25	38636032	39616673	115	0.0195
Color	5	30943154	31940860	162	0.01941
Color	27	22652666	23646263	65	0.01916
Color	4	33583221	34572169	21	0.01909
Color	15	59650356	60646925	65	0.01907
Color	3	114574062	115546675	100	0.01899
Color	3	27942832	28884413	55	0.01893
Color	13	2418759	3355286	83	0.01881
Color	1	4777673	5771868	81	0.01877
Color	2	58563580	59562911	35	0.01872
Color	3	110328982	111287163	86	0.01872
Color	16	73447641	74411870	89	0.01864
Color	6	102203456	103203331	187	0.01863
Color	10	20755923	21745019	373	0.01863
Color	20	58475573	59474261	98	0.01863
Color	9	63825305	64819053	37	0.01856
Color	17	57155721	58123804	68	0.01853
Color	7	30401892	31394958	47	0.01847
Color	16	77130321	78087114	72	0.01845
Color	15	65565194	66558756	104	0.01843
Color	5	73273335	74267357	95	0.01841
Color	3	97595840	98564388	43	0.01838
Color	16	27434317	28430906	79	0.01833
Color	11	22764816	23740579	16	0.0183
Color	28	27457469	28440222	138	0.01824
Color	8	70278613	71256540	101	0.01821
Color	26	36782502	37768658	115	0.01816
Color	6	88024804	89004898	113	0.0181
Color	1	127534872	128503005	55	0.01797
Color	8	32071679	33026028	62	0.01787
Color	17	64976064	65966205	126	0.01776
Color	17	9220866	10176209	26	0.01771
Color	16	33629124	34604393	34	0.01769
Color	16	53161506	54147153	44	0.01755
Color	1	76381812	77290670	48	0.01745
Color	28	18784655	19756973	59	0.01732
Color	10	10141812	11139925	119	0.01721
Color	19	9666016	10665840	82	0.01719
Color	14	68970241	69964657	92	0.01715
Color	18	7704199	8679724	125	0.01714
Color	12	75126911	76125538	131	0.01708
Color	24	53567224	54503490	68	0.01703
Color	3	76547634	77490058	46	0.01702
Color	20	20437536	21426672	44	0.01695
Color	2	24914006	25901033	72	0.01694
Color	2	86753551	87732833	16	0.01688
Color	10	11827204	12821657	159	0.01687
Color	7	17685478	18666548	227	0.01677
Color	13	20656897	21653569	112	0.01675
Color	3	65668962	66666531	57	0.01673
Color	14	27264497	28253443	49	0.01671
Color	17	181123	1099005	39	0.0167
Color	9	25260202	26234597	54	0.01669
Color	5	63680129	64623018	79	0.01666
Color	7	50254723	51253336	85	0.01661
Color	26	34638506	35589522	92	0.01654
Color	14	25988361	26969707	49	0.01653
Color	8	61610391	62593093	159	0.01652
Color	15	21581014	22580446	150	0.01649
Color	13	15283229	16281604	78	0.01637
Color	22	23150821	24050882	37	0.01636
Color	28	26210284	27198797	143	0.01635
Color	14	71507419	72499081	60	0.01631
Color	6	48536248	49530294	71	0.01628
Color	6	84120551	85116569	159	0.01626
Color	4	98535319	99532753	162	0.01625
Color	25	16909476	17777859	102	0.01621
Color	1	73364666	74356327	51	0.01617
Color	20	25400466	26352669	53	0.01614
Color	5	41293748	42208337	51	0.01608
Color	20	61898873	62873310	62	0.01604
Color	3	107562286	108523825	147	0.016
Color	22	38926729	39798673	56	0.01599
Color	7	60864104	61844941	167	0.01595
Color	29	25443243	26441041	112	0.01594
Color	6	113627723	114613189	96	0.0159
Color	5	33629723	34588191	43	0.01588
Color	1	68286354	69283631	105	0.01567
Color	9	95857155	96852982	143	0.01567
Color	13	51396631	52389182	210	0.01565
Color	10	102124343	103122290	110	0.0156
Color	16	70249987	71249573	100	0.0156
Color	2	80481421	81415525	23	0.01558
Color	7	42948349	43937117	299	0.01557
Color	1	99422703	100418738	68	0.01553
Color	9	78984268	79973026	40	0.01549
Color	11	38738901	39700338	23	0.01548
Color	8	93743405	94717470	171	0.01534
Color	2	33575122	34515659	64	0.01526
Color	2	72533708	73519679	42	0.01524
Color	21	50638007	51636029	71	0.01524
Color	2	78856500	79830911	41	0.01519
Color	2	91105469	92104763	107	0.01514
Color	10	53894231	54879874	65	0.01514
Color	6	39030259	40015529	59	0.0151
Color	13	73950553	74934961	230	0.01509
Color	12	24485737	25470724	60	0.01507
Color	9	80927101	81924340	103	0.01493
Color	8	73839350	74834223	110	0.0149
Color	22	20896013	21883596	57	0.01486
Color	1	134923638	135910657	108	0.01482
Color	5	1031122	1999589	58	0.01482
Color	22	47504630	48500255	237	0.01475
Color	16	5588286	6572942	207	0.01474
Color	17	68562960	69561557	205	0.01457
Color	18	2363448	3327543	112	0.01452
Color	15	41816342	42815215	93	0.01448
Color	1	125121982	126083964	46	0.01447
Color	9	52496425	53435870	46	0.0144
Color	2	4318020	5314317	137	0.01439
Color	3	92157681	93156894	100	0.01439
Color	9	55030529	55920760	17	0.01436
Color	1	128678487	129678386	29	0.01434
Color	7	68481996	69477903	152	0.01421
Color	1	6184195	7171516	50	0.0142
Color	7	47252288	48190690	64	0.01418
Color	18	33177410	34176004	71	0.0141
Color	19	61150370	62117725	189	0.01408
Color	27	7760780	8755806	46	0.01404
Color	13	66967153	67966161	157	0.014
Color	5	88634783	89582449	82	0.01389
Color	2	121130371	122106427	177	0.01386
Color	9	94256055	95250598	110	0.01386
Color	21	48394122	49381260	132	0.01384
Color	2	110602778	111596322	41	0.01383
Color	4	118829731	119814992	127	0.01379
Color	25	18083842	19081516	121	0.01375
Color	25	21842449	22836532	178	0.01374
Color	3	21668102	22667450	119	0.01367
Color	16	30904995	31896105	36	0.01367
Color	6	25007705	25997252	93	0.01364
Color	10	68706049	69690912	45	0.01364
Color	29	5687252	6675014	114	0.01359
Color	1	153602748	154592733	58	0.01358
Color	5	9764477	10735672	99	0.01356
Color	19	30610687	31604367	62	0.01355
Color	20	37529317	38520161	95	0.01355
Color	8	86533099	87523043	36	0.0135
Color	13	77048230	78042294	149	0.01347
Color	15	53252623	54247058	139	0.01344
Color	11	68910971	69907255	74	0.01341
Color	2	62391961	63369652	36	0.01324
Color	4	53169931	54130613	24	0.01323
Color	23	10065170	11032252	163	0.01323
Color	5	5493169	6477926	70	0.01322
Color	16	12152332	13150660	45	0.01319
Color	26	16744102	17743886	159	0.01317
Color	13	26884150	27879708	85	0.01316
Color	26	6625432	7529454	26	0.01296
Color	6	3004899	4002712	56	0.01292
Color	3	86521920	87506222	39	0.01287
Color	19	2972597	3880877	35	0.01279
Color	4	92711230	93670173	132	0.01274
Color	17	15456546	16425337	32	0.01274
Color	7	37214884	38201291	88	0.01268
Color	1	91890986	92885877	56	0.01265
Color	16	62047663	63047491	80	0.01261
Color	1	43090697	44085962	36	0.0126
Color	29	12407431	13380494	82	0.01251
Color	19	12847641	13847425	123	0.01244
Color	27	32942458	33872186	154	0.01244
Color	15	3537009	4535971	29	0.01239
Color	5	65185345	66175933	108	0.01237
Color	29	28465936	29393279	108	0.01237
Color	29	49716903	50716632	220	0.01233
Color	1	85398326	86375874	50	0.01232
Color	21	6599260	7585542	62	0.01232
Color	29	36281003	37280722	149	0.01232
Color	1	25018581	26001083	27	0.01228
Color	19	121364	1070521	27	0.01227
Color	14	80877900	81873353	96	0.01225
Color	15	73355947	74352789	87	0.01224
Color	8	78360321	79330207	40	0.01215
Color	10	87406332	88380327	59	0.01215
Color	17	60089245	61086691	78	0.01206
Color	6	19200056	20198669	80	0.012
Color	5	35237422	36230034	35	0.01199
Color	20	17719780	18714053	44	0.01198
Color	19	5491761	6471325	57	0.01189
Color	1	141122940	142115285	85	0.01186
Color	4	54993341	55951139	47	0.01186
Color	2	90050507	91010366	101	0.01178
Color	3	50835515	51817697	56	0.0117
Color	3	54867927	55865519	57	0.0117
Color	1	108694134	109677938	61	0.01166
Color	13	56085275	57082855	107	0.01159
Color	3	19200261	20199269	275	0.01158
Color	11	5405552	6358672	121	0.01156
Color	15	32912616	33894885	62	0.01155
Color	12	10428649	11422846	84	0.01151
Color	29	32801728	33704537	36	0.0115
Color	9	56631176	57615068	34	0.01143
Color	4	71342371	72324871	39	0.01142
Color	5	17249713	18229116	47	0.01142
Color	25	15035060	16022194	53	0.0114
Color	13	17180901	18167455	198	0.01136
Color	15	76783337	77761620	218	0.01134
Color	1	58572368	59555496	61	0.01133
Color	2	131052030	132021691	125	0.01133
Color	14	16633560	17614936	49	0.01132
Color	21	5410490	6403229	79	0.0112
Color	4	86231296	87198287	74	0.01117
Color	8	82167764	83162045	84	0.01117
Color	13	58818151	59818035	97	0.01111
Color	21	34484833	35388414	118	0.01108
Color	28	10256309	11234652	41	0.01105
Color	3	3102462	4099230	63	0.011
Color	28	4415253	5404286	77	0.01094
Color	17	30396438	31367823	59	0.01092
Color	21	31413606	32352419	58	0.01083
Color	6	286406	1285962	18	0.01075
Color	13	36593273	37558814	67	0.01074
Color	6	82992397	83979833	83	0.01071
Color	17	16705857	17664227	75	0.01071
Color	13	63686748	64685037	142	0.0107
Color	11	104869548	105862941	109	0.01069
Color	6	33804812	34787240	39	0.01068
Color	5	14686278	15666443	56	0.01066
Color	7	19443369	20439576	283	0.01066
Color	14	56026480	56949225	42	0.01066
Color	19	18809146	19807043	77	0.01063
Color	5	94777898	95770121	83	0.01061
Color	23	47392983	48372155	111	0.01058
Color	29	581444	1549452	103	0.01057
Color	12	50490177	51487770	45	0.01056
Color	20	63557965	64522929	36	0.01055
Color	9	49500785	50488605	53	0.01053
Color	23	8319313	9298325	128	0.01053
Color	18	54003228	55002536	228	0.01052
Color	13	52614759	53606445	124	0.0105
Color	18	41792041	42743662	58	0.01049
Color	1	33136647	34098885	16	0.01048
Color	16	17565274	18551432	27	0.01045
Color	14	65354599	66350939	76	0.01042
Color	18	24256791	25256474	107	0.01041
Color	10	19265923	20218316	59	0.01039
Color	6	115398615	116391992	178	0.01038
Color	21	30289992	31241384	137	0.01033
Color	11	14229992	15228955	85	0.01014
Color	18	252274	1177337	63	0.01009
Color	24	45575918	46561546	117	0.01007
Color	27	817350	1755022	88	0.00997
Color	9	59303365	60287441	26	0.00996
Color	11	91983019	92956340	43	0.00994
Color	7	25498657	26481668	111	0.0099
Color	6	41256162	42225606	70	0.00989
Color	4	59934845	60915151	58	0.00987
Color	9	89385490	90336242	65	0.00987
Color	27	41854146	42814941	47	0.00987
Color	2	102464555	103428078	86	0.00986
Color	7	95785453	96767571	111	0.00983
Color	5	37711059	38700727	42	0.00982
Color	28	38832174	39789557	55	0.00982
Color	2	14793347	15765333	50	0.00979
Color	19	4254504	5233067	37	0.00976
Color	8	29066244	29946143	67	0.00974
Color	1	120092849	121089659	21	0.00973
Color	10	83135608	84121283	47	0.00971
Color	23	34423260	35410244	129	0.00969
Color	12	62150273	63111014	18	0.00966
Color	5	87019840	88002628	46	0.00962
Color	23	6817620	7814625	319	0.0096
Color	23	14928272	15926818	197	0.0096
Color	8	31048572	31970159	49	0.00956
Color	1	20312624	21300919	29	0.00955
Color	2	8149483	9102802	27	0.00954
Color	27	36846801	37828570	158	0.00953
Color	11	62957800	63953518	70	0.0095
Color	1	98050729	98971171	32	0.00948
Color	8	9623895	10594834	70	0.00947
Color	11	74117457	75107480	116	0.00947
Color	9	99487538	100485778	29	0.00946
Color	29	24005520	24978281	59	0.00946
Color	5	53698305	54640944	26	0.00942
Color	5	112059713	113056680	229	0.00942
Color	2	22096745	23056818	56	0.0094
Color	8	72587932	73543432	68	0.00939
Color	5	59005181	59961131	157	0.00937
Color	2	60187477	61058375	25	0.00936
Color	2	23701145	24692900	43	0.00933
Color	4	102115711	103081003	81	0.00932
Color	8	40864367	41842422	39	0.00927
Color	20	14834831	15774747	26	0.00924
Color	21	59077753	60075739	84	0.00924
Color	17	43133674	44122169	88	0.00919
Color	8	37803947	38791372	84	0.00918
Color	10	9099943	10075632	46	0.00917
Color	12	40049870	40978456	13	0.00917
Color	28	6959700	7948502	72	0.00916
Color	4	20178396	21106635	81	0.00915
Color	20	27957576	28941240	42	0.00915
Color	1	47050759	48029523	14	0.00914
Color	3	771462	1728545	95	0.00914
Color	26	42959597	43924743	41	0.00914
Color	24	13502015	14466917	25	0.00909
Color	4	74765291	75719772	72	0.00903
Color	5	45901606	46876955	27	0.00902
Color	10	86062808	87048096	157	0.00899
Color	24	172305	1167286	101	0.00892
Color	10	52241916	53224252	59	0.00891
Color	26	15151064	16117285	81	0.0089
Color	20	31154061	32053510	73	0.00888
Color	7	56485366	57459170	59	0.00885
Color	4	45932932	46921993	77	0.00877
Color	2	100875978	101810890	23	0.00876
Color	7	85032366	86029776	23	0.00875
Color	4	91637873	92580131	101	0.00871
Color	2	93314714	94272946	40	0.00869
Color	15	75000983	75996996	82	0.00869
Color	27	28613796	29612242	65	0.00863
Color	6	50546109	51530010	16	0.00862
Color	12	71142007	72139477	235	0.00862
Color	14	45124324	46118153	26	0.00861
Color	5	91334864	92226351	56	0.0086
Color	4	117770193	118768923	73	0.00858
Color	10	80374300	81364180	77	0.00857
Color	12	34337734	35334870	61	0.00857
Color	2	64606781	65602756	61	0.00854
Color	26	12721061	13662385	56	0.00854
Color	29	21535709	22486719	47	0.00849
Color	4	88142450	89136643	76	0.00847
Color	1	130954412	131903111	102	0.00845
Color	2	39012525	39994324	40	0.00841
Color	22	53336433	54334951	136	0.00841
Color	8	33688162	34615024	22	0.0084
Color	22	57412941	58385123	117	0.00837
Color	10	33430919	34424640	38	0.00836
Color	24	12381665	13270387	34	0.00832
Color	1	65247830	66231699	138	0.00829
Color	3	95652416	96579398	22	0.00828
Color	7	28335278	29311135	27	0.00827
Color	29	8880504	9870172	84	0.00825
Color	1	475489	1440329	64	0.00824
Color	2	124943442	125940721	204	0.00823
Color	12	58711550	59665420	17	0.00814
Color	8	59055754	60052217	334	0.00813
Color	28	5675849	6659970	77	0.00809
Color	18	35501557	36491674	180	0.00807
Color	13	78534325	79532544	119	0.00806
Color	12	57444824	58393712	11	0.00805
Color	4	16984954	17968505	15	0.00803
Color	11	49191220	50166309	140	0.00796
Color	18	40604263	41539704	41	0.00796
Color	5	6800758	7680316	40	0.00793
Color	4	18482677	19469354	24	0.00791
Color	14	39602115	40565849	60	0.0079
Color	15	38751915	39748912	38	0.00788
Color	8	22782697	23763125	88	0.00787
Color	16	78483462	79472405	82	0.00785
Color	9	23807660	24770604	56	0.00781
Color	14	66646221	67622514	39	0.00781
Color	11	59820350	60807905	87	0.00777
Color	3	42259161	43250487	95	0.00775
Color	13	5361489	6349627	26	0.00773
Color	5	11906105	12900205	49	0.00772
Color	22	19452386	20364584	12	0.00769
Color	11	40026791	40988413	26	0.00763
Color	15	35301392	36219316	52	0.0076
Color	9	62794131	63787252	36	0.00759
Color	10	99470067	100459877	82	0.00759
Color	1	37942216	38931086	42	0.00758
Color	5	61176628	62151986	17	0.00757
Color	14	44045133	44992088	50	0.00754
Color	14	30651348	31627018	95	0.00753
Color	11	41346354	42294264	16	0.00749
Color	17	28998958	29993640	99	0.00748
Color	21	66983645	67920240	121	0.00748
Color	27	39928560	40914382	56	0.00748
Color	7	44402457	45402272	64	0.00747
Color	10	16840012	17839527	55	0.00747
Color	8	110338623	111318888	174	0.00745
Color	29	47558743	48553592	104	0.00743
Color	2	115157836	116152065	94	0.00742
Color	12	45954983	46925612	46	0.00742
Color	3	71386985	72384784	18	0.00741
Color	5	118926924	119926296	237	0.00741
Color	14	46793539	47779185	38	0.00741
Color	8	80740003	81724518	68	0.0074
Color	25	23139539	24125899	38	0.0074
Color	6	56566439	57524213	71	0.00733
Color	1	30840833	31809981	10	0.0073
Color	21	52612134	53573673	34	0.0073
Color	8	10625662	11619814	110	0.00729
Color	29	2892122	3850271	33	0.00728
Color	9	19093497	20074823	70	0.00725
Color	13	57744564	58738965	66	0.00725
Color	24	27027021	27930734	19	0.00721
Color	18	14985858	15959442	86	0.00719
Color	28	15717623	16675453	61	0.00719
Color	5	93441439	94437155	67	0.00715
Color	13	28843160	29837166	87	0.00714
Color	4	43834378	44832235	96	0.00713
Color	26	32020953	32999116	60	0.00712
Color	4	76131816	77125557	156	0.00711
Color	2	69100283	70085235	36	0.0071
Color	22	13689765	14689735	59	0.00708
Color	9	3975998	4969662	18	0.00706
Color	21	8257028	9223695	26	0.00706
Color	23	21697186	22684187	113	0.00705
Color	13	23428241	24421553	50	0.00704
Color	1	86805687	87785559	51	0.00698
Color	9	39406021	40405455	45	0.00697
Color	16	6656521	7654956	65	0.00696
Color	1	136345879	137298198	73	0.00692
Color	1	147418674	148353535	22	0.00691
Color	21	18327196	19319207	19	0.00688
Color	5	32511487	33503154	62	0.00687
Color	7	92311780	93234983	36	0.00684
Color	21	36935644	37925644	17	0.00683
Color	17	48170306	49167877	33	0.00681
Color	24	39768185	40747093	81	0.00678
Color	4	62882109	63858595	35	0.00677
Color	9	21370823	22368871	68	0.00677
Color	13	22026290	22985322	52	0.00675
Color	13	41217802	42186399	95	0.00671
Color	10	63317704	64311322	57	0.0067
Color	13	19009052	20004907	38	0.0067
Color	9	58062457	59051737	15	0.00666
Color	1	48157004	49127159	14	0.00663
Color	10	89531426	90495286	24	0.00663
Color	19	15828053	16787943	30	0.00663
Color	5	84717483	85652010	61	0.00661
Color	16	19969744	20968405	22	0.00661
Color	27	29960827	30939283	22	0.00655
Color	5	19313430	20306689	29	0.00652
Color	5	108265517	109231369	103	0.00651
Color	12	13682636	14680247	38	0.0065
Color	11	61126116	62120566	36	0.00646
Color	20	1277546	2265564	127	0.00645
Color	10	59547679	60523449	71	0.00644
Color	22	34861881	35858276	77	0.00644
Color	3	29558628	30526017	80	0.00642
Color	9	8179949	9159845	31	0.00641
Color	11	54269486	55214126	22	0.00638
Color	13	44497279	45358677	65	0.00638
Color	10	57950849	58950834	130	0.00636
Color	18	58912412	59902499	152	0.00636
Color	3	68099406	69086951	30	0.00635
Color	4	13394542	14394157	40	0.00633
Color	14	49880501	50880026	17	0.00632
Color	2	128099391	129097810	123	0.00631
Color	9	26364057	27341558	15	0.00631
Color	21	60117251	61089459	56	0.00629
Color	2	98445146	99409635	17	0.00627
Color	12	43607016	44566930	19	0.00625
Color	2	119900138	120888100	159	0.00624
Color	23	41359217	42341323	39	0.00624
Color	24	48528658	49528413	59	0.00623
Color	8	97854310	98834968	70	0.00622
Color	1	23214124	24136861	12	0.0062
Color	12	55235855	56206814	20	0.00618
Color	16	23317276	24293750	117	0.00618
Color	10	28691096	29688862	82	0.00617
Color	17	50138736	51129922	77	0.00617
Color	10	45757654	46741244	72	0.00616
Color	1	113227837	114213590	42	0.00614
Color	5	79808128	80801570	82	0.00613
Color	24	44484859	45473257	40	0.00609
Color	23	42442728	43432395	75	0.00607
Color	6	79182666	80106991	21	0.00606
Color	13	81552337	82551478	37	0.00606
Color	4	14921490	15841057	62	0.00605
Color	1	78420586	79414601	24	0.00604
Color	28	17674773	18568681	56	0.00604
Color	9	29808144	30723933	32	0.00602
Color	9	41941031	42939712	47	0.006
Color	8	60071969	61048514	108	0.00599
Color	12	48474830	49468227	19	0.00598
Color	21	1298591	2290328	23	0.00598
Color	10	54894416	55725724	47	0.00595
Color	3	115953608	116951206	75	0.00594
Color	14	58225458	59135708	21	0.00592
Color	8	50161920	51154076	57	0.00591
Color	24	35205997	36195505	56	0.0059
Color	3	90113669	91085209	18	0.00589
Color	24	29101395	30028718	29	0.00585
Color	1	117419230	118414287	56	0.00583
Color	28	20915530	21881345	13	0.00583
Color	3	63510780	64383547	16	0.00582
Color	16	8817297	9788433	22	0.00581
Color	20	39077999	40001004	113	0.00581
Color	6	108673964	109595059	51	0.0058
Color	3	88002627	88991871	23	0.00576
Color	12	11572549	12549431	78	0.00576
Color	20	56609977	57587380	35	0.00575
Color	5	2324895	3273207	15	0.00571
Color	6	29909841	30825558	41	0.00571
Color	10	77959499	78907161	22	0.00571
Color	21	64323158	65288614	100	0.00571
Color	4	35729098	36665416	16	0.0057
Color	22	3762052	4727625	21	0.00568
Color	9	22692551	23615558	91	0.00566
Color	6	104574959	105567448	94	0.00563
Color	11	85029965	86020099	20	0.00562
Color	21	54066818	55056670	120	0.00559
Color	22	46346946	47268628	51	0.00557
Color	10	92560707	93552272	40	0.00552
Color	3	51856404	52823672	46	0.00551
Color	10	13328717	14323868	75	0.00549
Color	2	52128721	53108369	34	0.00547
Color	16	1683851	2621771	116	0.00547
Color	1	83945713	84911107	32	0.00543
Color	11	83602245	84590126	19	0.00543
Color	2	53217225	54198099	42	0.00536
Color	12	25614371	26581859	26	0.00535
Color	6	112210435	113197600	76	0.00529
Color	27	24913074	25810495	49	0.00528
Color	17	66008458	66953068	78	0.00527
Color	28	22904705	23867931	23	0.00527
Color	7	80422941	81417156	113	0.00524
Color	3	39635345	40607376	77	0.00523
Color	1	13778296	14740618	11	0.00521
Color	16	36004313	36979476	31	0.00519
Color	26	9144619	10107261	43	0.00519
Color	4	94907377	95900516	71	0.00518
Color	2	46399220	47368510	34	0.00517
Color	17	10226457	11223222	40	0.00515
Color	3	75372196	76361973	19	0.00514
Color	16	64480147	65474418	81	0.00511
Color	5	110359879	111351670	147	0.0051
Color	6	101117396	102093216	78	0.00509
Color	1	155011355	155982596	22	0.00508
Color	6	4168463	5168008	33	0.00506
Color	7	22996498	23993545	41	0.00506
Color	12	2731456	3693855	22	0.00506
Color	18	19097285	20096688	52	0.00506
Color	12	66849830	67801611	14	0.00501
Color	10	47670717	48589436	44	0.00499
Color	4	69732812	70727750	42	0.00497
Color	1	123806597	124741036	16	0.00496
Color	15	16401952	17383187	65	0.00496
Color	5	10828061	11759467	38	0.00494
Color	3	55995031	56991662	71	0.00493
Color	7	67460407	68457990	50	0.00493
Color	8	99225810	100213308	85	0.00493
Color	14	37548790	38546967	36	0.00493
Color	7	102577906	103508998	49	0.0049
Color	4	23557824	24555864	25	0.00489
Color	17	31933600	32889380	53	0.00488
Color	27	3054883	4049599	15	0.00488
Color	1	7221740	8075890	27	0.00487
Color	3	5674271	6670533	40	0.00487
Color	7	71545001	72543049	87	0.00487
Color	28	278129	1266371	38	0.00485
Color	17	18574454	19494367	34	0.00484
Color	9	66269745	67208056	14	0.0048
Color	11	95480689	96479338	85	0.0048
Color	8	48359132	49339379	55	0.00479
Color	12	38542789	39525162	14	0.00479
Color	5	116689627	117685157	66	0.00478
Color	25	24653122	25645033	124	0.00478
Color	17	20793776	21788850	22	0.00474
Color	12	41054109	42005673	11	0.00471
Color	17	58172265	59142751	50	0.00471
Color	2	109042496	110011627	18	0.00469
Color	8	35568258	36554678	23	0.00468
Color	4	96946874	97943933	33	0.00467
Color	19	10691042	11690763	96	0.00467
Color	22	9835950	10829662	101	0.00464
Color	21	39868576	40797255	23	0.00462
Color	2	35588080	36587575	82	0.00461
Color	3	66943035	67868092	38	0.00461
Color	9	70965673	71953771	24	0.00461
Color	15	63501674	64498025	103	0.00459
Color	14	24431898	25354206	40	0.00457
Color	17	1828619	2802744	36	0.00457
Color	9	44295368	45293539	41	0.00454
Color	6	89061893	89957841	51	0.0045
Color	20	60774279	61736374	12	0.00449
Color	29	9888630	10863229	30	0.00449
Color	20	34966907	35956386	84	0.00447
Color	12	17477322	18453155	53	0.00446
Color	6	86575055	87497222	43	0.00442
Color	5	4069552	5044747	79	0.00441
Color	29	35193383	36182437	25	0.00441
Color	12	447266	1421144	34	0.00439
Color	24	10655843	11615091	25	0.00438
Color	21	14030225	14979865	43	0.00437
Color	2	76976290	77964882	16	0.00435
Color	13	60451668	61441956	144	0.00435
Color	1	105422305	106420946	40	0.00434
Color	5	51923560	52765269	10	0.00433
Color	6	45255484	46241697	47	0.00432
Color	17	54211406	55206007	104	0.00432
Color	20	48467502	49458928	20	0.00431
Color	3	49783399	50782563	53	0.0043
Color	16	16429520	17411823	20	0.0043
Color	3	26230030	27207903	65	0.00428
Color	11	88999569	89994020	18	0.00428
Color	1	61128757	62092465	16	0.00427
Color	8	104546177	105539861	35	0.00425
Color	8	57816032	58807736	49	0.00424
Color	9	53536927	54522488	20	0.00423
Color	19	31737310	32677785	23	0.00422
Color	15	36411602	37365857	22	0.0042
Color	24	24293597	25285191	53	0.00417
Color	4	90552815	91482794	22	0.00414
Color	22	52325713	53320139	240	0.00413
Color	25	6637050	7636340	35	0.00411
Color	2	92118643	93076528	20	0.0041
Color	20	29561301	30553878	25	0.0041
Color	16	11094944	12070942	20	0.00409
Color	28	14551529	15494407	47	0.00408
Color	4	60949214	61937637	54	0.00406
Color	1	71223392	72193451	95	0.00404
Color	2	74003360	74989026	26	0.00404
Color	5	66206148	67204491	19	0.00402
Color	14	33541223	34489931	61	0.00401
Color	8	43330102	44217677	67	0.00398
Color	25	10424763	11424091	68	0.00398
Color	11	52560023	53509885	10	0.00397
Color	10	56688364	57681263	23	0.00396
Color	1	15017291	15990556	22	0.00395
Color	7	59072131	60051047	90	0.00393
Color	23	1616849	2604382	14	0.00393
Color	22	43159771	44097071	131	0.00391
Color	28	11807107	12792233	16	0.00391
Color	8	26472594	27469550	48	0.00389
Color	14	70359003	71326318	42	0.00386
Color	8	108975271	109961176	52	0.00385
Color	15	56724320	57707058	36	0.00383
Color	21	4342714	5315740	33	0.00382
Color	7	93740648	94726082	50	0.00381
Color	9	11530847	12517586	22	0.00381
Color	3	79918556	80916260	67	0.0038
Color	22	36019797	36928358	36	0.0038
Color	4	107650327	108640549	35	0.00378
Color	9	35744886	36701473	19	0.00378
Color	25	39834836	40823967	89	0.00378
Color	11	50352756	51338068	23	0.00377
Color	23	36013282	36985657	23	0.00377
Color	26	26069454	27065718	25	0.00377
Color	6	55443549	56324432	37	0.00373
Color	21	2702004	3674005	25	0.00372
Color	7	64258130	65181118	30	0.00371
Color	4	82145648	83108884	66	0.00368
Color	7	100805007	101760734	36	0.00368
Color	23	44822126	45804900	85	0.00366
Color	25	12119921	13068128	33	0.00361
Color	6	91504848	92503032	117	0.0036
Color	6	103215519	104152068	75	0.0036
Color	13	436950	1413922	38	0.0036
Color	17	47081637	48075899	20	0.0036
Color	15	66908422	67880723	39	0.00359
Color	13	47725601	48703258	64	0.00356
Color	4	57926650	58877494	62	0.00355
Color	5	80982109	81935764	21	0.00355
Color	6	93639468	94581730	84	0.00354
Color	29	4480435	5478052	156	0.00354
Color	5	90156943	91127357	28	0.00352
Color	29	18272254	19237651	67	0.00352
Color	26	39519727	40494763	71	0.00346
Color	9	6624257	7607803	14	0.00345
Color	9	97749602	98706126	25	0.00344
Color	9	14691558	15687863	102	0.00343
Color	21	12441354	13437630	38	0.00343
Color	22	42138172	43136140	81	0.00343
Color	3	24224604	25206758	61	0.00341
Color	1	90828316	91758979	18	0.0034
Color	7	88170142	89148646	19	0.0034
Color	9	82923688	83891873	34	0.0034
Color	22	59704985	60677392	140	0.0034
Color	1	139873827	140869068	33	0.00339
Color	4	56376450	57308028	34	0.00339
Color	4	22035476	23027972	24	0.00338
Color	7	107622850	108613774	58	0.00337
Color	4	109885043	110846475	22	0.00335
Color	8	21774525	22734111	30	0.00335
Color	17	13125441	14121949	59	0.00326
Color	17	38959187	39954504	44	0.00325
Color	5	115670121	116666784	147	0.00324
Color	10	101089554	102069242	82	0.00324
Color	29	31526250	32398938	56	0.00324
Color	26	29125453	30061044	13	0.00323
Color	2	37488376	38483106	36	0.00322
Color	6	66896326	67888304	105	0.00322
Color	10	29891242	30888452	65	0.00322
Color	4	66253080	67208514	51	0.00321
Color	10	42319100	43312754	109	0.00321
Color	4	100649180	101634814	32	0.0032
Color	22	32789387	33776714	30	0.0032
Color	23	4544008	5531412	42	0.00318
Color	11	75236562	76228636	25	0.00317
Color	19	11773130	12759029	56	0.00317
Color	8	95200484	96193360	51	0.00316
Color	10	21796257	22792780	153	0.00315
Color	16	65631580	66621373	70	0.00313
Color	8	39831526	40747744	35	0.00312
Color	14	13357962	14274197	42	0.00311
Color	14	51503257	52445747	16	0.00311
Color	23	12029391	13002524	59	0.00311
Color	4	67306913	68301150	34	0.0031
Color	6	97049076	98047297	112	0.0031
Color	4	37982226	38977081	30	0.00307
Color	12	15394868	16394519	103	0.00307
Color	5	114454680	115439654	107	0.00306
Color	8	45365754	46362424	56	0.00306
Color	26	245596	1202126	36	0.00306
Color	5	76888810	77784815	46	0.00303
Color	10	95741297	96712990	12	0.00303
Color	6	32674381	33663785	16	0.00302
Color	8	7259882	8246905	131	0.00302
Color	9	1834288	2792938	18	0.00302
Color	24	3855481	4786116	81	0.003
Color	2	63538313	64505951	15	0.00299
Color	23	50426314	51391334	132	0.00298
Color	7	53421037	54380511	40	0.00295
Color	15	61908475	62873987	66	0.00295
Color	3	43325725	44318951	67	0.00292
Color	21	16481496	17449976	44	0.00292
Color	22	26997000	27993243	26	0.0029
Color	26	11207106	12204883	66	0.00289
Color	19	62385625	63367207	74	0.00288
Color	21	38276688	39276506	17	0.00286
Color	7	70363252	71360068	42	0.00285
Color	14	73063039	74015277	79	0.00285
Color	21	250572	1206729	74	0.00285
Color	27	1952366	2945934	49	0.00285
Color	1	101894473	102859117	40	0.00284
Color	16	22100963	23096755	18	0.00284
Color	6	98176217	99093853	60	0.00283
Color	3	35712041	36616428	25	0.0028
Color	6	9785476	10778546	21	0.0028
Color	18	29016392	29971960	17	0.00279
Color	14	48623119	49557003	20	0.00278
Color	18	4238802	5214715	69	0.00278
Color	24	50487005	51437383	33	0.00278
Color	11	56318922	57302459	29	0.00277
Color	15	1732962	2699723	24	0.00276
Color	22	21914135	22907490	29	0.00276
Color	2	113176681	114101905	25	0.00275
Color	7	54827253	55807681	28	0.00275
Color	12	6716033	7672517	12	0.00275
Color	17	67077705	68077458	65	0.00275
Color	2	44341613	45279148	131	0.00274
Color	2	47722526	48576019	44	0.00274
Color	1	106960698	107957417	43	0.00273
Color	5	12927621	13927153	13	0.00271
Color	12	1573906	2565292	54	0.00268
Color	8	92227043	93158282	24	0.00267
Color	17	35480774	36474778	27	0.00266
Color	23	5694573	6678565	46	0.00266
Color	27	31290662	32281358	27	0.00263
Color	4	34651519	35628691	18	0.00261
Color	6	20443668	21442283	46	0.00261
Color	29	16040528	17037783	15	0.0026
Color	3	64525583	65451094	14	0.00259
Color	6	63239067	64224502	46	0.00259
Color	14	77610361	78561341	19	0.00259
Color	27	27471791	28378930	14	0.00259
Color	8	55698524	56685132	32	0.00258
Color	6	27806577	28656407	25	0.00256
Color	2	57175089	58162833	11	0.00254
Color	5	113080802	114045776	131	0.00254
Color	7	99187305	100145647	21	0.00253
Color	22	24637147	25488681	17	0.00252
Color	3	37126425	38058592	10	0.00249
Color	8	36730211	37690219	21	0.00249
Color	14	67966023	68933261	34	0.00249
Color	15	83646593	84616910	86	0.00249
Color	7	78102087	79083590	16	0.00246
Color	9	38324504	39318002	71	0.00245
Color	20	19328150	20313521	13	0.00244
Color	29	1806321	2778800	57	0.00244
Color	12	36952382	37945812	10	0.00243
Color	1	39292042	40162427	10	0.00242
Color	2	87843853	88825826	34	0.00242
Color	2	122184531	123070905	88	0.00242
Color	9	90513278	91503109	40	0.00242
Color	12	9035851	10033774	19	0.00242
Color	21	35642385	36598158	15	0.00241
Color	9	93075750	94046009	58	0.0024
Color	15	70040858	71012074	13	0.0024
Color	8	105548912	106543671	42	0.00237
Color	13	33371944	34346357	47	0.00237
Color	29	19849234	20836253	25	0.00236
Color	4	85034221	86000178	47	0.00235
Color	5	49592107	50591561	25	0.00235
Color	22	45133602	46128238	33	0.00235
Color	1	103530025	104474563	15	0.00234
Color	11	16109627	17038154	35	0.00234
Color	13	37673512	38670889	133	0.00234
Color	2	18762282	19661202	72	0.00233
Color	28	3093457	4085018	68	0.00233
Color	20	44442095	45382615	15	0.00232
Color	4	49785845	50755462	53	0.00231
Color	9	34432119	35405580	44	0.00231
Color	22	8019247	8990411	28	0.00231
Color	26	3995139	4976894	14	0.00231
Color	3	62197939	63185521	22	0.0023
Color	9	77275436	78217420	11	0.00229
Color	7	65325347	66310463	88	0.00227
Color	22	25696215	26662167	26	0.00227
Color	9	43212018	44161456	69	0.00226
Color	8	47242828	48217906	32	0.00225
Color	8	4731449	5727214	31	0.00224
Color	1	26105452	27052884	31	0.00223
Color	5	8419174	9382173	25	0.00223
Color	7	105504661	106500304	14	0.00223
Color	24	17943061	18924463	13	0.00223
Color	1	72343473	73294980	66	0.0022
Color	14	40654246	41623892	37	0.0022
Color	24	16464296	17390544	12	0.0022
Color	6	13728584	14713793	39	0.00219
Color	15	10761490	11659602	11	0.00219
Color	28	30220585	31200064	58	0.00219
Color	27	35824524	36779992	56	0.00217
Color	27	38169308	39140091	46	0.00217
Color	7	74911185	75907378	37	0.00216
Color	8	106790541	107785550	24	0.00215
Color	10	91548321	92497689	39	0.00215
Color	12	18788781	19776288	89	0.00214
Color	13	75050790	75981040	114	0.00214
Color	24	5178480	6125588	14	0.00214
Color	4	93892220	94869247	68	0.00213
Color	10	65534312	66534185	32	0.00213
Color	24	1240439	2236514	24	0.00213
Color	17	36662187	37661603	20	0.00212
Color	29	48589314	49563285	89	0.00212
Color	1	89799974	90742154	20	0.00211
Color	12	53067133	54063174	39	0.00211
Color	1	137501805	138441351	40	0.0021
Color	17	19581434	20429914	17	0.00208
Color	22	37149931	38114322	48	0.00208
Color	22	54886200	55883157	71	0.00208
Color	1	110158759	111132999	53	0.00207
Color	2	67639444	68638010	26	0.00207
Color	29	11230618	12168900	19	0.00207
Color	29	29552664	30507953	57	0.00207
Color	8	67908803	68894665	19	0.00206
Color	17	22371400	23369293	15	0.00206
Color	1	16313201	17235751	11	0.00204
Color	2	81812220	82668108	13	0.00204
Color	6	59708062	60693344	47	0.00204
Color	20	15840102	16819056	15	0.00203
Color	1	75195749	76172887	37	0.00202
Color	1	114554620	115498277	27	0.00202
Color	13	54784946	55746782	106	0.00202
Color	24	28081108	29071264	38	0.00202
Color	26	27211340	28197657	22	0.00202
Color	4	6002485	6911595	13	0.00201
Color	21	62192181	63134292	11	0.00201
Color	27	11954777	12932024	14	0.00201
Color	7	97434118	98348636	33	0.002
Color	6	36773960	37766502	73	0.00198
Color	7	87017416	87985487	32	0.00197
Color	9	9180671	10139748	60	0.00197
Color	10	97013715	98001480	26	0.00195
Color	12	4125837	5121952	17	0.00193
Color	15	68719261	69598514	12	0.00193
Color	6	42661567	43657946	28	0.00192
Color	17	55384188	56380940	91	0.00192
Color	2	123887590	124885743	75	0.00191
Color	4	42497202	43476821	25	0.00191
Color	11	11762363	12721732	51	0.00191
Color	14	17902635	18880871	29	0.00191
Color	26	38388764	39339964	62	0.00191
Color	21	57973177	58958495	134	0.0019
Color	22	29220441	30212110	27	0.0019
Color	2	65831787	66780628	14	0.00189
Color	3	44825241	45808547	20	0.00189
Color	9	100494327	101478949	35	0.00189
Color	21	10200048	11118990	28	0.00189
Color	1	59588591	60571934	26	0.00188
Color	4	77139738	78131435	85	0.00187
Color	23	23129727	24116669	40	0.00187
Color	5	92415826	93330057	13	0.00186
Color	6	43805602	44785797	37	0.00186
Color	6	105593477	106593193	25	0.00186
Color	7	34873996	35827850	20	0.00186
Color	11	8194895	9160375	30	0.00186
Color	1	77411154	78397732	19	0.00184
Color	4	493137	1446328	14	0.00184
Color	6	75636552	76634488	11	0.00184
Color	6	10916396	11818384	22	0.00183
Color	8	54554681	55552514	17	0.00182
Color	13	31336923	32334470	87	0.00182
Color	21	15312264	16257759	22	0.00181
Color	4	95908649	96805972	23	0.0018
Color	17	25809498	26735701	13	0.00177
Color	29	14933598	15878077	14	0.00177
Color	1	31983188	32943411	14	0.00175
Color	4	40946237	41903322	21	0.00174
Color	12	79126859	80089798	27	0.00174
Color	24	14725819	15631324	12	0.00174
Color	13	6637626	7604404	51	0.00172
Color	16	14384299	15316684	15	0.00172
Color	9	51449826	52424068	20	0.00171
Color	20	54432910	55403499	19	0.00171
Color	6	47353083	48335051	14	0.00169
Color	27	42944809	43942234	27	0.00169
Color	3	38536710	39403219	15	0.00168
Color	7	76875877	77776162	17	0.00168
Color	10	17843227	18811447	50	0.00168
Color	6	65801992	66799233	71	0.00167
Color	14	57203721	58123351	25	0.00167
Color	8	12254031	13227548	16	0.00166
Color	12	80475837	81461384	14	0.00166
Color	13	68988863	69988258	64	0.00166
Color	26	35645067	36613977	24	0.00166
Color	5	15943853	16930027	13	0.00164
Color	11	97193912	98184425	66	0.00164
Color	13	35490942	36464041	44	0.00164
Color	1	122683848	123672683	44	0.00162
Color	6	22541525	23533175	35	0.00162
Color	11	89999908	90967429	25	0.00162
Color	26	5505254	6476478	24	0.00162
Color	6	80835226	81834490	22	0.00161
Color	14	34670135	35661020	27	0.00161
Color	23	43644822	44629573	48	0.00161
Color	2	20725105	21719543	53	0.0016
Color	14	14560727	15557649	54	0.00158
Color	23	51456506	52437431	58	0.00157
Color	27	8803096	9787686	11	0.00156
Color	1	27171038	28059651	14	0.00155
Color	12	20207840	21207351	59	0.00154
Color	25	29074908	30044455	34	0.00154
Color	6	100066570	101050942	31	0.00153
Color	9	16175133	17170909	16	0.00153
Color	24	47002900	47917475	29	0.00153
Color	13	8801207	9789724	20	0.00152
Color	23	37290143	38276993	30	0.00152
Color	2	118473067	119471234	95	0.00151
Color	5	85762653	86759244	24	0.00151
Color	10	75136041	76116448	42	0.0015
Color	15	58386155	59372489	23	0.0015
Color	29	7396630	8383617	26	0.0015
Color	23	13186160	14185501	60	0.00149
Color	12	69534812	70532868	72	0.00147
Color	13	48839228	49742736	18	0.00147
Color	29	13884958	14855604	13	0.00147
Color	14	28337095	29321450	19	0.00146
Color	26	7696485	8661569	34	0.00146
Color	6	73044605	73988283	11	0.00145
Color	2	32426359	33385123	21	0.00144
Color	4	89409860	90394489	15	0.00143
Color	6	107117273	108097887	12	0.00142
Color	10	48877760	49858694	38	0.00142
Color	18	31125563	32116896	19	0.00141
Color	28	39904605	40845179	20	0.00141
Color	4	39345742	40343992	42	0.0014
Color	8	18805955	19679358	19	0.0014
Color	11	94103600	95028686	60	0.0014
Color	4	80423235	81395935	33	0.00138
Color	13	80473206	81470011	61	0.00138
Color	16	10021393	10919192	18	0.00138
Color	4	108793845	109766974	13	0.00137
Color	11	64943508	65852326	27	0.00137
Color	18	20324150	21286215	19	0.00137
Color	25	4468588	5450497	16	0.00137
Color	6	28873303	29850442	30	0.00136
Color	9	12647484	13619838	76	0.00136
Color	27	10426738	11426630	13	0.00136
Color	6	31576983	32543145	19	0.00135
Color	6	7415478	8387066	17	0.00134
Color	10	39198935	40143849	21	0.00134
Color	27	6721930	7721798	97	0.00134
Color	2	99807992	100793281	18	0.00133
Color	9	20104367	21081385	13	0.00133
Color	22	31071905	32015022	17	0.00133
Color	4	78353885	79320866	47	0.00132
Color	24	9360308	10332349	46	0.00132
Color	2	7144857	8020527	43	0.00129
Color	2	111702075	112661207	61	0.00129
Color	9	17903511	18819597	32	0.00128
Color	22	28117996	28970359	39	0.00128
Color	15	19732904	20703763	48	0.00127
Color	8	87578026	88538731	20	0.00126
Color	10	93910303	94908652	21	0.00125
Color	6	17403293	18320079	25	0.00123
Color	15	8657113	9596693	20	0.00123
Color	6	37999069	38879287	15	0.00122
Color	10	40642701	41626921	15	0.00122
Color	20	45445106	46379622	16	0.00122
Color	1	133244717	134214084	17	0.00121
Color	21	29252897	30224115	22	0.00121
Color	27	4203208	5144477	14	0.00121
Color	7	79187327	80172664	16	0.00119
Color	7	94741041	95607084	80	0.00119
Color	25	30188316	31165201	16	0.00119
Color	26	1292511	2238742	15	0.00119
Color	1	29687411	30659946	11	0.00118
Color	1	50364004	51329696	13	0.00118
Color	16	7767384	8722396	21	0.00118
Color	22	40132583	41072806	15	0.00118
Color	23	148759	1065884	18	0.00118
Color	2	27709925	28668665	30	0.00117
Color	23	17862335	18824599	29	0.00117
Color	1	100529804	101529715	15	0.00116
Color	20	59768633	60732819	11	0.00116
Color	21	65509972	66496288	49	0.00116
Color	26	40624758	41567896	33	0.00116
Color	29	22603004	23550277	24	0.00116
Color	2	34576569	35422605	23	0.00115
Color	2	134003964	134995572	33	0.00114
Color	10	62074424	62942087	34	0.00114
Color	11	58135135	59097459	17	0.00114
Color	18	26996637	27938774	12	0.00113
Color	21	63236052	64194735	15	0.00113
Color	1	62924157	63870809	20	0.00112
Color	5	62542053	63434829	35	0.00111
Color	12	26747820	27723132	16	0.00111
Color	20	52058946	53024269	10	0.00111
Color	2	3314569	4311561	25	0.0011
Color	11	81171970	82134757	15	0.0011
Color	4	51149352	52145089	35	0.00109
Color	8	42308567	43213881	25	0.00108
Color	11	51420860	52404442	14	0.00108
Color	17	27440956	28419566	17	0.00108
Color	9	46502373	47499412	18	0.00106
Color	17	37841455	38838094	12	0.00106
Color	7	104458862	105414564	11	0.00103
Color	12	16408837	17328741	30	0.00102
Color	12	56323056	57304652	13	0.00102
Color	5	71894483	72807752	16	0.001
Color	11	17217588	18200634	14	0.001
Color	8	17287924	18280322	31	0.00099
Color	9	2904395	3897414	13	0.00099
Color	29	34073798	35073315	26	0.00099
Color	8	79406694	80394411	40	0.00097
Color	19	59070433	60064100	20	0.00097
Color	19	6503610	7414082	21	0.00095
Color	4	99545914	100496364	21	0.00094
Color	7	106506204	107496188	26	0.00093
Color	4	83316297	84281208	17	0.00092
Color	20	66253596	67206979	37	0.00091
Color	8	14639815	15590887	19	0.0009
Color	25	5503119	6395810	13	0.0009
Color	7	33761341	34747672	59	0.00088
Color	2	40143529	41117991	12	0.00087
Color	14	52925690	53919837	19	0.00087
Color	28	31680344	32670637	28	0.00085
Color	6	76774381	77688509	19	0.00084
Color	12	82114165	83104885	23	0.00084
Color	13	3684038	4669307	48	0.00084
Color	28	37195142	38160691	18	0.00084
Color	6	52776675	53776387	15	0.00083
Color	8	5823957	6806893	29	0.00083
Color	10	90538992	91495480	13	0.00083
Color	1	17373095	18299875	10	0.00082
Color	1	54395090	55369328	11	0.00082
Color	3	78812286	79790182	20	0.00082
Color	26	43961236	44897858	47	0.00082
Color	6	53934948	54854046	15	0.00081
Color	12	44703903	45650558	13	0.00081
Color	20	33625285	34597656	62	0.0008
Color	9	5313871	6269557	15	0.00079
Color	14	42938330	43925983	30	0.00079
Color	16	21025394	21900824	28	0.00077
Color	7	81432206	82414180	26	0.00076
Color	8	51199362	52176820	23	0.00076
Color	10	81496931	82478545	70	0.00076
Color	20	43185447	44099958	15	0.00076
Color	6	51616538	52501038	16	0.00075
Color	8	27680312	28650380	30	0.00075
Color	20	47459263	48405434	15	0.00074
Color	13	7705842	8677922	18	0.00073
Color	16	13188846	14092928	14	0.00073
Color	3	4183793	5121673	16	0.00072
Color	7	35934760	36908294	15	0.00071
Color	13	32339016	33334122	52	0.00071
Color	20	40155958	41147570	55	0.00071
Color	2	42660415	43660281	28	0.0007
Color	17	33039443	34035563	26	0.0007
Color	28	9146683	10117203	65	0.00069
Color	5	83569530	84501754	39	0.00068
Color	24	31429122	32378716	39	0.00068
Color	1	156040426	156993181	24	0.00067
Color	6	68304237	69259921	69	0.00067
Color	8	44344714	45314454	41	0.00066
Color	13	30101925	31081648	34	0.00066
Color	16	15405404	16321786	17	0.00066
Color	6	81987944	82945042	14	0.00065
Color	6	23703313	24699628	29	0.00063
Color	9	45400301	46374264	12	0.00063
Color	23	40327074	41266938	42	0.00063
Color	15	9674335	10601538	10	0.00061
Color	21	11237344	12219231	13	0.00061
Color	24	54593910	55570233	22	0.00061
Color	12	5218973	6206804	13	0.0006
Color	2	41514738	42502056	12	0.00059
Color	18	30092809	30824413	8	0.00059
Color	3	40828044	41827479	17	0.00057
Color	8	96539965	97495202	40	0.00056
Color	7	72898450	73837250	21	0.00055
Color	11	76299164	77262392	14	0.00055
Color	6	26078481	27042457	28	0.00054
Color	6	95838200	96806844	29	0.00054
Color	7	57702653	58695343	31	0.00053
Color	1	132096018	133061752	56	0.00052
Color	12	42526721	43504096	13	0.00052
Color	10	32310299	33287220	26	0.00051
Color	5	18262908	19246671	17	0.0005
Color	8	20554560	21551408	15	0.0005
Color	6	64332250	65245056	19	0.00049
Color	8	56805137	57738437	14	0.00048
Color	19	60129422	61099458	36	0.00048
Color	20	53297742	54284016	24	0.00048
Color	7	63096434	63990728	22	0.00047
Color	15	11990029	12933250	9	0.00047
Color	2	50310892	51216705	11	0.00046
Color	2	116340519	117316461	19	0.00046
Color	15	18704622	19651010	14	0.00046
Color	10	22810789	23726537	215	0.00045
Color	17	23505173	24456038	19	0.00045
Color	18	8799081	9797697	23	0.00045
Color	6	8750840	9630729	13	0.00043
Color	12	7921834	8901490	13	0.00043
Color	5	117735828	118696815	26	0.00041
Color	9	13684115	14682261	13	0.00041
Color	13	50320424	51306246	35	0.0004
Color	28	19890618	20807372	13	0.0004
Color	2	83226939	84107125	9	0.00039
Color	27	44538131	45451172	16	0.00039
Color	8	25426323	26396558	25	0.00038
Color	24	52495267	53385749	18	0.00037
Color	8	13576600	14525340	13	0.00036
Color	10	98266414	99225420	14	0.00036
Color	6	62103056	63080308	15	0.00035
Color	8	111410824	111491864	13	0.00033
Color	20	50353613	51337764	10	0.00032
Color	8	107853724	108778301	15	0.00027
Color	10	31026691	31989230	16	0.00025
Color	1	87924432	88915501	15	0.00024
Color	22	41135442	42071416	16	0.00024
Color	24	51488828	52434729	18	0.00024
Color	11	42659090	43643179	26	0.00023
Color	4	44864546	45820330	20	0.00021
Color	6	74091185	75066888	11	0.00021
Color	4	79393351	80368064	16	0.00019
Color	6	60986600	61877121	29	0.00019
Color	7	66439620	67410055	15	0.00019
Color	7	83906511	84819382	15	0.00019
Color	6	77803974	78761714	12	0.00016
Color	11	55308730	56190217	13	0.00016
Color	6	46287512	47202455	19	0.0001
Color	6	94732904	95704273	21	7e-05
Color	1	158125326	158084578	0	0
Color	1	158210016	158125326	0	0
Color	1	158215960	158210016	0	0
Color	1	158217159	158215960	0	0
Color	1	158219115	158217159	0	0
Color	1	158219211	158219115	0	0
Color	1	158219282	158219211	0	0
Color	1	158220047	158219282	0	0
Color	1	158222513	158220047	0	0
Color	1	158226647	158222513	0	0
Color	1	158226977	158226647	0	0
Color	1	158227949	158226977	0	0
Color	1	158229705	158227949	0	0
Color	1	158229836	158229705	0	0
Color	1	158244233	158229836	0	0
Color	1	158244269	158244233	0	0
Color	1	158248484	158244269	0	0
Color	1	158254846	158248484	0	0
Color	1	158254920	158254846	0	0
Color	1	158272309	158254920	0	0
Color	1	158296636	158272309	0	0
Color	1	158302234	158296636	0	0
Color	1	158303826	158302234	0	0
Color	1	158303991	158303826	0	0
Color	1	158304020	158303991	0	0
Color	1	158304059	158304020	0	0
Color	1	158304061	158304059	0	0
Color	1	158313212	158304061	0	0
Color	1	158313236	158313212	0	0
Color	1	158313240	158313236	0	0
Color	1	158313359	158313240	0	0
Color	1	158325303	158313359	0	0
Color	1	158336590	158325303	0	0
Color	1	158346976	158336590	0	0
Color	1	158472415	158346976	0	0
Color	2	136116191	136067580	0	0
Color	2	136150892	136116191	0	0
Color	2	136151120	136150892	0	0
Color	2	136151305	136151120	0	0
Color	2	136151362	136151305	0	0
Color	2	136151488	136151362	0	0
Color	2	136151732	136151488	0	0
Color	2	136151773	136151732	0	0
Color	2	136152019	136151773	0	0
Color	2	136168771	136152019	0	0
Color	2	136187879	136168771	0	0
Color	2	136188007	136187879	0	0
Color	2	136188035	136188007	0	0
Color	2	136188161	136188035	0	0
Color	2	136188166	136188161	0	0
Color	2	136188194	136188166	0	0
Color	2	136188194	136188194	0	0
Color	2	136188421	136188194	0	0
Color	2	136188467	136188421	0	0
Color	2	136188546	136188467	0	0
Color	2	136188613	136188546	0	0
Color	2	136188688	136188613	0	0
Color	2	136188707	136188688	0	0
Color	2	136189040	136188707	0	0
Color	2	136189040	136189040	0	0
Color	2	136189049	136189040	0	0
Color	2	136189049	136189049	0	0
Color	2	136189132	136189049	0	0
Color	2	136189133	136189132	0	0
Color	2	136189204	136189133	0	0
Color	2	136189366	136189204	0	0
Color	2	136189424	136189366	0	0
Color	2	136189454	136189424	0	0
Color	2	136189507	136189454	0	0
Color	2	136189990	136189507	0	0
Color	2	136218516	136189990	0	0
Color	3	120928899	120862550	0	0
Color	3	120957517	120928899	0	0
Color	3	120966500	120957517	0	0
Color	3	120967252	120966500	0	0
Color	4	119841669	119814992	0	0
Color	5	119937462	119926296	0	0
Color	5	119942875	119937462	0	0
Color	5	119942880	119942875	0	0
Color	5	119944754	119942880	0	0
Color	5	119945280	119944754	0	0
Color	5	119963185	119945280	0	0
Color	5	119974459	119963185	0	0
Color	5	119979475	119974459	0	0
Color	5	119979862	119979475	0	0
Color	5	120013352	119979862	0	0
Color	5	120014781	120013352	0	0
Color	5	120020282	120014781	0	0
Color	5	120020372	120020282	0	0
Color	5	120039505	120020372	0	0
Color	5	120047178	120039505	0	0
Color	5	120055511	120047178	0	0
Color	5	120055711	120055511	0	0
Color	6	117461872	117454760	0	0
Color	6	117463206	117461872	0	0
Color	6	117466214	117463206	0	0
Color	6	117466231	117466214	0	0
Color	6	117471076	117466231	0	0
Color	6	117477756	117471076	0	0
Color	6	117479523	117477756	0	0
Color	6	117479622	117479523	0	0
Color	6	117530509	117479622	0	0
Color	6	117553159	117530509	0	0
Color	6	117576892	117553159	0	0
Color	6	117625502	117576892	0	0
Color	6	117643279	117625502	0	0
Color	6	117644969	117643279	0	0
Color	6	117645963	117644969	0	0
Color	6	117646315	117645963	0	0
Color	6	117646400	117646315	0	0
Color	6	117646593	117646400	0	0
Color	6	117647301	117646593	0	0
Color	6	117648200	117647301	0	0
Color	6	117648327	117648200	0	0
Color	6	117648637	117648327	0	0
Color	6	117650843	117648637	0	0
Color	6	117651700	117650843	0	0
Color	6	117651727	117651700	0	0
Color	6	117651799	117651727	0	0
Color	6	117655108	117651799	0	0
Color	6	117657805	117655108	0	0
Color	6	117659306	117657805	0	0
Color	6	117659408	117659306	0	0
Color	6	117662445	117659408	0	0
Color	6	117662698	117662445	0	0
Color	6	117662721	117662698	0	0
Color	6	117663516	117662721	0	0
Color	6	117663764	117663516	0	0
Color	6	117682803	117663764	0	0
Color	6	117731260	117682803	0	0
Color	6	117731510	117731260	0	0
Color	6	117737591	117731510	0	0
Color	6	117741148	117737591	0	0
Color	6	117741183	117741148	0	0
Color	6	117741380	117741183	0	0
Color	6	117742034	117741380	0	0
Color	6	117742985	117742034	0	0
Color	6	117742992	117742985	0	0
Color	6	117743017	117742992	0	0
Color	6	117744633	117743017	0	0
Color	6	117745080	117744633	0	0
Color	6	117745249	117745080	0	0
Color	6	117745269	117745249	0	0
Color	6	117745322	117745269	0	0
Color	6	117745360	117745322	0	0
Color	6	117745699	117745360	0	0
[truncated: 1,383 more rows]
