# Supplementary material for: Genomic Approaches Reveal Pleiotropic Effects in Crossbred Beef Cattle
Source: Front Genet. 2021 Mar 19;12:627055. doi: 10.3389/fgene.2021.627055 (PMC8017557; doi:10.3389/fgene.2021.627055)
Supplement: Supplementary Table 7 — The number of SNPs and additive genetic variance (%) explained in TEXT by 1-Mb genomic windows from single-trait WssGBLUP analysis correcting for indirect effects where all other traits were included as covariates. [file Table_7.xlsx]

## Sheet: SupplementaryTable7
Supplementary Table 7. The number of SNPs and additive genetic variance (%) explained in TEXT by 1-Mb genomic windows from single-trait WssGBLUP analysis correcting for indirect effects where all other traits were included as covariates.
Trait	Chromosome	Start position	End position	Number of SNP within window	% Genetic variance explained
Texture	5	55929423	56925298	426	1.58111
Texture	7	51534263	52520697	465	1.34396
Texture	19	26984181	27979809	396	0.93747
Texture	5	26723850	27719719	365	0.88586
Texture	19	41042470	42042464	312	0.81575
Texture	13	64369396	65368014	291	0.78558
Texture	19	38130539	39130446	267	0.77651
Texture	18	10655556	11654653	219	0.71817
Texture	29	27454794	28454424	505	0.71754
Texture	8	59133692	60126638	349	0.69584
Texture	18	55139580	56136613	417	0.67335
Texture	18	46022542	47020157	436	0.66817
Texture	10	76157428	77154367	241	0.64715
Texture	18	64522685	65521524	497	0.63725
Texture	18	61559385	62559371	516	0.61237
Texture	18	63178062	64177887	634	0.58858
Texture	15	50019217	51018788	479	0.58598
Texture	29	43148023	44147635	430	0.57549
Texture	18	51481292	52480780	425	0.54842
Texture	15	80805753	81803177	488	0.51988
Texture	19	8638567	9637637	329	0.51037
Texture	14	303731	1303208	497	0.49941
Texture	17	63720079	64719654	278	0.49039
Texture	25	2562137	3558867	325	0.49027
Texture	19	19683065	20664182	302	0.46817
Texture	16	75142495	76134851	281	0.45826
Texture	17	62453082	63451591	323	0.45155
Texture	3	19397842	20383569	276	0.45143
Texture	8	24233018	25212275	170	0.44009
Texture	19	40014160	41013214	294	0.43793
Texture	15	47890494	48888925	581	0.43116
Texture	10	37102742	38100960	304	0.43099
Texture	3	14642882	15642340	361	0.42829
Texture	19	42175731	43175305	270	0.42697
Texture	17	70077166	71068367	344	0.41981
Texture	18	56932855	57932333	451	0.40032
Texture	13	65693740	66687360	225	0.39609
Texture	28	24787439	25781722	130	0.39543
Texture	15	54949482	55947879	178	0.38587
Texture	3	10304351	11301191	274	0.3852
Texture	4	113617586	114617445	257	0.38429
Texture	28	43501640	44492711	251	0.38017
Texture	29	26338010	27337594	439	0.37654
Texture	14	21702799	22700720	119	0.37483
Texture	2	89053514	90051201	260	0.3745
Texture	15	46422152	47408926	354	0.36697
Texture	7	19443369	20439576	283	0.35852
Texture	9	9975249	10940149	130	0.35686
Texture	14	8175077	9172838	246	0.35533
Texture	17	61034297	62031368	295	0.35391
Texture	3	13626466	14625889	355	0.3512
Texture	19	25976135	26969809	397	0.3475
Texture	2	10149947	11143503	203	0.34006
Texture	12	84363734	85363304	188	0.33474
Texture	7	90225397	91219793	193	0.33465
Texture	16	79522128	80518216	223	0.33464
Texture	26	41810224	42806023	255	0.33322
Texture	17	71410584	72408485	281	0.33234
Texture	15	77339046	78335487	404	0.32827
Texture	10	26679577	27679086	561	0.32632
Texture	3	102140919	103133865	375	0.32065
Texture	9	88393494	89389131	184	0.30967
Texture	22	50349229	51341524	514	0.30819
Texture	5	24203753	25197418	169	0.30791
Texture	2	106254410	107250231	322	0.30725
Texture	11	93104301	94103600	360	0.30711
Texture	19	55947470	56947250	383	0.30517
Texture	4	64094925	65093707	137	0.30503
Texture	1	143595121	144592470	297	0.30413
Texture	10	85187791	86172624	255	0.29752
Texture	19	44213741	45213063	244	0.29734
Texture	29	49886783	50880573	238	0.27356
Texture	1	65981514	66981347	213	0.27315
Texture	27	16084760	17083748	219	0.27282
Texture	11	103668223	104631474	325	0.26706
Texture	23	14918518	15911663	194	0.26587
Texture	18	59967057	60966871	381	0.26543
Texture	14	10493137	11489850	162	0.2632
Texture	8	476868	1462854	202	0.26282
Texture	16	4627802	5627416	221	0.2615
Texture	29	44590167	45585968	305	0.25542
Texture	15	23786014	24783618	231	0.25352
Texture	19	36796229	37794028	195	0.2524
Texture	2	103970838	104970554	182	0.2519
Texture	3	100344982	101344788	279	0.25006
Texture	13	74395725	75379765	225	0.24671
Texture	11	2130482	3128030	323	0.24668
Texture	5	106846418	107821556	294	0.24614
Texture	13	62333856	63328898	238	0.24492
Texture	2	17651277	18635826	360	0.24135
Texture	25	13620321	14617558	209	0.23978
Texture	4	104856026	105788070	283	0.23962
Texture	6	92320219	93315926	205	0.2382
Texture	6	39642141	40635904	138	0.23591
Texture	5	105037893	106036291	184	0.23414
Texture	11	72106595	73102650	258	0.23263
Texture	18	49393815	50393158	333	0.23072
Texture	7	12895593	13877937	430	0.2305
Texture	25	1025084	2024896	351	0.22949
Texture	15	64184475	65177053	159	0.22824
Texture	25	35538895	36537640	521	0.22718
Texture	4	6872647	7824688	169	0.22699
Texture	18	52866361	53864864	278	0.2268
Texture	3	119827111	120819356	279	0.22675
Texture	20	36292098	37290212	141	0.22619
Texture	23	16878781	17877963	255	0.22617
Texture	2	126267433	127264913	347	0.22515
Texture	4	106652024	107650667	300	0.2243
Texture	26	48082230	49074898	104	0.22418
Texture	10	20735580	21734616	388	0.22306
Texture	10	88260182	89254120	242	0.22216
Texture	11	70501946	71499921	216	0.22165
Texture	19	33986389	34985989	249	0.22084
Texture	27	26249242	27245974	125	0.22039
Texture	29	40801045	41792562	397	0.21976
Texture	3	56865622	57860119	188	0.21622
Texture	21	20757961	21757750	245	0.21476
Texture	1	116090695	117079359	106	0.2123
Texture	5	67070552	68046228	157	0.21212
Texture	24	8302052	9288875	118	0.2096
Texture	15	44922424	45921683	209	0.20957
Texture	22	48050744	49049243	333	0.20808
Texture	3	16224524	17218644	215	0.2078
Texture	13	60598588	61598369	147	0.20772
Texture	18	47228321	48226191	264	0.20705
Texture	13	69973303	70972043	189	0.20555
Texture	5	23189183	24188481	141	0.20506
Texture	15	29190522	30185148	296	0.20345
Texture	3	32728879	33728767	232	0.20309
Texture	3	12136501	13127960	171	0.20192
Texture	18	13794268	14793251	296	0.20187
Texture	21	44541432	45540321	161	0.20078
Texture	1	142314249	143311280	254	0.20045
Texture	9	101691833	102683650	145	0.19978
Texture	14	23350648	24350585	110	0.19896
Texture	19	29602897	30601855	150	0.19895
Texture	16	63485296	64485107	197	0.19698
Texture	29	42079370	43073721	256	0.19303
Texture	15	51020817	52020419	313	0.19208
Texture	6	85011686	85989376	206	0.19155
Texture	15	30318360	31311779	146	0.19062
Texture	1	145438700	146437585	306	0.19034
Texture	24	23119303	24113010	128	0.18915
Texture	12	32872029	33866042	166	0.18851
Texture	13	42030803	43023547	199	0.18737
Texture	19	46223232	47216642	129	0.18677
Texture	15	82242191	83241490	335	0.1853
Texture	7	14174991	15163143	359	0.18525
Texture	26	46529059	47528164	217	0.18103
Texture	18	39465539	40460231	170	0.18073
Texture	10	27768677	28753361	335	0.17858
Texture	27	19095777	20092008	208	0.1754
Texture	20	23283260	24271661	210	0.17344
Texture	5	103046555	104045626	417	0.17332
Texture	6	71168356	72153601	160	0.17306
Texture	27	14997318	15994543	243	0.17306
Texture	16	54317629	55316560	195	0.17284
Texture	19	60549895	61543315	160	0.17257
Texture	16	72109793	73101235	126	0.17219
Texture	21	27804424	28800925	143	0.17041
Texture	12	31746187	32741022	177	0.17009
Texture	3	82127843	83126402	154	0.16991
Texture	5	25542259	26541484	164	0.16981
Texture	20	22130295	23129224	219	0.16871
Texture	24	21023505	22021147	133	0.16788
Texture	8	90423998	91422539	171	0.16758
Texture	23	19228278	20225465	142	0.16402
Texture	25	26757277	27754385	442	0.1638
Texture	6	57929945	58925400	147	0.1625
Texture	27	34293368	35282007	105	0.16133
Texture	19	14132949	15132454	314	0.15812
Texture	22	33790464	34788159	113	0.15803
Texture	29	39523122	40478398	232	0.15644
Texture	15	53933637	54919401	186	0.15643
Texture	5	57289664	58285910	312	0.15481
Texture	15	60253576	61250898	126	0.15476
Texture	21	22265342	23264112	227	0.15447
Texture	16	41064419	42063543	193	0.15302
Texture	12	65103755	66103725	118	0.15281
Texture	7	16588653	17588615	249	0.15269
Texture	11	96844	1079356	114	0.15252
Texture	28	34175912	35169409	140	0.15252
Texture	8	62476489	63460344	175	0.15112
Texture	29	36775708	37757784	178	0.15031
Texture	15	34880983	35879437	141	0.14922
Texture	7	5798504	6798353	223	0.14609
Texture	20	5405122	6395922	122	0.14604
Texture	3	105787741	106749169	243	0.14396
Texture	2	61380254	62363763	140	0.14387
Texture	7	20847650	21841963	171	0.14359
Texture	4	103169195	104168225	107	0.14308
Texture	13	66703325	67703119	177	0.14302
Texture	11	105806987	106804635	385	0.14287
Texture	23	31163980	32157439	314	0.14037
Texture	15	48915669	49904621	562	0.14019
Texture	13	51395325	52389182	212	0.14012
Texture	7	43018116	43997146	310	0.13961
Texture	7	40108757	41098936	287	0.1394
Texture	24	2328001	3326502	126	0.13926
Texture	12	72985148	73982289	163	0.13893
Texture	3	118508810	119508688	314	0.13865
Texture	22	16204911	17168401	311	0.13819
Texture	2	94465535	95464286	142	0.13767
Texture	17	65269962	66261295	151	0.13719
Texture	14	41854225	42826258	115	0.13672
Texture	12	78163608	79159186	310	0.13619
Texture	3	98943725	99931255	202	0.13461
Texture	16	67983640	68977994	128	0.13423
Texture	24	6668403	7651554	103	0.13361
Texture	22	52236154	53231401	269	0.13283
Texture	19	51906204	52882793	274	0.1318
Texture	12	85535483	86535215	190	0.13084
Texture	25	37688636	38658421	284	0.13066
Texture	7	15556509	16550962	306	0.13049
Texture	19	54946234	55945750	351	0.1296
Texture	19	50772856	51772007	325	0.12874
Texture	3	116782231	117738166	182	0.12855
Texture	11	100642498	101640768	212	0.12839
Texture	25	25621236	26612046	375	0.12718
Texture	18	48309660	49309161	361	0.12711
Texture	14	61034693	62031665	153	0.1268
Texture	19	53337973	54333806	316	0.12565
Texture	21	49030496	50029202	191	0.12539
Texture	7	11076960	12042201	235	0.12461
Texture	29	17215046	18201719	113	0.12461
Texture	15	27157106	28135234	154	0.12423
Texture	7	26006279	26967075	143	0.12393
Texture	2	26550365	27548609	137	0.12392
Texture	9	61699918	62699594	160	0.12375
Texture	19	24324185	25323928	294	0.12336
Texture	15	61261361	62253250	151	0.1219
Texture	6	102227502	103223940	188	0.12167
Texture	7	41773164	42769756	215	0.12087
Texture	21	56648900	57601493	177	0.12073
Texture	1	42117116	43114531	245	0.12047
Texture	15	25536957	26534479	121	0.12043
Texture	19	47741597	48740620	278	0.12043
Texture	1	94628225	95617948	154	0.12016
Texture	19	17695218	18693243	145	0.12
Texture	3	9267147	10178537	179	0.11847
Texture	18	2081637	3073608	144	0.11781
Texture	13	56217141	57215748	119	0.11764
Texture	5	119008898	119979862	245	0.11754
Texture	12	54200902	55197123	118	0.11752
Texture	8	28605376	29558457	91	0.11711
Texture	28	41913799	42907914	150	0.11502
Texture	14	18989160	19986320	143	0.1147
Texture	12	29213021	30212087	157	0.11468
Texture	9	93779264	94777701	108	0.1146
Texture	4	74012621	75012617	171	0.114
Texture	4	68147700	69146843	138	0.11378
Texture	4	48726112	49723245	91	0.11304
Texture	9	87288401	88286901	152	0.1127
Texture	4	118719185	119703727	132	0.10961
Texture	11	47865951	48843083	156	0.10953
Texture	19	43195603	44195558	213	0.10887
Texture	27	20099150	21096795	120	0.10788
Texture	18	54093116	55086259	243	0.10648
Texture	20	69092193	70083678	111	0.10617
Texture	18	11663803	12630081	73	0.10584
Texture	15	17676893	18637239	134	0.1051
Texture	3	48722722	49720210	199	0.10443
Texture	17	6527250	7512573	109	0.10296
Texture	11	37336919	38332818	145	0.1027
Texture	25	16361598	17345335	135	0.10113
Texture	3	8002370	8998725	252	0.10079
Texture	1	93247920	94246855	115	0.10071
Texture	19	7597114	8591792	156	0.10058
Texture	4	31832547	32788463	120	0.10051
Texture	3	91154615	92146647	178	0.10031
Texture	17	68384481	69380560	197	0.10005
Texture	18	9607032	10597191	180	0.09997
Texture	22	43008145	44003252	166	0.09989
Texture	3	20472861	21472576	147	0.09875
Texture	15	55994725	56993725	184	0.09868
Texture	2	104989472	105989114	115	0.0973
Texture	1	55892186	56883082	87	0.09726
Texture	10	64449662	65442756	145	0.09702
Texture	20	3852577	4850428	159	0.09702
Texture	5	69576336	70551808	120	0.09642
Texture	14	15593428	16590776	112	0.09635
Texture	4	65122283	66115247	105	0.09613
Texture	19	32877913	33860521	195	0.09595
Texture	5	99733457	100731872	210	0.0959
Texture	7	21862841	22862675	136	0.09493
Texture	27	17389708	18387536	138	0.09455
Texture	16	2736907	3729621	157	0.09435
Texture	8	64507693	65506614	275	0.09348
Texture	25	9441665	10439983	167	0.0934
Texture	8	32094512	33092454	62	0.09334
Texture	10	35454311	36441879	192	0.09333
Texture	5	22122354	23101140	123	0.09297
Texture	2	135068253	136067580	214	0.09248
Texture	10	84062557	85059376	132	0.09239
Texture	15	13848757	14847109	150	0.09176
Texture	15	42794388	43774365	122	0.09068
Texture	13	53599876	54580618	243	0.09063
Texture	17	39981552	40973643	138	0.09021
Texture	20	32678930	33674941	124	0.09003
Texture	2	124734355	125708066	188	0.0898
Texture	7	3782911	4780244	254	0.08977
Texture	23	3280550	4277670	151	0.08957
Texture	10	15364874	16361723	192	0.08932
Texture	11	79244178	80243058	131	0.08851
Texture	14	7167234	8167087	151	0.08838
Texture	8	52252873	53229617	95	0.08826
Texture	16	51188865	52187394	270	0.08822
Texture	11	87859796	88770115	156	0.08794
Texture	14	76614792	77610361	116	0.0879
Texture	5	112059713	113056680	229	0.08707
Texture	12	51893026	52892568	97	0.08704
Texture	27	22049396	23045076	111	0.08674
Texture	1	82931651	83930640	179	0.08672
Texture	28	27943701	28943533	130	0.08616
Texture	9	60340894	61333454	159	0.08615
Texture	4	46921993	47887580	94	0.08594
Texture	12	74246069	75240101	123	0.08551
Texture	8	3041792	4041552	110	0.08541
Texture	1	57360373	58351452	141	0.08529
Texture	1	130582657	131572252	137	0.08431
Texture	3	2308609	3302284	143	0.084
Texture	16	26010912	27010597	149	0.08365
Texture	3	69378190	70317319	126	0.08333
Texture	6	88343415	89324677	114	0.08292
Texture	5	29503102	30498005	213	0.08283
Texture	29	4889346	5889065	238	0.08261
Texture	23	10234781	11221832	163	0.08202
Texture	8	99655519	100644913	102	0.08089
Texture	7	17624662	18624062	225	0.08087
Texture	26	20403633	21395038	204	0.08061
Texture	25	20741134	21731459	210	0.08059
Texture	8	101850517	102832026	171	0.07981
Texture	9	36828827	37821984	96	0.079
Texture	7	37817735	38785265	154	0.07869
Texture	19	28053127	29048376	124	0.07842
Texture	1	63957272	64940992	107	0.07804
Texture	18	34254549	35235998	261	0.07688
Texture	10	79413094	80374300	107	0.07632
Texture	18	25542217	26518052	198	0.07585
Texture	2	129342816	130334162	134	0.07568
Texture	13	73241045	74227814	239	0.07537
Texture	3	46427445	47400111	105	0.07533
Texture	1	151488316	152488222	145	0.07532
Texture	12	63920843	64916623	111	0.07512
Texture	9	91677453	92653974	107	0.07476
Texture	21	46333637	47333201	117	0.07464
Texture	10	11594710	12593002	159	0.07461
Texture	17	3148562	4100753	125	0.07461
Texture	25	7636340	8635976	136	0.0746
Texture	12	30216578	31150997	107	0.07393
Texture	8	75122408	76118225	220	0.07352
Texture	10	25674399	26673860	261	0.0735
Texture	15	62977000	63965233	95	0.0735
Texture	17	52664057	53650152	237	0.07299
Texture	15	65187175	66182998	144	0.0724
Texture	11	10423252	11414660	185	0.07239
Texture	23	7035705	8026147	326	0.07234
Texture	2	121297923	122295605	172	0.07182
Texture	21	26723605	27714462	192	0.07166
Texture	27	33017742	34009369	162	0.0711
Texture	8	1635888	2635029	154	0.07109
Texture	28	8178538	9147090	133	0.07068
Texture	7	7413655	8408003	277	0.07041
Texture	19	49624636	50624385	269	0.07028
Texture	18	44931131	45923124	150	0.07025
Texture	20	9562025	10540979	183	0.0701
Texture	14	9481253	10480722	115	0.06988
Texture	23	27182051	28181773	983	0.06934
Texture	29	28891686	29878155	140	0.06902
Texture	21	60839386	61826281	77	0.06899
Texture	11	3503898	4503245	121	0.06897
Texture	11	82408377	83376081	135	0.06882
Texture	2	29836935	30830973	108	0.06857
Texture	9	95807573	96803758	142	0.0683
Texture	11	5405552	6358672	121	0.06827
Texture	23	21609724	22583782	113	0.06818
Texture	3	109415100	110405812	171	0.06806
Texture	1	118304238	119297475	100	0.06778
Texture	9	85229012	86224005	131	0.06767
Texture	19	22352729	23352151	235	0.06757
Texture	7	68846721	69846641	117	0.06752
Texture	26	49798093	50792368	128	0.0672
Texture	14	59737720	60736401	145	0.0671
Texture	21	54998168	55992158	241	0.06708
Texture	4	4837974	5832004	190	0.06669
Texture	1	1523007	2498526	121	0.06642
Texture	29	25336835	26326866	92	0.06636
Texture	5	74890383	75888839	137	0.06622
Texture	25	19237777	20219863	143	0.06617
Texture	7	24410935	25405771	92	0.06607
Texture	15	79696299	80688328	224	0.0659
Texture	1	35518181	36513241	141	0.06562
Texture	5	30841478	31837161	168	0.06562
Texture	20	70849111	71847910	146	0.06547
Texture	5	27752652	28749829	160	0.06512
Texture	7	9436369	10429648	451	0.06509
Texture	11	98487631	99487406	291	0.06434
Texture	23	23922258	24905878	182	0.06403
Texture	13	2326229	3279613	100	0.06401
Texture	16	37072441	38071734	182	0.06396
Texture	24	58695839	59663050	88	0.06363
Texture	13	20656897	21653569	112	0.0636
Texture	5	47419693	48402975	75	0.06331
Texture	14	79091430	80066992	99	0.063
Texture	5	100747408	101741821	227	0.06243
Texture	4	30068240	31051367	93	0.06237
Texture	8	83697815	84664991	164	0.06231
Texture	8	89280421	90273544	114	0.06215
Texture	24	40954534	41944725	140	0.06206
Texture	26	45206666	46204100	107	0.06206
Texture	5	110160589	111159889	177	0.06202
Texture	11	25797431	26781723	119	0.06185
Texture	5	42883568	43882015	109	0.06178
Texture	18	50428666	51427347	257	0.06097
Texture	6	12269891	13267892	108	0.0608
Texture	29	45705547	46700354	148	0.06048
Texture	1	148450228	149443669	126	0.0602
Texture	6	40649047	41641973	107	0.06015
Texture	8	43492048	44484817	75	0.06008
Texture	15	37848513	38812131	76	0.06001
Texture	10	871767	1860881	168	0.05981
Texture	13	13376541	14373983	108	0.05977
Texture	29	48315736	49313659	119	0.05959
Texture	19	62280067	63272003	77	0.05868
Texture	2	48821329	49816156	47	0.05852
Texture	15	78428486	79426393	417	0.05834
Texture	15	5154602	6153589	132	0.05792
Texture	4	114622458	115619549	121	0.05787
Texture	8	61307211	62257147	101	0.0578
Texture	13	59361019	60301099	150	0.05779
Texture	24	56728014	57725068	98	0.05771
Texture	12	83329975	84321867	141	0.05741
Texture	23	28777802	29771730	658	0.05711
Texture	7	108436565	109433458	150	0.05702
Texture	25	40858051	41853122	167	0.05701
Texture	18	795396	1791857	139	0.05696
Texture	9	23001692	24000458	120	0.05662
Texture	20	276273	1267994	114	0.05639
Texture	9	27615461	28614852	132	0.05628
Texture	13	25079669	26079622	98	0.05625
Texture	13	39198791	40188396	109	0.05618
Texture	2	117988731	118985341	148	0.05602
Texture	6	90272102	91266874	127	0.05589
Texture	14	62044063	62960532	130	0.05571
Texture	13	17470357	18464162	192	0.05555
Texture	2	44423911	45409368	127	0.05537
Texture	2	84359314	85357533	120	0.05534
Texture	2	6448930	7420154	123	0.05485
Texture	20	55516873	56494864	120	0.05481
Texture	24	60542690	61537615	72	0.05475
Texture	21	30289927	31241384	138	0.0543
Texture	3	47663552	48660453	132	0.05427
Texture	3	25656938	26653670	109	0.05418
Texture	8	84845717	85845510	151	0.05409
Texture	20	21098610	22096867	130	0.05406
Texture	25	3581070	4527893	217	0.05374
Texture	23	39148251	40129173	176	0.05349
Texture	14	32553463	33551756	122	0.05328
Texture	11	78224317	79213949	127	0.05305
Texture	26	33797697	34791813	161	0.05305
Texture	13	29330098	30320175	93	0.05302
Texture	27	36845502	37828570	159	0.05288
Texture	3	53642985	54638670	212	0.05284
Texture	11	69429171	70426760	106	0.05272
Texture	10	72230227	73229107	60	0.05207
Texture	16	24246603	25245489	117	0.05203
Texture	4	91812003	92811446	131	0.05195
Texture	16	66956956	67948478	178	0.05186
Texture	6	35678704	36640904	109	0.05169
Texture	28	33150690	34146357	129	0.05158
Texture	12	76710635	77700066	104	0.05153
Texture	3	112759630	113730785	149	0.05139
Texture	8	81799578	82756766	108	0.05134
Texture	11	8887388	9810294	98	0.0512
Texture	28	25832947	26829834	112	0.05109
Texture	13	34346357	35320797	86	0.05101
Texture	24	99769	1093284	120	0.05101
Texture	16	43487631	44460919	111	0.0509
Texture	24	25322303	26321370	122	0.05063
Texture	15	52022581	52969357	157	0.05062
Texture	3	31178568	32171823	167	0.05058
Texture	4	102115711	103081003	81	0.05034
Texture	15	28176158	29175784	148	0.05026
Texture	3	34099999	35096212	168	0.05023
Texture	11	49099590	50095863	143	0.05014
Texture	11	46209386	47188387	171	0.04995
Texture	21	19596862	20594817	333	0.04988
Texture	14	54140436	55124224	127	0.04985
Texture	2	132818166	133813016	170	0.04973
Texture	21	68620389	69614661	142	0.04973
Texture	11	65724463	66718591	97	0.04966
Texture	12	15475424	16474556	101	0.04938
Texture	3	17662505	18648259	166	0.0489
Texture	21	66932880	67920240	122	0.04852
Texture	13	46113280	47091987	123	0.04845
Texture	18	4117718	5105059	63	0.0484
Texture	3	72735786	73671554	67	0.04838
Texture	3	111464135	112440772	136	0.04816
Texture	13	14409211	15406092	102	0.04799
Texture	11	43982124	44980969	122	0.04789
Texture	7	59295230	60270476	89	0.04769
Texture	23	45804900	46778964	77	0.04765
Texture	8	63499941	64497445	170	0.04733
Texture	6	97426169	98424812	143	0.04731
Texture	8	16592732	17583185	107	0.04685
Texture	14	69384317	70377378	106	0.04685
Texture	7	2431079	3428509	153	0.04674
Texture	26	24018877	25015601	139	0.04674
Texture	13	72049302	73041303	125	0.04647
Texture	8	65705127	66702272	147	0.0459
Texture	10	60733398	61715628	81	0.04566
Texture	2	24320869	25316475	61	0.04562
Texture	24	35139895	36134480	67	0.04541
Texture	3	59054809	60051091	162	0.04525
Texture	9	76022901	77016808	112	0.04486
Texture	22	58420212	59413554	218	0.04485
Texture	26	36806277	37768658	113	0.04473
Texture	2	1832960	2826793	118	0.04466
Texture	9	31424768	32422804	50	0.04466
Texture	2	16081835	17077000	83	0.04459
Texture	16	587042	1586168	189	0.04425
Texture	8	38294960	39290623	85	0.04419
Texture	6	116746480	117745699	179	0.04416
Texture	8	100815851	101807977	126	0.04405
Texture	7	45479479	46475842	80	0.04397
Texture	9	19696699	20685975	53	0.04382
Texture	18	42868774	43864001	138	0.0438
Texture	28	12711982	13706004	102	0.04376
Texture	24	32530759	33523693	167	0.04372
Texture	15	40393775	41389085	65	0.0436
Texture	3	22827084	23826909	172	0.04337
Texture	2	70594351	71545762	93	0.04317
Texture	15	71485453	72477139	111	0.04312
Texture	8	57559357	58449722	53	0.04306
Texture	17	67054977	68054684	63	0.04268
Texture	7	49861849	50834900	89	0.04263
Texture	20	26805350	27803363	110	0.04248
Texture	22	10736677	11736106	176	0.04237
Texture	4	72988745	73986215	129	0.04207
Texture	8	110293220	111288014	183	0.04196
Texture	11	62957800	63953518	70	0.04181
Texture	11	99555990	100543718	112	0.04175
Texture	6	14459620	15450370	134	0.04104
Texture	3	114465889	115440266	109	0.04098
Texture	3	27942832	28884413	55	0.04058
Texture	12	20786461	21783937	117	0.04051
Texture	5	54920888	55912417	121	0.04044
Texture	21	995360	1960144	36	0.04043
Texture	18	21698312	22683964	86	0.03994
Texture	22	6741201	7734995	110	0.03988
Texture	16	60420133	61419152	133	0.03981
Texture	24	19995471	20991430	71	0.03978
Texture	4	94570629	95482063	63	0.03977
Texture	13	78577379	79573911	121	0.03966
Texture	5	115694478	116691402	151	0.03959
Texture	5	65049187	66046782	110	0.03945
Texture	20	1378044	2362867	119	0.03928
Texture	25	21840556	22836532	179	0.03915
Texture	27	5307539	6270403	126	0.03874
Texture	19	20794932	21777851	147	0.03871
Texture	23	50043134	51029219	175	0.03862
Texture	21	25189549	26183273	95	0.0383
Texture	17	51369492	52363531	161	0.03803
Texture	28	35428213	36413197	113	0.03797
Texture	6	108283978	109260011	57	0.03795
Texture	13	11499596	12494947	78	0.03793
Texture	14	3947531	4935183	157	0.03785
Texture	21	64888195	65887820	95	0.03785
Texture	9	102795289	103771813	69	0.03782
Texture	21	50072953	51064621	109	0.03774
Texture	14	1309695	2282659	126	0.03772
Texture	3	103182022	104081372	101	0.03771
Texture	26	13934098	14923504	171	0.03769
Texture	10	102124343	103122290	110	0.03754
Texture	11	80325732	81297809	63	0.03754
Texture	14	63569730	64519643	107	0.03745
Texture	18	38307409	39306524	149	0.03741
Texture	10	70592761	71589678	64	0.03738
Texture	14	6050440	7047414	133	0.03728
Texture	18	32147525	33147380	111	0.03711
Texture	5	82047522	82987594	112	0.03698
Texture	2	131672210	132652563	144	0.03697
Texture	27	13894404	14893906	145	0.03692
Texture	10	44905041	45891994	113	0.03664
Texture	20	41037793	42016656	138	0.03639
Texture	23	32888068	33804297	148	0.0363
Texture	18	5833145	6830147	94	0.03615
Texture	5	108197710	109181772	110	0.03614
Texture	3	752013	1728545	96	0.03609
Texture	5	63981225	64974495	78	0.03585
Texture	17	53768682	54765150	114	0.03585
Texture	9	12635267	13619838	77	0.03563
Texture	16	70580561	71549790	101	0.03548
Texture	4	93188473	94158290	102	0.03545
Texture	26	22493234	23484080	180	0.03532
Texture	11	27520006	28518141	38	0.03529
Texture	2	22032488	23026213	61	0.03523
Texture	15	83243413	84232826	139	0.03518
Texture	9	84010810	85005056	167	0.03517
Texture	26	50964872	51960044	101	0.035
Texture	4	11792674	12790388	72	0.03497
Texture	6	65992280	66974556	77	0.03493
Texture	28	40823532	41806993	119	0.03477
Texture	2	115157640	116152065	95	0.0345
Texture	6	69595713	70594896	48	0.03432
Texture	13	27041303	28034246	126	0.03419
Texture	3	93407707	94396787	137	0.03416
Texture	24	3479734	4467806	88	0.03414
Texture	12	35570966	36570901	147	0.03405
Texture	15	14905605	15903432	96	0.03405
Texture	5	113092745	114045776	128	0.03388
Texture	8	7257801	8246905	139	0.03381
Texture	6	110653314	111651428	159	0.03372
Texture	16	42306818	43280884	117	0.03367
Texture	27	39382659	40381685	63	0.03364
Texture	4	9335576	10318042	158	0.03343
Texture	10	50807033	51787726	99	0.03336
Texture	21	33522288	34512545	178	0.03309
Texture	18	18262335	19218441	102	0.03306
Texture	9	70165392	71111100	226	0.03304
Texture	8	10632793	11631891	114	0.03296
Texture	17	17092845	18091531	89	0.03296
Texture	26	18566293	19538267	210	0.03296
Texture	14	71962685	72944727	59	0.03293
Texture	3	104703193	105691182	101	0.03292
Texture	5	77924177	78920694	83	0.03284
Texture	7	30036916	31015807	52	0.03276
Texture	5	84405311	85384506	66	0.03263
Texture	1	36519805	37519264	101	0.03261
Texture	17	44189026	45187979	202	0.03243
Texture	4	116473467	117463885	152	0.03237
Texture	5	39648919	40646293	91	0.0322
Texture	4	87399416	88377398	105	0.03219
Texture	5	60032337	61009604	102	0.03219
Texture	8	93705876	94696012	178	0.03206
Texture	3	81023951	82012971	75	0.03196
Texture	3	57896539	58896154	150	0.03192
Texture	23	47297677	48271113	115	0.03185
Texture	11	102425042	103419923	152	0.03171
Texture	9	40549937	41524007	113	0.03166
Texture	18	23288724	24284189	132	0.03156
Texture	4	76131816	77125557	156	0.03155
Texture	29	47286778	48286602	93	0.03146
Texture	22	46981263	47979753	85	0.03084
Texture	8	103791666	104787250	99	0.03059
Texture	3	107516068	108457401	147	0.03052
Texture	5	98523579	99504202	231	0.03033
Texture	1	96541798	97541432	103	0.03016
Texture	2	54626581	55626040	112	0.03004
Texture	1	157099124	158084578	180	0.02986
Texture	10	81204586	82182455	92	0.0298
Texture	14	11580927	12577034	52	0.02977
Texture	27	23844184	24812065	76	0.02948
Texture	29	9061498	9950629	94	0.02934
Texture	22	34797587	35766361	81	0.02924
Texture	29	21909176	22836272	55	0.02918
Texture	4	71138770	72119491	48	0.02911
Texture	28	29056749	30041735	192	0.0291
Texture	7	60745996	61745560	162	0.02907
Texture	11	30282753	31282001	66	0.02903
Texture	21	58486214	59483270	159	0.02903
Texture	2	107393277	108359500	131	0.02899
Texture	6	83890751	84880897	147	0.02892
Texture	14	38745362	39740850	119	0.02873
Texture	2	119900138	120888100	159	0.02863
Texture	11	12847475	13814156	152	0.02859
Texture	2	8969249	9960545	114	0.02851
Texture	12	24485737	25470724	60	0.02847
Texture	8	68950746	69936815	168	0.02844
Texture	22	55979611	56963579	144	0.02844
Texture	10	9878808	10855797	122	0.02841
Texture	9	65150784	66147217	99	0.0284
Texture	4	28552591	29499983	49	0.02838
Texture	23	8319313	9298325	128	0.02816
Texture	5	79662848	80655996	81	0.02809
Texture	6	24801586	25782545	116	0.02806
Texture	7	80422941	81417156	113	0.02797
Texture	6	93327122	94243901	126	0.02795
Texture	7	71632694	72621717	86	0.0278
Texture	7	101995830	102986609	102	0.02777
Texture	12	18585655	19581716	90	0.02769
Texture	22	14626673	15626182	99	0.0275
Texture	10	67189517	68144128	103	0.02723
Texture	18	7693251	8679724	126	0.02723
Texture	7	38901820	39895928	121	0.02721
Texture	24	42659099	43641805	133	0.02716
Texture	15	21710176	22688632	156	0.02711
Texture	18	15942664	16926728	58	0.02703
Texture	26	10819437	11788518	99	0.02703
Texture	16	46560132	47555120	139	0.02698
Texture	9	86274168	87266649	189	0.02684
Texture	15	31417573	32408675	93	0.02679
Texture	13	77048230	78042294	149	0.02671
Texture	19	35683912	36682989	238	0.02648
Texture	4	85569413	86568689	72	0.02638
Texture	13	9771518	10766836	55	0.02634
Texture	11	6552226	7504025	136	0.02612
Texture	9	47293021	48278184	106	0.02608
Texture	7	48755566	49744613	70	0.02598
Texture	20	6616632	7521063	71	0.02596
Texture	14	27214239	28205064	48	0.02589
Texture	13	32848268	33834273	82	0.02585
Texture	15	75803383	76800896	161	0.02585
Texture	2	564777	1564499	144	0.02578
Texture	12	75359301	76353632	118	0.02568
Texture	29	12034698	12993313	91	0.0256
Texture	29	37942888	38939869	255	0.0256
Texture	17	14164303	15156723	126	0.02559
Texture	10	18655010	19605083	109	0.02543
Texture	1	44345217	45334253	92	0.02532
Texture	1	81586500	82541328	86	0.02515
Texture	17	4224419	5206400	55	0.02508
Texture	16	29852336	30839358	118	0.02506
Texture	10	73661032	74625305	50	0.02505
Texture	25	17988405	18985417	125	0.02491
Texture	5	70817282	71808773	89	0.02469
Texture	4	60915002	61902248	53	0.02468
Texture	1	138712168	139708712	77	0.02466
Texture	22	59704985	60677392	140	0.02462
Texture	16	45127814	46096186	67	0.02445
Texture	1	111459109	112429127	82	0.02439
Texture	18	57958638	58956001	191	0.02438
Texture	4	10383490	11339699	92	0.02426
Texture	8	50559404	51553057	63	0.02419
Texture	14	65908412	66894943	86	0.02412
Texture	1	126428831	127398361	92	0.02409
Texture	10	7787505	8778211	92	0.024
Texture	16	48687445	49659723	119	0.02396
Texture	1	92223798	93223729	88	0.0239
Texture	1	68979562	69942383	118	0.02388
Texture	12	22643960	23616036	89	0.02387
Texture	7	716731	1713714	131	0.02381
Texture	3	21668102	22667450	119	0.02374
Texture	7	70363252	71360068	42	0.02372
Texture	10	82443818	83412938	55	0.02372
Texture	9	14766811	15766008	89	0.02367
Texture	23	30125662	31122300	280	0.02358
Texture	5	48950422	49945664	80	0.02356
Texture	3	50835515	51817697	56	0.02353
Texture	6	34291379	35268912	42	0.02346
Texture	2	128318038	129302283	164	0.02345
Texture	6	21243698	22242746	171	0.02341
Texture	13	30754210	31736295	75	0.02335
Texture	3	77784239	78740054	73	0.02321
Texture	8	30666192	31647786	50	0.02321
Texture	7	8430911	9426083	320	0.02308
Texture	26	25025329	25972749	126	0.02302
Texture	21	6599260	7585542	62	0.023
Texture	26	42822172	43808352	55	0.023
Texture	13	47346494	48310979	81	0.02289
Texture	1	79911971	80878969	105	0.02287
Texture	8	78360321	79330207	40	0.02287
Texture	13	22026290	22985322	52	0.02287
Texture	16	38239894	39202293	115	0.02287
Texture	9	80886718	81875163	104	0.02286
Texture	7	44124843	45102787	116	0.02285
Texture	23	12208427	13200681	67	0.0225
Texture	19	56972452	57963775	84	0.02247
Texture	4	45875396	46864543	77	0.02239
Texture	2	4870918	5847509	128	0.02236
Texture	14	75557002	76544690	75	0.02231
Texture	22	53279742	54271229	129	0.02228
Texture	2	69534602	70532188	33	0.02224
Texture	24	45446505	46441868	117	0.02202
Texture	4	43834378	44832235	96	0.02201
Texture	11	28787370	29785925	73	0.02201
Texture	1	53174452	54168290	89	0.02199
Texture	19	11982006	12981194	134	0.02193
Texture	4	66213483	67208514	53	0.02189
Texture	20	31158024	32053510	72	0.02184
Texture	12	47246053	48187530	54	0.02182
Texture	5	68181429	69175640	69	0.02181
Texture	22	17785188	18699907	71	0.02179
Texture	22	692417	1667075	67	0.02172
Texture	11	59820350	60807905	87	0.02171
Texture	2	97724979	98711224	79	0.0214
Texture	26	17348572	18329938	144	0.02138
Texture	21	31387847	32352419	60	0.02136
Texture	1	34475008	35465226	47	0.02134
Texture	9	50322739	51310266	49	0.02132
Texture	10	29966804	30920522	65	0.02127
Texture	8	60181659	61171135	94	0.02121
Texture	25	33813189	34797116	186	0.02111
Texture	16	62018387	63016886	81	0.02104
Texture	1	22125251	23125028	52	0.02103
Texture	11	74304122	75301517	102	0.02093
Texture	6	67015086	67991798	108	0.02087
Texture	9	24419634	25401343	39	0.02086
Texture	26	30350825	31349131	77	0.02084
Texture	16	57692792	58672515	65	0.0208
Texture	21	28917960	29854579	56	0.0207
Texture	17	55315603	56270439	106	0.02064
Texture	29	24276372	25274400	57	0.02063
Texture	5	88602485	89582449	88	0.02059
Texture	6	48536248	49530294	71	0.02047
Texture	10	21744196	22732002	168	0.0204
Texture	24	36928885	37927609	96	0.02034
Texture	11	86223299	87223121	101	0.02033
Texture	7	91403842	92402420	90	0.02025
Texture	15	43870098	44863260	158	0.02025
Texture	4	63049527	64044452	49	0.02024
Texture	24	48949533	49930555	79	0.02019
Texture	14	29725345	30723090	112	0.02013
Texture	10	86199353	87179555	129	0.02011
Texture	23	20233201	21178953	71	0.02004
Texture	8	26353681	27255500	48	0.02003
Texture	20	35087221	36085788	99	0.02
Texture	29	581444	1549452	103	0.02
Texture	20	38394740	39383171	92	0.01997
Texture	8	97954531	98932520	74	0.01992
Texture	26	34829732	35826049	56	0.01987
Texture	14	44045133	44992088	50	0.01986
Texture	13	41018688	41984283	47	0.0198
Texture	11	91988020	92985304	43	0.01959
Texture	8	22813254	23784762	88	0.01951
Texture	9	33325420	34324266	163	0.01948
Texture	26	32652937	33651882	63	0.01948
Texture	13	6614129	7604404	52	0.01931
Texture	16	28061629	29024076	118	0.0193
Texture	1	49762136	50745174	36	0.01896
Texture	6	91285694	92281534	85	0.01895
Texture	7	61775013	62774672	208	0.01891
Texture	25	23021	1021107	256	0.01889
Texture	29	18323872	19319353	62	0.01878
Texture	22	12413702	13388962	167	0.01867
Texture	1	73172338	74167956	60	0.01858
Texture	11	67828338	68787390	79	0.01856
Texture	1	45426382	46425212	106	0.01855
Texture	8	70788229	71762251	72	0.01846
Texture	2	130636029	131593932	125	0.01834
Texture	2	13426245	14420711	49	0.01829
Texture	4	55126465	56119324	50	0.01828
Texture	17	34340279	35337400	83	0.01825
Texture	1	70434560	71428360	151	0.01823
Texture	2	110218146	111214665	49	0.01823
Texture	7	83198654	84180178	75	0.01819
Texture	15	41712411	42690574	95	0.01813
Texture	3	60654791	61646018	105	0.01812
Texture	28	3610799	4599675	93	0.01812
Texture	4	3718477	4714606	110	0.01806
Texture	4	112614549	113612943	292	0.01802
Texture	11	19008160	20005361	109	0.01802
Texture	24	53567224	54503490	68	0.01799
Texture	1	99422703	100418738	68	0.01767
Texture	9	21370823	22368871	68	0.01764
Texture	4	15005859	15949256	68	0.01762
Texture	7	56804927	57802885	72	0.01758
Texture	13	224820	1087118	60	0.01754
Texture	27	41849905	42814941	48	0.0175
Texture	15	19732904	20703763	48	0.01746
Texture	13	43130401	44095990	147	0.01729
Texture	2	20725168	21719543	52	0.01727
Texture	1	122399170	123342305	77	0.01718
Texture	7	65298714	66284471	89	0.01714
Texture	10	101083656	102069242	83	0.01713
Texture	4	57676062	58655344	66	0.01712
Texture	2	25446472	26439580	74	0.01683
Texture	12	27933503	28928920	91	0.01682
Texture	4	19511881	20486642	98	0.01678
Texture	5	73754951	74751247	194	0.01669
Texture	16	76731087	77728881	86	0.01669
Texture	12	50490177	51487770	45	0.01668
Texture	25	36543302	37542495	227	0.01666
Texture	28	44580976	45579017	48	0.01665
Texture	3	85191313	86188268	88	0.01663
Texture	20	7717883	8714373	60	0.01658
Texture	1	135178160	136159879	103	0.01651
Texture	13	19579166	20573826	64	0.0165
Texture	5	34876027	35861426	37	0.01644
Texture	13	52539392	53538588	120	0.01641
Texture	4	98535319	99532753	162	0.01622
Texture	9	42818101	43812568	74	0.01614
Texture	1	152498552	153472781	80	0.01611
Texture	3	110424771	111415578	78	0.01605
Texture	2	33979748	34975584	70	0.01603
Texture	13	37744132	38737492	138	0.01603
Texture	10	54354323	55353281	83	0.01595
Texture	16	59102810	60096458	75	0.01592
Texture	21	23520181	24508517	71	0.0159
Texture	3	83335128	84332332	56	0.01588
Texture	15	6500201	7473102	65	0.01583
Texture	6	56691236	57632599	70	0.0158
Texture	24	24293597	25285191	53	0.01579
Texture	29	32097844	33039863	64	0.01578
Texture	13	44372716	45358677	67	0.01577
Texture	7	93433611	94398514	52	0.01572
Texture	16	64568256	65540648	79	0.01569
Texture	24	39931346	40915803	76	0.01567
Texture	7	52943629	53909229	73	0.01551
Texture	10	14353707	15349689	66	0.01548
Texture	10	75136041	76116448	42	0.01532
Texture	28	18200205	19127485	38	0.01527
Texture	11	24738358	25720401	65	0.01515
Texture	14	73062249	74015277	81	0.01511
Texture	2	95861342	96827522	114	0.01507
Texture	25	32649134	33646656	175	0.01505
Texture	8	39351888	40329631	57	0.01503
Texture	8	9515581	10485380	84	0.015
Texture	5	36155433	37121935	67	0.01499
Texture	12	45954983	46925612	46	0.01496
Texture	17	57911348	58902969	80	0.01478
Texture	15	33465046	34453134	79	0.01475
Texture	12	12300704	13283977	60	0.0147
Texture	14	45253129	46226278	25	0.0147
Texture	1	109677938	110674163	42	0.01453
Texture	20	67632338	68575447	70	0.01451
Texture	15	22781994	23776959	51	0.01437
Texture	7	31880255	32860542	45	0.01436
Texture	6	63122811	64110217	48	0.01435
Texture	24	38072783	39046506	34	0.01435
Texture	6	115670310	116669816	174	0.01429
Texture	5	114400919	115399477	108	0.01422
Texture	18	36762087	37758313	146	0.01407
Texture	22	38413809	39401224	72	0.01402
Texture	4	32891614	33823601	102	0.014
Texture	3	66031396	67031006	75	0.01399
Texture	14	16633560	17614936	49	0.01398
Texture	23	44754435	45689540	88	0.01396
Texture	16	18835344	19835258	112	0.01393
Texture	4	111598568	112585931	135	0.01379
Texture	6	68294406	69259921	70	0.01377
Texture	4	97162743	98132070	49	0.01373
Texture	17	2081822	3023747	55	0.01373
Texture	2	11155594	12117970	113	0.01366
Texture	8	55458002	56422636	39	0.01355
Texture	14	46785504	47779185	39	0.01353
Texture	28	5261539	6259649	95	0.01342
Texture	23	48734960	49733396	80	0.01341
Texture	13	75474062	76438492	81	0.01336
Texture	22	49262479	50257424	177	0.01324
Texture	5	87262266	88220440	52	0.01316
Texture	5	43884926	44857771	82	0.01308
Texture	13	36424590	37418970	70	0.01306
Texture	13	57290651	58245472	69	0.01305
Texture	17	41591744	42561077	33	0.01304
Texture	15	66291553	67276840	66	0.01302
Texture	13	80718433	81708756	81	0.013
Texture	6	113783989	114773472	127	0.01297
Texture	28	39048590	40016999	54	0.01297
Texture	19	58071610	59070433	74	0.01296
Texture	5	45901606	46876955	27	0.01295
Texture	10	16923275	17894821	57	0.01294
Texture	13	3683893	4669307	50	0.01287
Texture	4	24908743	25907831	81	0.0128
Texture	18	43929217	44919985	74	0.0128
Texture	13	63361031	64359669	127	0.01279
Texture	17	50224030	51204585	76	0.01278
Texture	7	94787622	95785453	81	0.01274
Texture	22	4796453	5796298	42	0.01273
Texture	2	91140961	92137448	111	0.01272
Texture	6	104643125	105621267	95	0.01266
Texture	17	11604766	12603920	56	0.01262
Texture	22	21110136	22074962	72	0.0126
Texture	27	38043770	39020377	48	0.01255
Texture	1	18640129	19478063	46	0.01252
Texture	16	50101779	51101295	162	0.01249
Texture	10	4851324	5830788	86	0.01248
Texture	26	16197317	17193478	115	0.01241
Texture	23	37782060	38744924	27	0.01237
Texture	1	129092177	130082514	52	0.0123
Texture	7	58219865	59146732	42	0.01227
Texture	17	60028586	61012011	53	0.01227
Texture	29	35663522	36654518	75	0.01227
Texture	4	53169931	54130613	24	0.01222
Texture	5	94989811	95984058	77	0.01221
Texture	8	37149844	38143477	31	0.0122
Texture	20	64983700	65880316	56	0.0122
Texture	23	6029373	7025931	58	0.01219
Texture	14	20668524	21596891	54	0.01215
Texture	2	85361836	86305851	84	0.01212
Texture	28	618487	1603779	102	0.0121
Texture	23	13489143	14487014	54	0.01209
Texture	3	92317998	93313601	93	0.01188
Texture	4	36897202	37889395	61	0.01188
Texture	28	26943553	27941916	101	0.01185
Texture	16	34836151	35817432	88	0.01179
Texture	4	40232721	41201498	59	0.01178
Texture	9	29145080	30073552	37	0.01178
Texture	10	63399569	64389748	65	0.01163
Texture	7	109465488	110454474	80	0.0116
Texture	16	53280547	54262891	81	0.01156
Texture	6	5950276	6942629	98	0.01154
Texture	10	59148107	60070623	81	0.0115
Texture	10	99611908	100586637	88	0.01147
Texture	14	31534751	32533217	93	0.01146
Texture	18	24413895	25394735	116	0.01146
Texture	12	19722119	20707418	35	0.01145
Texture	2	64648989	65625986	62	0.01137
Texture	16	65739301	66726004	67	0.01137
Texture	17	30667519	31620341	59	0.01136
Texture	15	58088147	59078974	35	0.01135
Texture	5	31933786	32908352	116	0.01128
Texture	10	68971489	69907558	59	0.01124
Texture	3	89101207	90028482	74	0.01123
Texture	21	41229959	42221961	87	0.01123
Texture	5	9954703	10947336	90	0.01118
Texture	20	12087403	13006042	57	0.01109
Texture	6	60780598	61764697	44	0.01105
Texture	2	42650943	43630324	30	0.01104
Texture	16	78483462	79472405	82	0.01103
Texture	3	94519838	95515235	66	0.01097
Texture	8	33642285	34615024	23	0.01093
Texture	23	42650760	43645986	76	0.01091
Texture	21	5373756	6360659	80	0.01088
Texture	13	54635372	55540693	119	0.01081
Texture	10	92303584	93281472	60	0.0108
Texture	21	59568668	60548375	84	0.01079
Texture	1	85952915	86915812	48	0.01074
Texture	4	77173488	78164938	90	0.01073
Texture	27	28946541	29896465	61	0.01072
Texture	12	17301665	18272361	51	0.01069
Texture	27	30163981	31149839	24	0.01066
Texture	8	53370344	54359654	44	0.01053
Texture	3	51841394	52823672	47	0.01052
Texture	16	32648863	33646932	53	0.01048
Texture	13	31772744	32686488	54	0.01046
Texture	3	24315977	25314410	82	0.01044
Texture	4	21576904	22561170	24	0.01044
Texture	6	59006553	59992877	68	0.01044
Texture	5	91126569	92092821	60	0.01042
Texture	19	30610687	31604367	62	0.01042
Texture	5	5827634	6800758	57	0.01038
Texture	4	51622901	52577963	38	0.01035
Texture	11	104734562	105692412	86	0.01032
Texture	10	43625739	44618563	110	0.01031
Texture	1	6274384	7267910	71	0.0103
Texture	5	3879180	4860047	61	0.0103
Texture	18	35335000	36334315	211	0.0103
Texture	18	33231640	34231247	69	0.01024
Texture	4	26323846	27282816	39	0.01016
Texture	6	16499196	17498903	52	0.0101
Texture	11	21046270	22041494	74	0.01003
Texture	8	88190043	89187309	67	0.00998
Texture	11	97478498	98470286	138	0.00997
Texture	24	46532598	47523243	49	0.00997
Texture	2	30944404	31917416	65	0.00995
Texture	23	25060263	25984486	309	0.00994
Texture	10	90158263	91074682	22	0.00993
Texture	12	33896115	34884397	127	0.00993
Texture	24	29915840	30889283	40	0.00993
Texture	23	34423260	35410244	129	0.00989
Texture	17	46005257	46968760	62	0.00987
Texture	1	4777673	5771868	81	0.00986
Texture	1	108667188	109639391	61	0.0098
Texture	19	45216870	46205043	64	0.00977
Texture	15	73264520	74236733	85	0.00966
Texture	11	94182461	95171691	64	0.00964
Texture	13	50320424	51306246	35	0.00961
Texture	6	55327944	56324432	38	0.00957
Texture	10	57681263	58673160	98	0.00957
Texture	13	16102322	17099834	78	0.00951
Texture	16	73169460	74126765	94	0.00951
Texture	9	63825305	64819053	37	0.00948
Texture	3	29246068	30230885	108	0.00941
Texture	28	30779641	31774035	52	0.00941
Texture	9	68917528	69888949	72	0.00937
Texture	6	22244850	23243928	40	0.0093
Texture	6	19200056	20198669	80	0.00928
Texture	2	36379503	37363232	97	0.00923
Texture	5	1031122	1999589	58	0.00922
Texture	1	51785197	52777045	38	0.00907
Texture	2	93314714	94272946	40	0.00906
Texture	20	62066403	63049518	75	0.00905
Texture	8	25270600	26211730	36	0.00896
Texture	9	100427604	101422378	45	0.0089
Texture	5	17249713	18229116	47	0.00888
Texture	6	32127567	33117266	21	0.00887
Texture	22	32745389	33741349	30	0.00887
Texture	25	14917112	15901415	52	0.00886
Texture	4	107667225	108640549	32	0.00874
Texture	22	41938629	42936001	50	0.00872
Texture	28	7136897	8105292	80	0.00871
Texture	6	96280829	97255320	39	0.00869
Texture	1	136445849	137395018	73	0.00867
Texture	3	97673439	98617200	42	0.00865
Texture	3	55847349	56837662	46	0.00864
Texture	9	49028434	49994724	46	0.00864
Texture	20	20082715	21064209	28	0.00864
Texture	26	1935670	2912970	74	0.00862
Texture	21	2045589	3041574	34	0.00859
Texture	12	53067133	54063174	39	0.00855
Texture	25	31069863	32038486	54	0.00855
Texture	3	42499937	43495246	110	0.00853
Texture	2	102558672	103504989	86	0.0085
Texture	12	60332897	61322544	33	0.0085
Texture	2	28743295	29717162	60	0.00849
Texture	20	58475922	59474261	97	0.00849
Texture	26	23361	1015261	52	0.00847
Texture	7	47252288	48190690	64	0.00844
Texture	8	47624717	48598578	41	0.00842
Texture	6	36693596	37672865	78	0.00841
Texture	5	58995610	59961131	158	0.0084
Texture	24	13417942	14351674	25	0.0084
Texture	26	8598303	9565199	54	0.00838
Texture	16	55736428	56711057	64	0.00834
Texture	29	7801491	8756348	32	0.00826
Texture	16	39924299	40922695	36	0.00824
Texture	19	9666016	10665840	82	0.00819
Texture	10	97098541	98001480	25	0.00818
Texture	7	95844936	96797845	111	0.00811
Texture	26	15160471	16153772	81	0.00808
Texture	2	47623579	48576019	47	0.00804
Texture	8	86103647	87065143	41	0.00804
Texture	11	32766346	33718317	26	0.00802
Texture	11	14115229	15113239	111	0.00799
Texture	1	10691281	11690698	26	0.00798
Texture	15	607989	1601992	129	0.00798
Texture	26	21415046	22397375	104	0.00798
Texture	25	27975971	28933322	73	0.00796
Texture	5	93441439	94437155	67	0.00794
Texture	5	96285266	97284381	93	0.00793
Texture	11	45033184	46032032	44	0.00788
Texture	24	17787911	18736462	14	0.00788
Texture	11	56117126	57045738	28	0.00787
Texture	4	117646390	118624843	52	0.00786
Texture	4	27536078	28452886	30	0.00785
Texture	12	10534219	11509665	90	0.00785
Texture	20	14547602	15540606	30	0.00776
Texture	4	1880185	2852410	70	0.00774
Texture	6	86018907	87007077	78	0.00773
Texture	13	23550231	24536889	49	0.00771
Texture	9	25785154	26689823	34	0.00767
Texture	24	28417928	29381622	44	0.00762
Texture	8	48734855	49711360	47	0.00761
Texture	1	112555250	113519723	40	0.00757
Texture	11	95480689	96479338	85	0.00757
Texture	21	47343401	48237392	40	0.00756
Texture	9	79356041	80288835	59	0.00755
Texture	13	5339509	6289502	27	0.00755
Texture	10	46070881	47057313	58	0.00753
Texture	21	34556316	35388414	103	0.00747
Texture	7	27096724	28093403	54	0.00744
Texture	14	2345260	3336128	101	0.00744
Texture	8	105479650	106463561	43	0.00741
Texture	2	14793347	15765333	50	0.00735
Texture	21	13986534	14979865	46	0.00734
Texture	25	39834836	40823967	89	0.00732
Texture	6	94378545	95374185	25	0.00731
Texture	10	87245298	88238524	47	0.0073
Texture	15	16086810	17079996	66	0.00725
Texture	6	15464562	16463904	96	0.00722
Texture	11	77158422	78123469	65	0.00722
Texture	3	40065534	41064286	55	0.00719
Texture	5	14006938	14939125	57	0.00718
Texture	6	43414853	44411251	31	0.00718
Texture	17	15711837	16705870	33	0.00718
Texture	2	112002573	112999914	79	0.00712
Texture	22	36833839	37830479	63	0.00712
Texture	28	14879350	15877217	83	0.0071
Texture	2	53593860	54580417	72	0.00708
Texture	6	82772187	83771133	61	0.00707
Texture	11	89396164	90391944	32	0.00706
Texture	2	38172559	39170547	59	0.00705
Texture	23	18161337	19156130	23	0.00703
Texture	7	89099195	90092277	29	0.00698
Texture	22	57197520	58153996	126	0.00696
Texture	3	75800055	76797384	27	0.00695
Texture	22	45309786	46295887	31	0.00695
Texture	10	2984526	3983761	33	0.00691
Texture	20	13442360	14411918	61	0.00691
Texture	11	36181120	37178043	72	0.00689
Texture	12	68774664	69746467	78	0.00687
Texture	5	62019657	62933839	36	0.00686
Texture	8	74041544	75038137	113	0.00686
Texture	26	39945954	40945541	59	0.00685
Texture	4	59052090	59976143	24	0.00682
Texture	1	2617150	3616076	92	0.00681
Texture	18	41792041	42743662	58	0.00681
Texture	9	90513278	91503109	40	0.00679
Texture	8	66989677	67946397	50	0.00677
Texture	10	52241916	53224252	59	0.00677
Texture	25	24446437	25446240	105	0.00677
Texture	5	37856986	38700727	41	0.00676
Texture	11	34687147	35682469	45	0.00674
Texture	14	14560727	15557649	54	0.00672
Texture	10	19663335	20629073	41	0.0067
Texture	27	43223994	44222417	29	0.00669
Texture	1	37533231	38511828	42	0.00667
Texture	2	75794795	76782540	42	0.00667
Texture	1	101407765	102402908	47	0.00664
Texture	9	52496425	53435870	46	0.00663
Texture	10	28769486	29738458	71	0.00663
Texture	1	125402936	126374593	58	0.00662
Texture	10	13315842	14298486	75	0.00662
Texture	23	43719970	44665539	47	0.00662
Texture	4	82475222	83467684	63	0.00661
Texture	19	31862344	32849546	35	0.00651
Texture	25	12602191	13597245	69	0.0065
Texture	1	58387843	59372893	73	0.00648
Texture	1	48335452	49314301	12	0.00646
Texture	5	6905904	7813662	41	0.00644
Texture	13	28143588	29135008	43	0.00635
Texture	8	44879292	45875018	61	0.00634
Texture	22	2111086	3107821	42	0.00633
Texture	13	70988332	71969262	38	0.00632
Texture	20	27957576	28941240	42	0.00621
Texture	18	40500167	41475285	56	0.00619
Texture	10	31539600	32494567	27	0.00618
Texture	23	2202336	3190247	36	0.00617
Texture	7	67460407	68457990	50	0.00616
Texture	2	90112199	91105469	95	0.00615
Texture	10	66109627	67073867	35	0.00615
Texture	1	141218192	142204443	95	0.00613
Texture	14	35783825	36772318	45	0.00612
Texture	11	15228935	16225458	60	0.00608
Texture	20	25220848	26186240	52	0.00608
Texture	1	24413113	25400262	33	0.00607
Texture	23	51335705	52327109	58	0.00606
Texture	8	91433146	92380877	44	0.00605
Texture	20	17669293	18638693	46	0.00605
Texture	2	58563580	59562911	35	0.00597
Texture	6	64442086	65420966	23	0.00597
Texture	22	44218016	45182436	45	0.00597
Texture	1	8932783	9913900	31	0.00596
Texture	8	80740003	81724518	68	0.00594
Texture	11	38485375	39481643	25	0.00592
Texture	14	42869146	43861515	31	0.00591
Texture	5	76691942	77623121	47	0.00589
Texture	13	67730703	68711107	34	0.00587
Texture	14	58727575	59727518	35	0.00587
Texture	21	7732401	8685020	32	0.00587
Texture	11	53108139	54095468	12	0.00586
Texture	6	72189556	73044605	37	0.00585
Texture	5	50937473	51924120	51	0.00584
Texture	8	76407597	77387217	69	0.00581
Texture	22	23111139	24050882	47	0.00579
Texture	7	22996498	23993545	41	0.00577
Texture	21	63717522	64695785	55	0.00574
Texture	9	89397330	90336242	60	0.00572
Texture	3	115602402	116564887	50	0.00569
Texture	27	31616280	32541857	25	0.00568
Texture	4	62000718	62960973	43	0.00567
Texture	8	27469550	28433324	29	0.00567
Texture	16	20260044	21126052	22	0.00566
Texture	9	62727322	63704367	40	0.00565
Texture	11	42850016	43847557	41	0.00565
Texture	2	62779793	63690113	29	0.00564
Texture	21	10515080	11481048	28	0.00563
Texture	19	16316143	17314279	28	0.00561
Texture	7	78565800	79523136	15	0.0056
Texture	10	6568656	7561703	108	0.00557
Texture	11	73133396	74132807	107	0.00557
Texture	1	132144621	133119373	62	0.00554
Texture	8	29661558	30565519	18	0.00554
Texture	26	44114392	45074046	42	0.00554
Texture	13	35401988	36399349	43	0.00553
Texture	17	24699022	25645239	64	0.00552
Texture	8	5245787	6231248	38	0.00547
Texture	28	11506240	12499570	15	0.00547
Texture	14	64811247	65784573	39	0.00546
Texture	5	101807553	102805184	91	0.00545
Texture	10	47253620	48215028	63	0.00545
Texture	1	98298968	99297524	34	0.00544
Texture	7	87326360	88297225	29	0.00544
Texture	6	29348942	30337817	43	0.00543
Texture	21	42885974	43836203	35	0.0054
Texture	14	25923373	26892387	48	0.00537
Texture	1	114370240	115368465	62	0.00536
Texture	18	19398415	20397359	35	0.00533
Texture	29	16200746	17152211	17	0.00533
Texture	15	39119041	40085719	33	0.00532
Texture	4	100720770	101689426	32	0.00527
Texture	22	54313232	55292112	72	0.00527
Texture	4	88449825	89409860	34	0.00526
Texture	1	150354109	151223817	40	0.00525
Texture	4	56335282	57308028	37	0.00523
Texture	15	57022538	58016754	40	0.00523
Texture	14	13357962	14274197	42	0.00518
Texture	14	48433202	49401100	22	0.00518
Texture	3	49729063	50678961	55	0.00516
Texture	1	475489	1440329	64	0.00515
Texture	3	79495808	80422193	44	0.00514
Texture	15	59247847	60246543	20	0.00512
Texture	27	24863857	25810495	51	0.00512
Texture	12	14368414	15359375	50	0.0051
Texture	27	35824524	36779992	56	0.0051
Texture	1	87315598	88218861	67	0.00509
Texture	14	17948621	18929195	22	0.00509
Texture	14	81095230	82082087	85	0.00509
Texture	17	201173	1192340	37	0.00508
Texture	23	4606794	5598967	42	0.00507
Texture	1	76047758	77024680	55	0.00505
Texture	4	42704135	43681028	34	0.00505
Texture	11	54322540	55308730	21	0.00505
Texture	7	36666622	37647123	31	0.00503
Texture	20	37388845	38377146	76	0.00499
Texture	10	42319100	43312754	109	0.00497
Texture	8	95882656	96864301	50	0.00495
Texture	25	38734410	39726026	109	0.00495
Texture	5	20544206	21497334	40	0.00494
Texture	2	18762282	19661202	72	0.00493
Texture	26	31615765	32614961	21	0.00493
Texture	4	78732663	79731279	48	0.00488
Texture	17	5240403	6214135	51	0.00487
Texture	20	56609977	57587380	35	0.00487
Texture	27	1268569	2254728	85	0.00487
Texture	4	16156947	17122428	27	0.00485
Texture	8	40864367	41842422	39	0.00484
Texture	2	123539541	124524923	50	0.00483
Texture	8	35760671	36730211	27	0.00481
Texture	1	67619208	68613854	64	0.0048
Texture	9	44352365	45293539	40	0.0048
Texture	9	67354310	68334746	89	0.00479
Texture	14	70468685	71429718	39	0.00479
Texture	29	2892122	3850271	33	0.00478
Texture	12	305553	1294811	34	0.00477
Texture	19	10668027	11646004	93	0.00475
Texture	22	28117996	28970359	39	0.00475
Texture	16	23133846	24131790	85	0.00474
Texture	29	33127217	34073798	32	0.00472
Texture	17	19033632	20021889	28	0.0047
Texture	9	72576970	73549562	52	0.00468
Texture	7	28139418	29120287	29	0.00467
Texture	11	66728949	67713154	93	0.00467
Texture	23	148759	1065884	18	0.00467
Texture	1	105422305	106420946	40	0.00466
Texture	1	64958916	65947904	58	0.00465
Texture	14	24432593	25432157	40	0.00465
Texture	13	58298696	59296605	56	0.00464
Texture	17	48038945	49020096	41	0.00464
Texture	2	3665652	4636218	62	0.00463
Texture	18	16967995	17910918	41	0.00463
Texture	28	20915530	21881345	13	0.00458
Texture	1	12248784	13205497	13	0.00457
Texture	1	23382846	24336810	13	0.00455
Texture	10	38262084	39233282	42	0.00454
Texture	13	48981407	49961136	20	0.00454
Texture	24	43950405	44941748	24	0.00453
Texture	2	45908376	46893773	21	0.0045
Texture	8	72120137	73116327	73	0.0045
Texture	11	64576376	65529494	17	0.0045
Texture	19	13114920	14094861	78	0.00448
Texture	3	6965596	7961056	91	0.00445
Texture	14	68329065	69322493	31	0.00445
Texture	8	8377201	9363281	69	0.00442
Texture	26	38879291	39812987	83	0.00442
Texture	2	23252329	24182438	39	0.00441
Texture	10	78399022	79374196	42	0.00438
Texture	8	19634264	20617143	23	0.00436
Texture	1	153624494	154592733	57	0.00435
Texture	12	80855773	81817145	15	0.00435
Texture	2	56415353	57386660	43	0.00429
Texture	10	56152741	57132350	47	0.00426
Texture	9	92750797	93745571	17	0.00425
Texture	3	67084555	68011340	28	0.00424
Texture	7	106444124	107423902	26	0.00424
Texture	3	95652416	96579398	22	0.00423
Texture	8	107234827	108211168	15	0.00423
Texture	13	8677922	9639880	15	0.00423
Texture	6	87224275	88216000	36	0.00421
Texture	14	74134874	75097166	37	0.00417
Texture	20	52984922	53936822	24	0.00417
Texture	29	34583592	35564539	19	0.00416
Texture	5	72628870	73627341	45	0.00415
Texture	24	9314649	10269111	49	0.00413
Texture	6	101193697	102192720	82	0.00408
Texture	24	18993046	19906022	28	0.00407
Texture	24	33814573	34784724	58	0.00404
Texture	6	1459698	2442260	46	0.004
Texture	9	38164601	39147253	81	0.00399
Texture	29	1707561	2665080	63	0.00398
Texture	4	38577586	39552141	30	0.00397
Texture	11	83457536	84412949	20	0.00397
Texture	12	4125837	5121952	17	0.00396
Texture	1	72018535	73017738	61	0.00395
Texture	3	64928687	65912135	24	0.00395
Texture	24	11951774	12769949	34	0.00395
Texture	5	41385866	42382038	52	0.00394
Texture	17	32280188	33274983	64	0.00394
Texture	1	139763834	140754935	35	0.00391
Texture	28	9319282	10303845	63	0.00391
Texture	11	60997556	61911290	33	0.00389
Texture	1	103306203	104288464	16	0.00386
Texture	20	66451237	67405972	38	0.00386
Texture	22	29287546	30267394	26	0.00386
Texture	4	50462802	51460443	53	0.00385
Texture	21	12441354	13437630	38	0.00385
Texture	24	14466917	15423390	14	0.00385
Texture	26	12721061	13662385	56	0.00383
Texture	6	112422122	113408728	96	0.00382
Texture	14	56251986	57251880	43	0.00381
Texture	23	40827796	41816931	61	0.00379
Texture	19	121364	1070521	27	0.00377
Texture	20	33693689	34650294	31	0.00377
Texture	20	63557965	64522929	36	0.00377
Texture	13	68880703	69869624	55	0.00375
Texture	2	113108393	114101905	27	0.00373
Texture	4	90022862	91017313	21	0.00373
Texture	7	54827253	55807681	28	0.00372
Texture	1	117187395	118146743	45	0.00371
Texture	3	74166776	75163622	50	0.00371
Texture	23	22663800	23663060	27	0.00369
Texture	7	76800530	77776162	18	0.00368
Texture	16	12152332	13150660	45	0.00368
Texture	10	33245834	34214726	37	0.00367
Texture	15	3537009	4535971	29	0.00365
Texture	2	79943518	80942724	38	0.00364
Texture	27	7687266	8686623	60	0.00364
Texture	6	42331153	43322676	22	0.00363
Texture	1	43291280	44288613	32	0.00361
Texture	9	8930101	9907258	57	0.00361
Texture	14	66991429	67990370	50	0.00361
Texture	9	18346564	19330041	51	0.0036
Texture	9	41619514	42533639	47	0.0036
Texture	22	18825029	19804932	27	0.00359
Texture	1	155166581	156129871	24	0.00357
Texture	6	44935840	45935611	56	0.00355
Texture	1	28320522	29292436	23	0.00354
Texture	3	87479314	88470176	20	0.00353
Texture	3	26731425	27665803	67	0.0035
Texture	5	116712604	117685157	62	0.0035
Texture	5	19295691	20145399	31	0.00349
Texture	2	35143642	36080847	23	0.00348
Texture	11	85128941	86127780	36	0.00348
Texture	2	127292718	128282522	72	0.00346
Texture	7	34195094	35070097	64	0.00346
Texture	12	67325491	68301085	18	0.00346
Texture	17	43133674	44122169	88	0.00346
Texture	9	39361522	40350073	48	0.00345
Texture	12	62119796	63111014	19	0.00344
Texture	1	14135026	15092475	13	0.00342
Texture	13	82115219	83104930	18	0.00342
Texture	5	2087575	3086065	20	0.0034
Texture	22	39532843	40531591	23	0.00338
Texture	2	50907051	51889649	10	0.00337
Texture	16	69471279	70450757	26	0.00337
Texture	9	99287745	100281289	17	0.00336
Texture	5	80801570	81769685	19	0.00335
Texture	12	49002658	49972188	15	0.00332
Texture	1	120092849	121089659	21	0.00331
Texture	2	87653815	88602976	34	0.00328
Texture	1	61191720	62161436	16	0.00327
Texture	3	54781069	55711961	73	0.00327
Texture	1	77464630	78452783	22	0.00326
Texture	29	5943571	6936030	33	0.00326
Texture	2	86604662	87539802	21	0.00325
Texture	9	98192990	99179831	23	0.00325
Texture	16	31569381	32544765	51	0.00325
Texture	8	21236045	22202886	24	0.00324
Texture	24	15998369	16990695	11	0.00324
Texture	24	55570233	56558994	25	0.00324
Texture	29	23236044	24197067	27	0.00323
Texture	7	63524391	64427540	23	0.0032
Texture	1	124014912	125012135	21	0.00319
Texture	5	83287177	84285421	40	0.00318
Texture	1	78909030	79835571	34	0.00317
Texture	11	50461985	51420860	22	0.00317
Texture	12	55224329	56206814	21	0.00317
Texture	2	122532295	123505228	53	0.00315
Texture	4	13216020	14137222	38	0.00315
Texture	10	48869657	49858694	39	0.00315
Texture	17	7540749	8484691	31	0.00315
Texture	1	83945713	84911107	32	0.00314
Texture	7	84819382	85790989	20	0.00313
Texture	3	68099406	69086951	30	0.00312
Texture	12	43422509	44402180	18	0.00311
Texture	11	58510034	59504575	20	0.0031
Texture	19	4159001	5141908	33	0.0031
Texture	3	5925846	6924274	52	0.00309
Texture	3	70447224	71431286	23	0.00309
Texture	6	25914768	26727840	30	0.00305
Texture	5	85652010	86641999	23	0.00304
Texture	8	42349855	43330102	25	0.00304
Texture	28	23277390	24274916	27	0.00304
Texture	1	20149138	21136787	18	0.00303
Texture	27	40760189	41733611	15	0.00303
Texture	24	10776402	11738284	24	0.00299
Texture	23	26167777	27150599	202	0.00297
Texture	27	27578186	28530567	14	0.00297
Texture	5	10964724	11941052	42	0.00296
Texture	6	27842203	28814662	25	0.00296
Texture	17	20889538	21882203	22	0.00296
Texture	11	75311974	76299164	22	0.00295
Texture	24	22032278	23015613	27	0.00295
Texture	7	100740088	101667041	36	0.00294
Texture	16	22100963	23096755	18	0.00294
Texture	28	19216936	20214922	51	0.00293
Texture	13	1313761	2250964	34	0.00292
Texture	26	9638317	10633155	70	0.00292
Texture	2	100875978	101810890	23	0.00289
Texture	20	2768321	3767725	39	0.00288
Texture	29	10107706	11034651	20	0.00287
Texture	2	60302995	61300454	19	0.00285
Texture	6	38599441	39595310	18	0.00285
Texture	16	1595999	2554663	131	0.00281
Texture	3	44902917	45840918	20	0.0028
Texture	9	349852	1344974	36	0.0028
Texture	4	41644337	42497974	16	0.00278
Texture	25	10494238	11466725	57	0.00276
Texture	1	127472774	128420351	58	0.00274
Texture	6	30698453	31669870	25	0.00272
Texture	11	22970721	23960426	15	0.00271
Texture	5	33076713	34053483	38	0.0027
Texture	28	2239958	3234416	64	0.0027
Texture	6	51856578	52820575	16	0.00269
Texture	19	6254653	7250802	42	0.00269
Texture	9	54915897	55800075	17	0.00268
Texture	21	52552706	53469604	34	0.00268
Texture	8	109228811	110225332	84	0.00267
Texture	12	58711550	59665420	17	0.00267
Texture	10	8842897	9826067	33	0.00266
Texture	11	17465587	18461354	32	0.00266
Texture	1	32637598	33560583	14	0.00265
Texture	11	40026791	40988413	26	0.00262
Texture	21	15656729	16649344	47	0.0026
Texture	26	6164692	7138775	23	0.0026
Texture	6	80208994	81206338	26	0.00257
Texture	29	31008605	31971753	20	0.00253
Texture	2	68422102	69410805	15	0.00252
Texture	6	47113504	48093578	16	0.00251
Texture	12	13331631	14211580	31	0.00251
Texture	21	4268645	5251678	31	0.00249
Texture	21	65893226	66892611	56	0.00249
Texture	5	12764834	13754429	15	0.00246
Texture	14	37199617	38187328	37	0.00246
Texture	22	25327434	26281510	27	0.00245
Texture	2	73286302	74261471	29	0.00243
Texture	20	48841293	49779059	20	0.00243
Texture	23	35579146	36578035	23	0.00243
Texture	7	97761450	98735612	35	0.00242
Texture	20	10983709	11948110	22	0.00242
Texture	21	3238991	4167947	16	0.00242
Texture	7	103136685	104068858	28	0.00241
Texture	2	71747196	72744917	29	0.0024
Texture	6	103305938	104285428	73	0.0024
Texture	10	53342430	54279628	41	0.00239
Texture	4	84546988	85529127	26	0.00238
Texture	5	89763679	90707048	26	0.00238
Texture	9	16801612	17789761	21	0.00238
Texture	10	62060702	62942087	38	0.00238
Texture	15	74615581	75547780	39	0.00238
Texture	14	49447249	50388091	14	0.00237
Texture	4	69168459	70122293	60	0.00235
Texture	28	32101505	33061119	36	0.00235
Texture	1	107302318	108245744	26	0.00234
Texture	5	15100774	16082425	30	0.00233
Texture	9	81924340	82923688	31	0.00233
Texture	16	6446024	7392412	60	0.00232
Texture	4	5843378	6766553	29	0.00231
Texture	27	44430824	45430146	20	0.00231
Texture	8	46053166	47039478	38	0.0023
Texture	16	47602758	48591244	18	0.00229
Texture	8	111318888	111491864	14	0.00227
Texture	14	51503257	52445747	16	0.00227
Texture	9	71322875	72309038	31	0.00226
Texture	26	28197657	29186399	14	0.00226
Texture	8	34703296	35597987	11	0.00225
Texture	1	30840833	31809981	10	0.00224
Texture	5	97333758	98325895	55	0.00224
Texture	15	10922202	11905612	12	0.00222
Texture	1	89404335	90398714	20	0.00221
Texture	9	74148751	75137011	76	0.00221
Texture	16	9709027	10635705	17	0.00221
Texture	20	39652634	40650558	78	0.0022
Texture	29	19971826	20962635	23	0.0022
Texture	3	3314584	4233590	33	0.00218
Texture	6	73481332	74479440	13	0.00215
Texture	21	18530092	19527113	39	0.00215
Texture	13	18509812	19497132	25	0.00214
Texture	19	1303718	2297200	35	0.00214
Texture	8	15378460	16301254	23	0.00213
Texture	17	49167877	50156251	24	0.00213
Texture	6	286406	1285962	18	0.00211
Texture	9	58798670	59744782	28	0.00211
Texture	16	33835259	34766905	27	0.00211
Texture	16	15003583	15977374	23	0.0021
Texture	17	38959187	39954504	44	0.00209
Texture	22	9587357	10558910	36	0.00209
Texture	14	40654246	41623892	37	0.00208
Texture	17	56853604	57839996	42	0.00208
Texture	22	26916122	27740927	26	0.00208
Texture	2	52483989	53479505	29	0.00206
Texture	6	75636552	76634488	11	0.00206
Texture	17	9745679	10740276	47	0.00205
Texture	24	47917475	48883619	30	0.00205
Texture	15	69097032	70082679	12	0.00203
Texture	2	40887551	41823284	16	0.00202
Texture	11	20025369	21021519	50	0.00202
Texture	20	29447902	30433907	25	0.00202
Texture	1	3687775	4673903	47	0.00201
Texture	29	15049904	16040528	14	0.00197
Texture	24	27152159	28118993	19	0.00196
Texture	12	1421144	2400899	45	0.00195
Texture	18	29091322	29971960	16	0.00195
Texture	21	39798395	40797255	24	0.00194
Texture	19	2781644	3780008	33	0.00193
Texture	4	95625384	96542059	45	0.00192
Texture	15	67340465	68331995	15	0.00192
Texture	15	36806672	37806279	27	0.00191
Texture	25	4630785	5503119	14	0.00191
Texture	28	17079212	18061206	26	0.00191
Texture	21	36935644	37925644	17	0.00189
Texture	14	5014628	6009521	34	0.00188
Texture	1	147418674	148353535	22	0.00187
Texture	2	7681835	8671884	21	0.00186
Texture	6	49756530	50672369	21	0.00186
Texture	12	66112204	66992981	20	0.00186
Texture	17	35421022	36403303	35	0.00186
Texture	5	92379543	93330057	14	0.00183
Texture	14	77667578	78666756	20	0.00183
Texture	12	37420496	38401663	10	0.00181
Texture	9	45986095	46952579	12	0.0018
Texture	5	8886826	9884554	44	0.00179
Texture	17	8603935	9600753	22	0.00177
Texture	19	15144635	16107230	39	0.00177
Texture	27	2387437	3380537	29	0.00177
Texture	6	107281039	108230371	13	0.00176
Texture	17	23663661	24619419	19	0.00176
Texture	4	44864546	45820330	20	0.00174
Texture	11	31477914	32430659	13	0.00174
Texture	1	60022954	60992087	24	0.00172
Texture	4	35729098	36665416	16	0.00172
Texture	22	19930860	20896013	11	0.00172
Texture	6	46091476	47012005	27	0.00171
Texture	8	12749771	13746531	16	0.00171
Texture	8	94716759	95692700	42	0.00171
Texture	1	15226104	16186991	23	0.0017
Texture	17	28415711	29365420	59	0.00168
Texture	20	46327377	47196829	27	0.00168
Texture	7	81953425	82949821	33	0.00167
Texture	3	43570075	44569183	40	0.00166
Texture	4	22606375	23572668	18	0.00166
Texture	3	90113669	91085209	18	0.00164
Texture	4	493137	1446328	14	0.00164
Texture	14	53058646	54032953	19	0.00164
Texture	4	23760089	24747204	24	0.00163
Texture	20	60602486	61558977	15	0.00163
Texture	1	40296142	41245618	26	0.00161
Texture	10	77174878	78170657	31	0.00158
Texture	16	17732321	18633047	26	0.00158
Texture	2	78856500	79830911	41	0.00156
Texture	6	99350994	100340889	59	0.00156
Texture	2	81677503	82668108	15	0.00155
Texture	2	109167819	110084031	19	0.00154
Texture	3	35656532	36616428	27	0.00154
Texture	28	10366996	11354595	32	0.00152
Texture	2	66780628	67762406	30	0.00151
Texture	6	8529854	9483232	13	0.00151
Texture	9	7500045	8497911	23	0.00151
Texture	21	51095625	52081318	32	0.00151
Texture	6	76880221	77878593	20	0.0015
Texture	21	16821270	17818949	23	0.0015
Texture	3	86312172	87281808	23	0.00148
Texture	4	80460200	81432770	33	0.00148
Texture	6	3273444	4238358	61	0.00148
Texture	17	22371400	23369293	15	0.00148
Texture	20	51497988	52488713	16	0.00147
Texture	25	22977965	23970359	38	0.00147
Texture	1	7280783	8261383	13	0.00146
Texture	24	4532063	5498951	18	0.00145
Texture	12	26165597	27128891	15	0.00144
Texture	11	41346354	42294264	16	0.00143
Texture	8	17597277	18577622	17	0.00142
Texture	11	57247021	58170667	14	0.00141
Texture	18	14878705	15865013	83	0.00141
Texture	2	74387310	75334503	20	0.0014
Texture	7	99187305	100145647	21	0.0014
Texture	12	2859606	3849208	18	0.0014
Texture	9	13708088	14705801	16	0.00138
Texture	15	9024427	10007499	19	0.00138
Texture	22	7741942	8657657	38	0.00138
Texture	24	31387621	32378716	40	0.00138
Texture	2	27709925	28668665	30	0.00137
Texture	2	98983399	99976924	19	0.00137
Texture	15	1732962	2699723	24	0.00137
Texture	16	10725907	11622161	16	0.00137
Texture	9	56631176	57615068	34	0.00136
Texture	10	94273911	95268946	20	0.00136
Texture	14	34670135	35661020	27	0.00136
Texture	1	25923897	26921328	32	0.00135
Texture	1	74175764	75088645	26	0.00135
Texture	4	99545914	100496364	21	0.00135
Texture	7	75152734	76138091	27	0.00135
Texture	14	57557286	58522296	23	0.00135
Texture	24	49950251	50883760	61	0.00135
Texture	9	53677789	54642661	19	0.00134
Texture	26	4383155	5378074	31	0.00134
Texture	2	133878448	134867573	35	0.00132
Texture	8	79446190	80429613	36	0.00132
Texture	18	20614222	21596766	17	0.00132
Texture	21	38306987	39276506	16	0.00132
Texture	28	37660639	38643820	17	0.00132
Texture	7	72898450	73837250	21	0.00131
Texture	13	7668057	8584821	18	0.00131
Texture	16	16152108	17142514	20	0.00131
Texture	22	3762052	4727625	21	0.0013
Texture	5	117930669	118926924	26	0.00129
Texture	11	90585802	91524490	10	0.00129
Texture	28	22225382	23205858	19	0.00129
Texture	21	53966176	54965984	97	0.00128
Texture	26	26069454	27065718	25	0.00127
Texture	9	11028613	11997198	28	0.00125
Texture	3	71704029	72443741	17	0.00124
Texture	9	97006520	97958717	23	0.00124
Texture	12	9494262	10447859	19	0.00124
Texture	22	30904149	31875401	18	0.00124
Texture	1	90511956	91499614	14	0.00123
Texture	9	51449826	52424068	20	0.00123
Texture	10	39648269	40642701	23	0.00123
Texture	22	40819265	41806445	21	0.00123
Texture	4	75023612	76017522	18	0.00122
Texture	6	81356884	82352212	13	0.00122
Texture	12	38542789	39525162	14	0.00122
Texture	15	7687606	8674434	22	0.00121
Texture	4	108935465	109885043	12	0.0012
Texture	2	32426359	33385123	21	0.00118
Texture	1	39292042	40162427	10	0.00117
Texture	7	35458596	36453673	13	0.00117
Texture	11	51743053	52621574	15	0.00117
Texture	12	40049870	40978456	13	0.00116
Texture	6	33200563	34174152	15	0.00115
Texture	27	3511562	4477596	16	0.00115
Texture	4	110582672	111581849	23	0.00114
Texture	8	18622235	19516277	17	0.00114
Texture	20	15840102	16819056	15	0.00114
Texture	7	66310463	67298650	15	0.00113
Texture	2	92251750	93219498	17	0.00111
Texture	10	91222570	92208179	27	0.00111
Texture	24	1293319	2274958	26	0.00111
Texture	28	36571753	37566137	15	0.00111
Texture	6	7048144	8047065	18	0.0011
Texture	9	77542337	78514171	12	0.0011
Texture	23	36736355	37729588	24	0.0011
Texture	21	62192181	63134292	11	0.00109
Texture	2	83226939	84107125	9	0.00108
Texture	15	70398291	71397710	11	0.00107
Texture	26	7321764	8297007	20	0.00107
Texture	3	38984858	39973381	35	0.00106
Texture	2	77703979	78653265	17	0.00105
Texture	17	26637854	27625702	14	0.00105
Texture	5	53698305	54640944	26	0.00104
Texture	17	13147638	14143481	49	0.00104
Texture	27	125945	1123222	28	0.00104
Texture	18	31131936	32127979	20	0.00101
Texture	1	27171038	28059651	14	0.001
Texture	1	133244717	134214084	17	0.001
Texture	6	4592455	5520968	15	0.001
Texture	6	13332632	14329726	17	0.001
Texture	3	41422962	42411351	34	0.00099
Texture	9	4508508	5504954	14	0.00099
Texture	12	79789862	80768738	15	0.00099
Texture	17	58989148	59899411	15	0.00098
Texture	27	9067035	9933724	11	0.00096
Texture	20	43918878	44834520	16	0.00095
Texture	20	47804819	48758899	15	0.00095
Texture	11	11496687	12484888	65	0.00094
Texture	16	7632057	8437846	29	0.00094
Texture	6	62103056	63080308	15	0.00093
Texture	15	18704622	19651010	14	0.00093
Texture	19	59364966	60345512	16	0.00093
Texture	6	105867938	106863749	21	0.00092
Texture	9	35268734	36260068	15	0.00092
Texture	6	109552273	110542262	23	0.00091
Texture	7	92412045	93234983	24	0.00091
Texture	18	26545207	27489227	15	0.00091
Texture	25	29225738	30188316	31	0.00091
Texture	4	17361813	18315736	12	0.00089
Texture	8	14251016	15181340	20	0.00088
Texture	9	2232826	3206178	17	0.00088
Texture	20	42102074	42942535	20	0.00088
Texture	27	12826433	13782567	27	0.00087
Texture	1	62888363	63870809	21	0.00086
Texture	25	11503252	12436815	22	0.00086
Texture	7	32936649	33929533	19	0.00084
Texture	14	33558283	34489931	58	0.00084
Texture	1	54638306	55580815	11	0.00083
Texture	4	8091059	9067243	27	0.00083
Texture	10	40717249	41626921	14	0.00082
Texture	6	10145601	11097977	24	0.00081
Texture	9	66326604	67291026	14	0.00081
Texture	7	73968172	74959181	19	0.0008
Texture	11	7749310	8726197	16	0.0008
Texture	20	49918452	50908612	12	0.0008
Texture	6	78593688	79563012	14	0.00079
Texture	9	30408706	31338450	30	0.00079
Texture	17	29652601	30594067	65	0.00079
Texture	16	52235631	53161506	21	0.00078
Texture	6	23607164	24562446	28	0.00077
Texture	6	54100938	55099201	14	0.00077
Texture	9	82997084	83994978	37	0.00076
Texture	22	24201281	25199799	16	0.00076
Texture	24	5548990	6437028	8	0.00073
Texture	10	34424640	35418148	39	0.00072
Texture	26	37835956	38780955	24	0.00072
Texture	9	6049937	7027631	16	0.00071
Texture	24	52136857	53103132	21	0.00071
Texture	27	11068990	12044794	12	0.00071
Texture	1	121304487	122299408	37	0.0007
Texture	1	137705796	138653263	52	0.0007
Texture	10	22780383	23726537	227	0.0007
Texture	29	13812527	14741921	13	0.0007
Texture	7	105414564	106392644	12	0.00069
Texture	16	36004313	36979476	31	0.00069
Texture	25	6549649	7535946	31	0.00069
Texture	2	116911346	117902505	64	0.00068
Texture	2	39598534	40539871	19	0.00067
Texture	12	71977923	72974757	110	0.00067
Texture	14	28253443	29197010	13	0.00067
Texture	22	13538107	14537859	46	0.00067
Texture	29	29925988	30814697	13	0.00067
Texture	8	4161624	5114851	13	0.00066
Texture	13	79699070	80626907	37	0.00065
Texture	19	5173464	6172325	43	0.00065
Texture	21	9132412	10060077	13	0.00065
Texture	15	12706743	13697323	13	0.00064
Texture	16	27046101	28008613	61	0.00064
Texture	8	56479469	57354805	10	0.00063
Texture	12	82077324	83068478	23	0.00062
Texture	8	11636894	12635845	15	0.00061
Texture	10	98195717	99154205	15	0.00061
Texture	3	36787345	37747588	11	0.0006
Texture	5	52009133	53009069	10	0.0006
Texture	1	47157644	48157004	15	0.00057
Texture	3	63529373	64525583	16	0.00057
Texture	12	6778253	7777501	13	0.00057
Texture	28	13789790	14787740	36	0.00057
Texture	20	45076553	46058057	19	0.00056
Texture	8	92481299	93464951	26	0.00054
Texture	20	18943900	19910542	15	0.00054
Texture	12	41798834	42783707	10	0.00053
Texture	20	54284016	55279349	20	0.00053
Texture	2	12272117	13248593	14	0.0005
Texture	6	18125827	19074455	35	0.0005
Texture	28	15923464	16805894	23	0.0005
Texture	10	1874019	2832862	44	0.00049
Texture	16	8647121	9609704	20	0.00049
Texture	12	70921444	71876899	196	0.00047
Texture	3	4886068	5812298	11	0.00045
Texture	6	50802477	51795980	15	0.00045
Texture	12	57149039	58101268	14	0.00045
Texture	16	13649532	14612739	16	0.00043
Texture	3	37902878	38816473	9	0.0004
Texture	12	8371766	9350951	15	0.0004
Texture	7	86153969	87140874	18	0.00039
Texture	6	53024244	54004873	15	0.00038
Texture	24	50983655	51956661	17	0.00036
Texture	21	35609771	36598158	16	0.00035
Texture	3	62197939	63185521	22	0.00034
Texture	10	96097076	97013715	11	0.00034
Texture	26	3136765	4116856	11	0.00033
Texture	4	33936253	34879818	13	0.00031
Texture	7	104311917	105214330	11	0.00031
Texture	9	3368215	4312919	15	0.0003
Texture	23	1199953	2085668	12	0.00029
Texture	1	17373095	18299875	10	0.00028
Texture	27	6678049	7677839	86	0.00028
Texture	1	29687411	30659946	11	0.00027
Texture	2	49839106	50803642	15	0.00027
Texture	12	5218973	6206804	13	0.00026
Texture	4	18482677	19469354	24	0.00024
Texture	18	27726727	28718247	19	0.00023
Texture	2	57458564	58390414	19	0.00022
Texture	9	57663523	58632197	11	0.00022
Texture	18	30092809	30824413	8	0.00021
Texture	14	55180369	56110775	13	0.0002
Texture	17	37524577	38508295	15	0.00018
Texture	12	44501985	45501101	16	0.00017
Texture	1	16313201	17235751	11	0.00014
Texture	1	104348738	105309490	11	0.00014
Texture	6	11148977	12142889	25	0.00011
Texture	11	16324998	17260688	13	9e-05
Texture	17	36425481	37366170	20	8e-05
Texture	12	69804346	70767359	75	4e-05
Texture	20	59489365	60365668	9	3e-05
Texture	5	18262908	19246671	17	2e-05
Texture	1	158125326	158084578	0	0
Texture	1	158210016	158125326	0	0
Texture	1	158215960	158210016	0	0
Texture	1	158217159	158215960	0	0
Texture	1	158219115	158217159	0	0
Texture	1	158219211	158219115	0	0
Texture	1	158219282	158219211	0	0
Texture	1	158220047	158219282	0	0
Texture	1	158222513	158220047	0	0
Texture	1	158226647	158222513	0	0
Texture	1	158226977	158226647	0	0
Texture	1	158227949	158226977	0	0
Texture	1	158229705	158227949	0	0
Texture	1	158229836	158229705	0	0
Texture	1	158244233	158229836	0	0
Texture	1	158244269	158244233	0	0
Texture	1	158248484	158244269	0	0
Texture	1	158254846	158248484	0	0
Texture	1	158254920	158254846	0	0
Texture	1	158272309	158254920	0	0
Texture	1	158296636	158272309	0	0
Texture	1	158302234	158296636	0	0
Texture	1	158303826	158302234	0	0
Texture	1	158303991	158303826	0	0
Texture	1	158304020	158303991	0	0
Texture	1	158304059	158304020	0	0
Texture	1	158304061	158304059	0	0
Texture	1	158313212	158304061	0	0
Texture	1	158313236	158313212	0	0
Texture	1	158313240	158313236	0	0
Texture	1	158313359	158313240	0	0
Texture	1	158325303	158313359	0	0
Texture	1	158336590	158325303	0	0
Texture	1	158346976	158336590	0	0
Texture	1	158472415	158346976	0	0
Texture	2	136116191	136067580	0	0
Texture	2	136150892	136116191	0	0
Texture	2	136151120	136150892	0	0
Texture	2	136151305	136151120	0	0
Texture	2	136151362	136151305	0	0
Texture	2	136151488	136151362	0	0
Texture	2	136151732	136151488	0	0
Texture	2	136151773	136151732	0	0
Texture	2	136152019	136151773	0	0
Texture	2	136168771	136152019	0	0
Texture	2	136187879	136168771	0	0
Texture	2	136188007	136187879	0	0
Texture	2	136188035	136188007	0	0
Texture	2	136188161	136188035	0	0
Texture	2	136188166	136188161	0	0
Texture	2	136188194	136188166	0	0
Texture	2	136188194	136188194	0	0
Texture	2	136188421	136188194	0	0
Texture	2	136188467	136188421	0	0
Texture	2	136188546	136188467	0	0
Texture	2	136188613	136188546	0	0
Texture	2	136188688	136188613	0	0
Texture	2	136188707	136188688	0	0
Texture	2	136189040	136188707	0	0
Texture	2	136189040	136189040	0	0
Texture	2	136189049	136189040	0	0
Texture	2	136189049	136189049	0	0
Texture	2	136189132	136189049	0	0
Texture	2	136189133	136189132	0	0
Texture	2	136189204	136189133	0	0
Texture	2	136189366	136189204	0	0
Texture	2	136189424	136189366	0	0
Texture	2	136189454	136189424	0	0
Texture	2	136189507	136189454	0	0
Texture	2	136189990	136189507	0	0
Texture	2	136218516	136189990	0	0
Texture	3	120829136	120819356	0	0
Texture	3	120838653	120829136	0	0
Texture	3	120838778	120838653	0	0
Texture	3	120839369	120838778	0	0
Texture	3	120859923	120839369	0	0
Texture	3	120862039	120859923	0	0
Texture	3	120862441	120862039	0	0
Texture	3	120862550	120862441	0	0
Texture	3	120928899	120862550	0	0
Texture	3	120957517	120928899	0	0
Texture	3	120966500	120957517	0	0
Texture	3	120967252	120966500	0	0
Texture	4	119720659	119703727	0	0
Texture	4	119728592	119720659	0	0
Texture	4	119732047	119728592	0	0
Texture	4	119742369	119732047	0	0
Texture	4	119749642	119742369	0	0
Texture	4	119758109	119749642	0	0
Texture	4	119771051	119758109	0	0
Texture	4	119789043	119771051	0	0
Texture	4	119814992	119789043	0	0
Texture	4	119841669	119814992	0	0
Texture	5	120013352	119979862	0	0
Texture	5	120014781	120013352	0	0
Texture	5	120020282	120014781	0	0
Texture	5	120020372	120020282	0	0
Texture	5	120039505	120020372	0	0
Texture	5	120047178	120039505	0	0
Texture	5	120055511	120047178	0	0
Texture	5	120055711	120055511	0	0
Texture	6	117762253	117745699	0	0
Texture	7	110478001	110454474	0	0
Texture	7	110524777	110478001	0	0
Texture	7	110552297	110524777	0	0
Texture	7	110563779	110552297	0	0
Texture	7	110582818	110563779	0	0
Texture	7	110583265	110582818	0	0
Texture	7	110583484	110583265	0	0
Texture	7	110583531	110583484	0	0
Texture	7	110583617	110583531	0	0
Texture	7	110584519	110583617	0	0
Texture	7	110584521	110584519	0	0
Texture	7	110658387	110584521	0	0
Texture	7	110659231	110658387	0	0
Texture	7	110662152	110659231	0	0
Texture	7	110662161	110662152	0	0
Texture	8	113139376	111491864	0	0
Texture	8	113252524	113139376	0	0
Texture	9	103878229	103771813	0	0
Texture	9	103921905	103878229	0	0
Texture	9	103922283	103921905	0	0
Texture	9	103924618	103922283	0	0
Texture	9	103925149	103924618	0	0
Texture	9	103926385	103925149	0	0
Texture	9	103926434	103926385	0	0
Texture	9	103926511	103926434	0	0
Texture	9	103926513	103926511	0	0
Texture	9	103927045	103926513	0	0
Texture	9	103927063	103927045	0	0
Texture	9	103946923	103927063	0	0
Texture	9	103961535	103946923	0	0
Texture	9	103961948	103961535	0	0
[truncated: 1,321 more rows]
