# Supplementary material for: Genomic Approaches Reveal Pleiotropic Effects in Crossbred Beef Cattle
Source: Front Genet. 2021 Mar 19;12:627055. doi: 10.3389/fgene.2021.627055 (PMC8017557; doi:10.3389/fgene.2021.627055)
Supplement: Supplementary Table 8 — The number of SNPs and additive genetic variance (%) explained in FIRM by 1-Mb genomic windows from single-trait WssGBLUP analysis correcting for indirect effects where all other traits were included as covariates. [file Table_8.xlsx]

## Sheet: SupplementaryTable8
Supplementary Table 8. The number of SNPs and additive genetic variance (%) explained in FIRM by 1-Mb genomic windows from single-trait WssGBLUP analysis correcting for indirect effects where all other traits were included as covariates.
Trait	Chromosome	Start position	End position	Number of SNP within window	% Genetic variance explained
Firmness	18	51448313	52447232	426	1.62399
Firmness	18	64522685	65521524	497	1.55266
Firmness	18	45722577	46705562	424	1.4792
Firmness	5	55929423	56925298	426	1.33073
Firmness	18	54925076	55924226	397	1.15897
Firmness	2	10257178	11255661	200	0.97942
Firmness	5	106846418	107821556	294	0.93083
Firmness	13	64169744	65148526	285	0.92827
Firmness	9	9963916	10940149	134	0.86491
Firmness	18	61504204	62504188	489	0.8545
Firmness	7	51559142	52520697	458	0.80693
Firmness	18	49393815	50393158	333	0.80222
Firmness	18	63178062	64177887	634	0.7962
Firmness	18	56932855	57932333	451	0.75725
Firmness	5	105037893	106036291	184	0.75046
Firmness	18	10970366	11967747	185	0.72731
Firmness	28	24787439	25781722	130	0.68233
Firmness	3	102063160	103060696	406	0.64662
Firmness	15	80846525	81846348	489	0.63263
Firmness	5	103046555	104045626	417	0.62555
Firmness	17	63609333	64608028	316	0.61118
Firmness	9	87734414	88732430	194	0.583
Firmness	18	52866361	53864864	278	0.58271
Firmness	18	46763606	47763112	312	0.57064
Firmness	22	16181342	17168401	313	0.55825
Firmness	11	37061435	38048799	125	0.54076
Firmness	29	42416823	43405926	356	0.53885
Firmness	17	61957739	62953893	314	0.53584
Firmness	5	26723850	27719719	365	0.53441
Firmness	8	24311527	25308283	167	0.52979
Firmness	16	79522128	80518216	223	0.51169
Firmness	19	26984181	27979809	396	0.50329
Firmness	29	27454794	28454424	505	0.50001
Firmness	3	100298827	101298238	279	0.48796
Firmness	9	61768683	62766055	156	0.47681
Firmness	11	2130482	3128030	323	0.47286
Firmness	19	41617328	42594001	333	0.4689
Firmness	11	72096673	73093620	257	0.46448
Firmness	18	59880367	60877222	347	0.44221
Firmness	16	75118546	76111713	282	0.43939
Firmness	26	48082230	49074898	104	0.43612
Firmness	5	112059713	113056680	229	0.42006
Firmness	15	77809506	78804250	575	0.41221
Firmness	29	49886783	50880573	238	0.41139
Firmness	5	100108669	101090597	262	0.40759
Firmness	17	71410584	72408485	281	0.4021
Firmness	13	62333856	63328898	238	0.39629
Firmness	26	46566669	47565180	217	0.39248
Firmness	19	8681274	9678577	325	0.38922
Firmness	27	15557424	16556614	306	0.38188
Firmness	4	113767002	114766912	267	0.37486
Firmness	15	47865706	48862957	574	0.37324
Firmness	4	7009102	7878684	167	0.36515
Firmness	10	26505805	27503729	553	0.36025
Firmness	20	69092193	70083678	111	0.357
Firmness	3	32728879	33728767	232	0.35632
Firmness	19	38130539	39130446	267	0.35548
Firmness	25	35508822	36504688	524	0.3302
Firmness	18	9967995	10957256	245	0.32982
Firmness	25	2562137	3558867	325	0.32962
Firmness	20	22122113	23116773	222	0.32572
Firmness	13	65655639	66653268	219	0.32545
Firmness	10	76191235	77189878	236	0.32516
Firmness	26	41810224	42806023	255	0.31992
Firmness	16	63485684	64485107	196	0.31612
Firmness	15	82242191	83241490	335	0.31287
Firmness	19	19618598	20614704	304	0.3121
Firmness	29	26440373	27434306	445	0.3063
Firmness	27	19017097	20011529	203	0.30246
Firmness	11	70517300	71509707	215	0.29968
Firmness	3	98943725	99931255	202	0.29955
Firmness	5	67204491	68185468	157	0.29897
Firmness	3	119827111	120819356	279	0.29622
Firmness	19	29602897	30601855	150	0.29544
Firmness	15	30309232	31303726	146	0.29065
Firmness	19	55120947	56116284	428	0.28948
Firmness	28	43633614	44608091	259	0.28735
Firmness	24	2328001	3326502	126	0.28512
Firmness	18	38960073	39935747	207	0.28196
Firmness	25	1048161	2037883	348	0.28054
Firmness	15	29190522	30185148	296	0.27884
Firmness	2	89053514	90051201	260	0.27415
Firmness	18	48309660	49309161	361	0.27408
Firmness	10	88018828	89009411	225	0.27182
Firmness	8	59314056	60293863	349	0.27144
Firmness	5	24840893	25836877	237	0.27049
Firmness	23	14918518	15911663	194	0.26693
Firmness	29	43750816	44739351	409	0.26346
Firmness	25	13620321	14617558	209	0.26016
Firmness	19	36796229	37794028	195	0.25979
Firmness	27	17935318	18934488	112	0.25051
Firmness	29	40801045	41792562	397	0.24766
Firmness	17	70126694	71110039	328	0.24699
Firmness	27	16665082	17662828	133	0.24586
Firmness	6	85011686	85989376	206	0.24201
Firmness	10	64461244	65442756	144	0.23846
Firmness	1	143595933	144592470	295	0.23825
Firmness	5	110743110	111741097	148	0.23423
Firmness	11	105761760	106759560	378	0.23367
Firmness	5	109621133	110617654	187	0.23345
Firmness	8	90410559	91406486	171	0.23332
Firmness	9	60340894	61333454	159	0.23049
Firmness	14	303731	1303208	497	0.22989
Firmness	9	101691833	102683650	145	0.22523
Firmness	25	37688636	38658421	284	0.22412
Firmness	12	84418906	85414140	192	0.224
Firmness	5	115804863	116801409	154	0.22345
Firmness	10	85338651	86334835	244	0.22179
Firmness	11	93085846	94085707	361	0.22091
Firmness	18	13818724	14794500	296	0.21972
Firmness	14	8188593	9182475	245	0.21936
Firmness	17	60739353	61737485	224	0.21597
Firmness	4	104856026	105788070	283	0.21471
Firmness	17	6651096	7602686	90	0.21392
Firmness	15	23383568	24364765	209	0.21344
Firmness	7	12965241	13962635	441	0.21321
Firmness	11	96844	1079356	114	0.21279
Firmness	19	44213741	45213063	244	0.21113
Firmness	3	116782365	117738166	180	0.21014
Firmness	5	23830491	24826786	134	0.20928
Firmness	19	40224844	41215780	309	0.20655
Firmness	27	26249242	27245974	125	0.20348
Firmness	14	10964869	11963786	120	0.20341
Firmness	5	57129201	58127636	354	0.20276
Firmness	15	64729110	65727278	179	0.20261
Firmness	1	145438700	146437585	306	0.20163
Firmness	1	66043225	67041592	212	0.19957
Firmness	16	72109793	73101235	126	0.19762
Firmness	11	3503898	4503245	121	0.1973
Firmness	14	59678680	60674272	147	0.19704
Firmness	11	10774736	11762363	166	0.19527
Firmness	10	27520477	28520429	397	0.19433
Firmness	4	31832547	32788463	120	0.1937
Firmness	4	118718040	119703727	133	0.19314
Firmness	5	113253859	114241464	110	0.19312
Firmness	25	26771442	27763235	443	0.18879
Firmness	2	17440948	18435719	348	0.18832
Firmness	12	78163608	79159186	310	0.18793
Firmness	25	21088609	22084042	208	0.18717
Firmness	5	119008898	119979862	245	0.18716
Firmness	23	27480108	28465394	788	0.1868
Firmness	23	16255431	17250591	313	0.18586
Firmness	8	64507693	65506614	275	0.18555
Firmness	8	476868	1462854	202	0.1843
Firmness	20	70849111	71847910	146	0.18128
Firmness	19	25976135	26969809	397	0.18025
Firmness	18	50428666	51427347	257	0.17914
Firmness	13	60598588	61598369	147	0.17764
Firmness	11	43921433	44921386	124	0.17712
Firmness	18	44643590	45635182	139	0.17664
Firmness	20	5405122	6395922	122	0.17541
Firmness	11	5341289	6303239	120	0.17538
Firmness	18	55931157	56906234	351	0.17523
Firmness	3	105787741	106749169	243	0.17465
Firmness	22	33645920	34645594	115	0.17293
Firmness	23	2843171	3834474	148	0.17214
Firmness	5	46876955	47846031	77	0.17194
Firmness	9	76092232	77089231	110	0.17178
Firmness	26	49861327	50857541	136	0.17019
Firmness	3	14643346	15642340	360	0.16883
Firmness	11	103668223	104631474	325	0.16825
Firmness	21	27804424	28800925	143	0.16691
Firmness	19	61047158	62035917	195	0.16455
Firmness	6	39521933	40519205	133	0.16361
Firmness	27	34293368	35282007	105	0.1634
Firmness	3	82127843	83126402	154	0.16324
Firmness	9	70165392	71111100	226	0.15899
Firmness	3	19507852	20491218	251	0.15853
Firmness	5	69576336	70551808	120	0.15851
Firmness	7	40102523	41098936	294	0.15842
Firmness	25	25621236	26612046	375	0.1584
Firmness	8	28740098	29717556	87	0.15799
Firmness	19	33986389	34985989	249	0.1565
Firmness	19	46205043	47160909	129	0.15415
Firmness	7	42451405	43443565	259	0.15333
Firmness	15	13848757	14847109	150	0.15133
Firmness	4	64474367	65467812	140	0.15032
Firmness	6	57632599	58631685	136	0.14994
Firmness	11	65724463	66718591	97	0.14948
Firmness	5	22564842	23553389	158	0.14688
Firmness	28	33505106	34502404	136	0.1442
Firmness	29	17215046	18201719	113	0.14384
Firmness	18	53873089	54870115	194	0.14363
Firmness	6	71312114	72304416	155	0.14282
Firmness	17	65269962	66261295	151	0.14271
Firmness	8	100201984	101157050	117	0.142
Firmness	3	56651236	57647189	184	0.13995
Firmness	3	13373772	14359755	302	0.13818
Firmness	15	49323748	50319085	585	0.13758
Firmness	21	56648900	57601493	177	0.13752
Firmness	18	32102446	33101405	112	0.13741
Firmness	29	4911699	5899800	238	0.13573
Firmness	4	4837974	5832004	190	0.13527
Firmness	9	12635267	13619838	77	0.13518
Firmness	9	91677453	92653974	107	0.13487
Firmness	5	108186174	109181772	111	0.13446
Firmness	3	31178568	32171823	167	0.13415
Firmness	4	73707639	74707630	145	0.13332
Firmness	18	39980955	40973110	143	0.13263
Firmness	17	3094976	4075928	125	0.13212
Firmness	28	27943701	28943533	130	0.13052
Firmness	9	86010947	87005829	146	0.13051
Firmness	24	21023505	22021147	133	0.12971
Firmness	3	69378190	70317319	126	0.12765
Firmness	26	36782502	37768658	115	0.12745
Firmness	8	89280421	90273544	114	0.12705
Firmness	11	46209386	47188387	171	0.12656
Firmness	1	42124767	43119017	244	0.12566
Firmness	3	8271690	9267737	231	0.12478
Firmness	11	79258152	80250758	130	0.12464
Firmness	27	20028052	21021152	124	0.12326
Firmness	13	53599876	54580618	243	0.12294
Firmness	11	8776884	9775693	98	0.12281
Firmness	21	55026669	56011850	237	0.12281
Firmness	1	94205470	95198587	159	0.12155
Firmness	4	68181391	69170949	137	0.1214
Firmness	9	93779264	94777701	108	0.12064
Firmness	5	30193467	31186027	234	0.12049
Firmness	9	88808398	89721267	141	0.11999
Firmness	3	112759630	113730785	149	0.11928
Firmness	2	105656184	106656150	246	0.1192
Firmness	19	56209256	57196486	338	0.11792
Firmness	23	30740148	31738181	282	0.1175
Firmness	3	91085209	92076763	169	0.11742
Firmness	13	25079669	26079622	98	0.1165
Firmness	1	151169984	152145688	138	0.11579
Firmness	20	23284937	24271661	209	0.11573
Firmness	26	24842663	25837056	164	0.11482
Firmness	7	43493005	44482735	265	0.11475
Firmness	1	142234918	143232834	256	0.11396
Firmness	4	46921993	47887580	94	0.11331
Firmness	29	44820577	45761241	236	0.11266
Firmness	10	20735580	21734616	388	0.11258
Firmness	3	114484230	115440266	108	0.11217
Firmness	8	32094512	33092454	62	0.11214
Firmness	16	54218081	55216547	238	0.11178
Firmness	17	68467249	69464695	197	0.11175
Firmness	11	98177515	99170167	309	0.11048
Firmness	28	41666186	42653169	171	0.1089
Firmness	11	25219070	26213262	116	0.10846
Firmness	15	54949482	55947879	178	0.10833
Firmness	9	84634509	85630773	160	0.10779
Firmness	8	101850517	102832026	171	0.10735
Firmness	15	71485453	72477139	111	0.10695
Firmness	11	77773737	78720283	127	0.10639
Firmness	13	51267549	52259750	225	0.10535
Firmness	9	33325420	34324266	163	0.1048
Firmness	27	14395064	15394695	185	0.10451
Firmness	8	16733058	17732099	99	0.10352
Firmness	14	21702799	22700720	119	0.1029
Firmness	18	25505270	26460805	198	0.10227
Firmness	14	38614202	39609421	121	0.10135
Firmness	21	20935337	21934662	243	0.10106
Firmness	13	73718036	74714717	256	0.10092
Firmness	13	56396139	57392435	122	0.10028
Firmness	8	3041792	4041552	110	0.10015
Firmness	18	24121305	25102295	126	0.09784
Firmness	25	40858051	41853122	167	0.09775
Firmness	11	47483541	48434961	127	0.09757
Firmness	2	54266408	55261237	104	0.09733
Firmness	2	16081835	17077000	83	0.0963
Firmness	15	79696299	80688328	224	0.09617
Firmness	3	34116949	35096212	164	0.09574
Firmness	15	44922424	45921683	209	0.09545
Firmness	18	34226197	35225925	260	0.09506
Firmness	28	8178538	9147090	133	0.09494
Firmness	13	13035457	14031377	110	0.09479
Firmness	4	9158553	10137379	168	0.09458
Firmness	5	99099946	100089040	239	0.09431
Firmness	13	20666609	21653569	109	0.0943
Firmness	11	12847475	13814156	152	0.09187
Firmness	5	48542886	49498457	88	0.09148
Firmness	1	82820468	83814034	227	0.09133
Firmness	13	42071317	43052440	196	0.09039
Firmness	14	61034693	62031665	153	0.08978
Firmness	7	9445869	10429648	444	0.08915
Firmness	10	15550066	16498407	184	0.08753
Firmness	5	101268756	102267569	135	0.0873
Firmness	12	65328834	66314817	105	0.0872
Firmness	2	103970838	104970554	182	0.08715
Firmness	2	61395909	62391961	140	0.08644
Firmness	15	63501674	64498025	103	0.08616
Firmness	3	103082117	104081372	126	0.0858
Firmness	9	27490118	28483549	130	0.08536
Firmness	3	118508810	119508688	314	0.08519
Firmness	3	16121872	17117348	212	0.08414
Firmness	8	43492048	44484817	75	0.08398
Firmness	24	40954534	41944725	140	0.08317
Firmness	27	22095493	23056002	106	0.08301
Firmness	19	51906204	52882793	274	0.08293
Firmness	9	19696699	20685975	53	0.08286
Firmness	4	106840446	107831429	250	0.08205
Firmness	27	36845502	37828570	159	0.08195
Firmness	12	76710635	77700066	104	0.08188
Firmness	8	51995421	52986604	97	0.08176
Firmness	5	28578059	29563823	152	0.08148
Firmness	23	7353082	8353037	233	0.08134
Firmness	9	65150784	66147217	99	0.08114
Firmness	19	24426026	25425144	269	0.08047
Firmness	11	27245662	28241864	38	0.07992
Firmness	4	30068240	31051367	93	0.07932
Firmness	15	61237583	62222217	152	0.07914
Firmness	21	60891896	61826281	75	0.07802
Firmness	21	49030496	50029202	191	0.07788
Firmness	23	19228278	20225465	142	0.07714
Firmness	20	36160050	37149375	140	0.07664
Firmness	3	9461667	10459248	178	0.07651
Firmness	4	63467660	64466585	84	0.07648
Firmness	19	62280067	63272003	77	0.07611
Firmness	19	42751661	43744263	208	0.07579
Firmness	13	14275608	15267333	104	0.07575
Firmness	19	53307335	54306738	317	0.07575
Firmness	19	49827597	50825495	296	0.0747
Firmness	16	57608446	58590390	66	0.07431
Firmness	11	100164556	101163860	170	0.07389
Firmness	16	67973033	68958324	127	0.07387
Firmness	4	103169195	104168225	107	0.07383
Firmness	23	49131528	50103596	76	0.07382
Firmness	6	92744645	93744380	225	0.07356
Firmness	24	6755823	7682625	103	0.07302
Firmness	15	28029959	29023551	123	0.07273
Firmness	16	60684787	61683372	120	0.0725
Firmness	20	55516873	56494864	120	0.07229
Firmness	7	32248787	33204335	45	0.07228
Firmness	1	93172990	94163230	115	0.07202
Firmness	29	25336835	26326866	92	0.07176
Firmness	12	31746187	32741022	177	0.07128
Firmness	13	66867813	67848641	179	0.07121
Firmness	5	42883568	43882015	109	0.07089
Firmness	23	28868586	29865231	651	0.07057
Firmness	21	19495018	20493539	344	0.07021
Firmness	11	87862800	88770115	155	0.07016
Firmness	1	118260254	119236475	101	0.06965
Firmness	25	3595983	4527893	216	0.06965
Firmness	29	47357487	48343127	124	0.0693
Firmness	11	82277513	83240515	136	0.06879
Firmness	8	10632793	11631891	114	0.06865
Firmness	16	41662500	42661042	192	0.06745
Firmness	20	33217366	34145466	136	0.06709
Firmness	17	17140392	18137893	79	0.06683
Firmness	11	69429171	70426760	106	0.06668
Firmness	29	39523122	40478398	232	0.06657
Firmness	5	98065494	99059711	127	0.06636
Firmness	19	47741597	48740620	278	0.06622
Firmness	7	19443369	20439576	283	0.0655
Firmness	24	269209	1240439	101	0.0655
Firmness	8	81708290	82702786	97	0.06492
Firmness	7	10946629	11890937	240	0.06483
Firmness	21	30289927	31241384	138	0.06479
Firmness	9	95857155	96852982	143	0.06471
Firmness	18	12257348	13249893	56	0.0646
Firmness	12	83399747	84398724	146	0.06369
Firmness	25	17057923	18052500	97	0.06337
Firmness	24	3479734	4467806	88	0.06322
Firmness	15	27013310	28011102	132	0.06312
Firmness	13	29330098	30320175	93	0.06303
Firmness	22	17785188	18699907	71	0.06288
Firmness	28	12807469	13805021	105	0.06087
Firmness	8	83697815	84664991	164	0.0602
Firmness	29	8531138	9521953	60	0.05998
Firmness	20	9562025	10540979	183	0.05995
Firmness	2	26286218	27278394	153	0.05989
Firmness	8	75490692	76490167	193	0.05976
Firmness	1	35828403	36820411	143	0.05945
Firmness	2	49157976	50088797	51	0.05924
Firmness	4	115852828	116848290	79	0.05906
Firmness	20	67632338	68575447	70	0.05903
Firmness	3	59586728	60586140	138	0.05901
Firmness	3	93020872	94020700	135	0.05886
Firmness	27	23844184	24812065	76	0.05882
Firmness	2	1850544	2826793	115	0.05873
Firmness	25	36530556	37526868	244	0.05873
Firmness	11	48665252	49664677	180	0.05863
Firmness	15	17676893	18637239	134	0.05831
Firmness	14	18989160	19986320	143	0.05812
Firmness	4	48736087	49723245	88	0.05803
Firmness	3	46441639	47440332	104	0.05756
Firmness	5	114400919	115399477	108	0.05754
Firmness	14	75989538	76967481	91	0.05716
Firmness	7	41241863	42236775	169	0.0571
Firmness	1	116201730	117191263	105	0.05708
Firmness	20	4104862	5100893	158	0.05708
Firmness	22	11122201	12118841	177	0.05698
Firmness	7	21094960	22093543	163	0.05688
Firmness	19	14132949	15132454	314	0.05688
Firmness	7	72007507	72982717	57	0.05642
Firmness	13	39271476	40259764	107	0.05631
Firmness	26	45402322	46397688	87	0.05629
Firmness	25	9441665	10439983	167	0.05619
Firmness	25	19282403	20256734	138	0.05611
Firmness	5	54920888	55912417	121	0.05605
Firmness	10	9795611	10767521	127	0.05576
Firmness	8	93701063	94696012	179	0.05559
Firmness	19	32754596	33752903	194	0.05557
Firmness	12	85455336	86455185	184	0.05534
Firmness	3	2308609	3302284	143	0.05472
Firmness	1	64266881	65247830	89	0.05458
Firmness	1	130499114	131494729	126	0.05445
Firmness	13	46113280	47091987	123	0.05414
Firmness	22	14770852	15755815	85	0.05407
Firmness	11	62957800	63953518	70	0.05405
Firmness	7	45479479	46475842	80	0.05368
Firmness	8	38439514	39434807	81	0.05357
Firmness	11	30329219	31321669	67	0.0535
Firmness	3	20700494	21693808	148	0.05326
Firmness	18	35235480	36203404	208	0.05318
Firmness	14	23458034	24452175	97	0.05299
Firmness	11	74853070	75826371	75	0.0528
Firmness	10	79435768	80433411	107	0.05278
Firmness	1	148450228	149443669	126	0.05275
Firmness	5	68293598	69233867	68	0.0525
Firmness	20	64948571	65880316	57	0.0524
Firmness	29	48496147	49494757	107	0.05204
Firmness	2	94069530	95066006	134	0.05192
Firmness	11	80692645	81671201	60	0.0519
Firmness	20	276091	1267994	115	0.05183
Firmness	8	103791666	104787250	99	0.05093
Firmness	8	7257801	8246905	139	0.05044
Firmness	13	27041303	28034246	126	0.05037
Firmness	9	68924320	69888949	71	0.05031
Firmness	3	22833301	23826909	165	0.04982
Firmness	28	698086	1697721	101	0.04978
Firmness	18	42597711	43597221	143	0.04968
Firmness	24	59186375	60176845	86	0.04948
Firmness	9	36993681	37990154	89	0.04937
Firmness	22	50007315	51006341	529	0.04921
Firmness	15	24623682	25618232	149	0.04895
Firmness	19	39131233	40129788	185	0.0489
Firmness	10	84062557	85059376	132	0.04866
Firmness	21	33522288	34512545	178	0.04866
Firmness	3	53793174	54781990	266	0.04858
Firmness	3	111568058	112562707	131	0.04858
Firmness	10	864220	1860881	169	0.04832
Firmness	29	21909176	22836272	55	0.04829
Firmness	25	7636340	8635976	136	0.0478
Firmness	6	88343415	89324677	114	0.0474
Firmness	7	6161498	7152593	196	0.04725
Firmness	18	7716840	8716520	123	0.04706
Firmness	13	72669225	73660725	173	0.04692
Firmness	18	4117718	5105059	63	0.04686
Firmness	20	21064209	22063725	121	0.04669
Firmness	15	75671867	76671101	152	0.04655
Firmness	28	25832947	26829834	112	0.04645
Firmness	7	38298547	39290510	195	0.04604
Firmness	8	1774604	2772201	140	0.04599
Firmness	5	31275206	32259633	141	0.04575
Firmness	14	29725345	30723090	112	0.04544
Firmness	9	102795532	103771813	67	0.04541
Firmness	14	6768594	7764479	134	0.04533
Firmness	3	81023951	82012971	75	0.04532
Firmness	17	53088389	54086043	200	0.04521
Firmness	15	65736591	66700377	76	0.04494
Firmness	5	64731496	65723606	111	0.04469
Firmness	2	6448930	7420154	123	0.04465
Firmness	24	8489638	9465803	123	0.04457
Firmness	12	74570950	75566613	126	0.04441
Firmness	26	33797697	34791813	161	0.04441
Firmness	23	9747124	10740148	163	0.04432
Firmness	19	22729502	23715522	212	0.04393
Firmness	17	4224419	5206400	55	0.04385
Firmness	19	28053127	29048376	124	0.04378
Firmness	7	79885606	80841405	102	0.04371
Firmness	18	21483055	22476099	84	0.04359
Firmness	1	68286354	69283631	105	0.04356
Firmness	14	9222879	10213253	113	0.04338
Firmness	24	42659099	43641805	133	0.04316
Firmness	3	73031262	74027124	67	0.04304
Firmness	21	26723605	27714462	192	0.0429
Firmness	21	44661155	45659155	164	0.04285
Firmness	11	38066071	39002811	46	0.04283
Firmness	15	50354219	51352557	339	0.04278
Firmness	11	28796346	29793361	77	0.04259
Firmness	3	49406955	50402498	148	0.04238
Firmness	15	60233875	61231779	126	0.04236
Firmness	6	48536248	49530294	71	0.04206
Firmness	21	22301508	23300454	220	0.04205
Firmness	23	23922258	24905878	182	0.04203
Firmness	1	1375316	2339054	128	0.04159
Firmness	14	41854225	42826258	115	0.04138
Firmness	29	36735802	37726456	172	0.04114
Firmness	3	104703193	105691182	101	0.04096
Firmness	17	39983384	40973643	137	0.04085
Firmness	18	1613064	2583309	157	0.04051
Firmness	28	5261539	6259649	95	0.04044
Firmness	17	44212450	45211961	205	0.04037
Firmness	24	23119303	24113010	128	0.0402
Firmness	9	14766811	15766008	89	0.03998
Firmness	2	9152408	10149947	120	0.0399
Firmness	7	3785573	4780244	252	0.03977
Firmness	16	37030433	38026491	191	0.0397
Firmness	27	21062644	22057349	115	0.03966
Firmness	22	12413702	13388962	167	0.03953
Firmness	18	58760313	59754582	164	0.0394
Firmness	23	47110504	48106358	119	0.03938
Firmness	4	10318042	11312507	90	0.03937
Firmness	23	26399552	27399315	513	0.0389
Firmness	22	48019237	49013453	323	0.03878
Firmness	18	33111420	34008640	62	0.03875
Firmness	13	59361019	60301099	150	0.03873
Firmness	12	32973887	33968986	167	0.03871
Firmness	8	26353681	27255500	48	0.03864
Firmness	9	67354310	68334746	89	0.0385
Firmness	6	110627968	111626490	162	0.03829
Firmness	13	47284141	48259946	79	0.03823
Firmness	5	84405311	85384506	66	0.03818
Firmness	14	26759764	27756210	47	0.03814
Firmness	28	35428213	36413197	113	0.03812
Firmness	3	27942832	28884413	55	0.0381
Firmness	6	102497045	103490470	188	0.03808
Firmness	8	84845717	85845510	151	0.03793
Firmness	11	101262028	102255307	156	0.03783
Firmness	5	60049659	61042207	102	0.0378
Firmness	17	51369492	52363531	161	0.03773
Firmness	24	25322303	26321370	122	0.03771
Firmness	1	121967786	122959043	90	0.03707
Firmness	1	55868620	56861322	82	0.03705
Firmness	6	40577291	41569139	106	0.03698
Firmness	18	18436206	19428989	99	0.03687
Firmness	2	13426245	14420711	49	0.03681
Firmness	1	96778564	97729943	119	0.03668
Firmness	14	15612446	16609068	111	0.03657
Firmness	1	70101852	71092741	128	0.03652
Firmness	21	50032491	51025600	109	0.03632
Firmness	7	30036916	31015807	52	0.0363
Firmness	22	6741201	7734995	110	0.03629
Firmness	7	49861849	50834900	89	0.03626
Firmness	8	65862116	66852814	170	0.03624
Firmness	10	81204586	82182455	92	0.03602
Firmness	2	126267433	127264913	347	0.03582
Firmness	13	2079650	3072500	91	0.03576
Firmness	14	1309695	2282659	126	0.03575
Firmness	10	11594710	12593002	159	0.03569
Firmness	26	50913530	51911589	99	0.03563
Firmness	15	15188650	16181648	95	0.0356
Firmness	7	14335410	15323874	360	0.03549
Firmness	27	39609607	40594311	56	0.03543
Firmness	10	61347219	62338343	95	0.03523
Firmness	5	39648919	40646293	91	0.03511
Firmness	11	6552226	7504025	136	0.03507
Firmness	6	36252673	37237890	116	0.03498
Firmness	15	55994725	56993725	184	0.03492
Firmness	16	51127255	52123877	277	0.03447
Firmness	29	11968935	12927085	91	0.03442
Firmness	4	28552591	29499983	49	0.03435
Firmness	1	44441867	45426382	91	0.03425
Firmness	5	82047522	82987594	112	0.03422
Firmness	21	28917960	29854579	56	0.03421
Firmness	4	85569413	86568689	72	0.03413
Firmness	18	36768945	37762971	145	0.03413
Firmness	9	80886718	81875163	104	0.03406
Firmness	10	66888577	67880969	94	0.03392
Firmness	15	83296970	84232826	133	0.03382
Firmness	23	45804900	46778964	77	0.03364
Firmness	23	39148251	40129173	176	0.0335
Firmness	6	21271648	22265776	171	0.03334
Firmness	10	70592761	71589678	64	0.03324
Firmness	8	99197740	100128928	82	0.0332
Firmness	16	62047663	63047491	80	0.03317
Firmness	1	95219413	96175345	105	0.03316
Firmness	6	90272102	91266874	127	0.03315
Firmness	3	109415100	110405812	171	0.03302
Firmness	6	91606328	92604429	127	0.03284
Firmness	25	22092120	23011633	141	0.03283
Firmness	15	5057231	6040110	130	0.03276
Firmness	17	1185044	2173160	34	0.03262
Firmness	3	60644475	61642413	105	0.03256
Firmness	22	58420212	59413554	218	0.03247
Firmness	4	111718514	112718139	180	0.03229
Firmness	15	76675220	77662518	228	0.03228
Firmness	11	59820350	60807905	87	0.03206
Firmness	17	67054977	68054684	63	0.03188
Firmness	2	135091731	136067580	212	0.03185
Firmness	24	36928885	37927609	96	0.03183
Firmness	28	29067277	30041735	191	0.03181
Firmness	15	46590093	47581177	308	0.0318
Firmness	23	21609724	22583782	113	0.03175
Firmness	20	12129575	13006042	56	0.03155
Firmness	27	33017742	34009369	162	0.03146
Firmness	5	34876027	35861426	37	0.03138
Firmness	29	28759876	29755201	136	0.03133
Firmness	3	21753741	22749164	113	0.03119
Firmness	14	79091430	80066992	99	0.03108
Firmness	11	32766346	33718317	26	0.03098
Firmness	3	107516068	108457401	147	0.03095
Firmness	12	29873003	30864863	149	0.03056
Firmness	13	34499480	35490942	78	0.03033
Firmness	2	11284758	12272117	105	0.03029
Firmness	28	3634072	4624751	97	0.02967
Firmness	4	1620950	2608142	69	0.02961
Firmness	7	448436	1444814	124	0.02944
Firmness	28	14879350	15877217	83	0.02939
Firmness	4	91812003	92811446	131	0.02919
Firmness	26	2306877	3276739	72	0.02919
Firmness	8	61610391	62593093	159	0.02916
Firmness	29	37942888	38939869	255	0.02911
Firmness	18	16053631	17033411	74	0.02909
Firmness	21	58486214	59483270	159	0.02899
Firmness	1	53144517	54138907	91	0.02896
Firmness	20	6497687	7493618	71	0.02881
Firmness	4	112749294	113748774	275	0.0287
Firmness	8	9515581	10485380	84	0.02868
Firmness	11	34687147	35682469	45	0.02862
Firmness	22	43008145	44003252	166	0.02858
Firmness	3	10719609	11716760	310	0.02853
Firmness	10	72230227	73229107	60	0.02852
Firmness	12	73501954	74495236	122	0.0283
Firmness	20	1491282	2487025	109	0.02816
Firmness	4	65480216	66450856	94	0.02806
Firmness	19	20794932	21777851	147	0.02798
Firmness	10	44905041	45891994	113	0.02786
Firmness	7	91258145	92251794	89	0.02784
Firmness	15	25661011	26660054	121	0.02771
Firmness	23	17597920	18583054	133	0.02768
Firmness	4	114775710	115745729	59	0.02766
Firmness	26	39215562	40165265	102	0.02761
Firmness	10	30064828	31056231	61	0.0274
Firmness	25	18083842	19081516	121	0.02731
Firmness	10	73661032	74625305	50	0.02726
Firmness	13	74780140	75778518	110	0.02699
Firmness	16	59296512	60287874	83	0.02698
Firmness	3	58248421	59247888	164	0.02693
Firmness	1	92034230	93029585	70	0.02692
Firmness	19	35587245	36586555	245	0.02673
Firmness	13	70129788	71124566	121	0.02665
Firmness	9	31424768	32422804	50	0.02663
Firmness	4	32891614	33823601	102	0.02659
Firmness	8	30971010	31970159	51	0.02658
Firmness	8	78360321	79330207	40	0.02647
Firmness	19	48748482	49744592	93	0.02638
Firmness	17	5574496	6570957	71	0.02629
Firmness	11	36051138	37046954	69	0.02627
Firmness	5	63558436	64516431	80	0.02608
Firmness	3	85191313	86188268	88	0.02598
Firmness	14	54140436	55124224	127	0.02598
Firmness	11	86020099	86994494	107	0.02594
Firmness	5	91126569	92092821	60	0.02588
Firmness	4	11712883	12679653	77	0.02584
Firmness	14	71962685	72944727	59	0.02582
Firmness	15	53933637	54919401	186	0.02569
Firmness	16	76731087	77728881	86	0.02566
Firmness	23	31758653	32754789	191	0.02562
Firmness	11	67828338	68787390	79	0.02536
Firmness	23	6283920	7272716	140	0.02535
Firmness	4	3830389	4826559	115	0.02526
Firmness	23	3877718	4867274	49	0.02509
Firmness	13	17180901	18167455	198	0.02504
Firmness	20	26829210	27828569	111	0.02494
Firmness	11	19556739	20535470	79	0.02487
Firmness	3	25685682	26653670	108	0.02456
Firmness	16	24246603	25245489	117	0.02443
Firmness	8	50161920	51154076	57	0.02442
Firmness	10	82596322	83591718	49	0.02437
Firmness	16	66956956	67948478	178	0.02436
Firmness	19	17702539	18693243	143	0.02424
Firmness	6	97426169	98424812	143	0.02423
Firmness	2	132887854	133878448	169	0.02412
Firmness	7	22186080	23180650	102	0.0241
Firmness	9	23094631	24093425	105	0.02406
Firmness	20	62028780	63009919	75	0.02393
Firmness	11	104734562	105692412	86	0.02376
Firmness	9	72186135	73185420	43	0.02362
Firmness	3	89072568	90028482	75	0.02358
Firmness	7	61965719	62942190	211	0.02357
Firmness	15	42940145	43939791	142	0.02356
Firmness	7	90231893	91219793	190	0.02352
Firmness	16	70580561	71549790	101	0.02344
Firmness	5	45624646	46623092	29	0.02336
Firmness	1	81595570	82587381	85	0.02323
Firmness	8	98084591	99033891	81	0.02313
Firmness	26	34829732	35826049	56	0.0231
Firmness	10	4135431	5132035	80	0.02307
Firmness	6	83890751	84880897	147	0.02305
Firmness	24	32530759	33523693	167	0.02273
Firmness	26	42822172	43808352	55	0.02271
Firmness	8	57633078	58573810	50	0.02242
Firmness	11	102455000	103419923	148	0.02232
Firmness	2	121368224	122365447	148	0.02216
Firmness	8	33642285	34615024	23	0.02215
Firmness	7	16677887	17675996	239	0.02213
Firmness	9	40559500	41524007	111	0.02211
Firmness	24	39931346	40915803	76	0.0221
Firmness	5	44120251	45110909	95	0.02208
Firmness	1	99998320	100962557	38	0.02194
Firmness	14	62051490	62960532	128	0.02191
Firmness	1	126428831	127398361	92	0.02183
Firmness	13	44588515	45580238	65	0.02178
Firmness	6	14769198	15769093	161	0.02177
Firmness	1	157099124	158084578	180	0.02169
Firmness	19	50838402	51815015	291	0.02162
Firmness	23	32888068	33804297	148	0.02153
Firmness	21	45899375	46893763	119	0.02145
Firmness	11	73133275	74132807	109	0.0214
Firmness	15	21710176	22688632	156	0.0214
Firmness	3	18281811	19270701	150	0.02117
Firmness	23	12208427	13200681	67	0.02112
Firmness	29	45917979	46917621	119	0.02107
Firmness	13	52319664	53248957	125	0.02096
Firmness	1	80034786	81032755	104	0.02094
Firmness	10	101648908	102640813	98	0.02091
Firmness	2	84359314	85357533	120	0.02084
Firmness	14	69477599	70473764	97	0.02078
Firmness	2	128494033	129485120	184	0.02075
Firmness	4	94868873	95866589	71	0.02075
Firmness	17	9745679	10740276	47	0.02075
Firmness	10	16923275	17894821	57	0.02061
Firmness	8	22813254	23784762	88	0.02059
Firmness	20	2965728	3899524	61	0.02043
Firmness	4	102115711	103081003	81	0.02039
Firmness	7	23917863	24917431	77	0.0203
Firmness	5	70817282	71808773	89	0.02026
Firmness	11	91988020	92985304	43	0.02022
Firmness	6	69595713	70594896	48	0.02018
Firmness	22	55737686	56727268	142	0.02016
Firmness	28	26943638	27941916	100	0.02011
Firmness	20	19882325	20880571	28	0.01996
Firmness	26	23361	1015261	52	0.01995
Firmness	8	63204169	64201804	174	0.01994
Firmness	10	25466302	26461374	238	0.01991
Firmness	15	34908814	35879437	120	0.01991
Firmness	6	24801586	25782545	116	0.01987
Firmness	5	87669689	88664970	70	0.01981
Firmness	10	36789688	37787920	265	0.01977
Firmness	14	3947531	4935183	157	0.01965
Firmness	4	24416098	25405677	76	0.01943
Firmness	9	63787252	64784486	37	0.01942
Firmness	13	37010693	38009286	92	0.01928
Firmness	24	29766863	30756121	41	0.01919
Firmness	13	11983308	12982703	82	0.01907
Firmness	5	79808128	80801570	82	0.01895
Firmness	20	14687669	15596406	31	0.01893
Firmness	21	25189549	26183273	95	0.01888
Firmness	25	39834836	40823967	89	0.01865
Firmness	4	93270718	94256808	97	0.01864
Firmness	6	108283978	109260011	57	0.01863
Firmness	16	18473610	19436329	87	0.01833
Firmness	28	40622570	41616567	79	0.01828
Firmness	3	24315977	25314410	82	0.01825
Firmness	7	60763447	61760840	169	0.01822
Firmness	23	13368504	14365537	61	0.01801
Firmness	27	28530567	29388307	64	0.01797
Firmness	20	41005245	41990636	137	0.01796
Firmness	20	58428304	59422891	91	0.01792
Firmness	3	47941164	48939822	143	0.01785
Firmness	5	36600359	37590897	71	0.01785
Firmness	11	42850016	43847557	41	0.01783
Firmness	3	12149730	13143231	158	0.01782
Firmness	15	31576348	32500733	86	0.01779
Firmness	1	101439941	102402908	46	0.01777
Firmness	11	58468495	59423113	17	0.0177
Firmness	18	22981507	23973124	71	0.01761
Firmness	16	55736428	56711057	64	0.01752
Firmness	24	19844786	20831872	40	0.01752
Firmness	9	94820393	95807573	93	0.01748
Firmness	26	13893528	14892748	171	0.01744
Firmness	15	73204929	74196793	81	0.01743
Firmness	25	15153613	16148690	53	0.01742
Firmness	3	110565298	111564491	81	0.01737
Firmness	24	60542690	61537615	72	0.01731
Firmness	4	70392367	71342371	64	0.01727
Firmness	9	47477519	48441405	102	0.01727
Firmness	29	9809519	10808265	54	0.01726
Firmness	7	4982334	5980768	283	0.01722
Firmness	16	239784	1189722	169	0.01715
Firmness	10	91775180	92773121	60	0.0171
Firmness	18	5833145	6830147	94	0.01707
Firmness	4	72684046	73677463	107	0.01697
Firmness	1	2749367	3687775	90	0.01696
Firmness	9	52496425	53435870	46	0.01692
Firmness	13	22127638	23115789	55	0.0169
Firmness	22	21110136	22074962	72	0.01682
Firmness	12	53828650	54821403	122	0.01678
Firmness	25	33613493	34611366	208	0.01676
Firmness	4	61781138	62775429	54	0.0167
Firmness	23	10788276	11708957	98	0.01661
Firmness	6	45192872	46173294	53	0.01648
Firmness	17	15707423	16705870	34	0.01648
Firmness	8	110293220	111288014	183	0.01647
Firmness	20	35087221	36085788	99	0.01646
Firmness	7	52943629	53909229	73	0.01631
Firmness	22	34666340	35592531	91	0.01631
Firmness	5	93441439	94437155	67	0.01629
Firmness	10	21744196	22732002	168	0.01627
Firmness	28	18280972	19216936	38	0.01624
Firmness	17	34852551	35827456	70	0.01617
Firmness	3	83149911	84148683	62	0.01616
Firmness	3	94200306	95179113	96	0.01614
Firmness	1	73172338	74167956	60	0.01613
Firmness	23	25060263	25984486	309	0.01612
Firmness	14	5746423	6735610	120	0.01611
Firmness	26	22348305	23340674	171	0.01607
Firmness	7	108325698	109313692	140	0.01602
Firmness	7	48755566	49744613	70	0.01597
Firmness	4	57775107	58772842	63	0.01596
Firmness	20	38924637	39910970	101	0.01594
Firmness	4	15372082	16338127	61	0.01593
Firmness	9	83534942	84533504	87	0.01592
Firmness	2	130153168	131153079	137	0.01568
Firmness	11	44928962	45919876	44	0.01562
Firmness	3	97507689	98498030	44	0.01561
Firmness	4	19522443	20486642	97	0.01555
Firmness	10	18655010	19605083	109	0.0155
Firmness	8	70788229	71762251	72	0.01547
Firmness	2	131835359	132818872	157	0.01541
Firmness	10	99880502	100857618	79	0.01541
Firmness	23	8583237	9568207	148	0.01536
Firmness	2	719915	1716194	159	0.01534
Firmness	2	4023915	4989259	123	0.01525
Firmness	8	47369613	48359590	35	0.01524
Firmness	21	59541766	60531761	83	0.01515
Firmness	7	95746505	96621329	118	0.01513
Firmness	14	32563679	33558283	122	0.01512
Firmness	9	21370823	22368871	68	0.01509
Firmness	28	30779641	31774035	52	0.01504
Firmness	9	8652106	9651025	57	0.01499
Firmness	9	4508508	5504954	14	0.01489
Firmness	27	35824524	36779992	56	0.01478
Firmness	26	8598303	9565199	54	0.01474
Firmness	1	18679090	19650916	44	0.01464
Firmness	23	51335705	52327109	58	0.01461
Firmness	22	59704985	60677392	140	0.0146
Firmness	10	50807033	51787726	99	0.01455
Firmness	10	37791577	38750464	157	0.01454
Firmness	21	41216699	42137946	87	0.01453
Firmness	28	7136897	8105292	80	0.01448
Firmness	12	64111986	65106187	118	0.01445
Firmness	24	38072783	39046506	34	0.01445
Firmness	16	64568256	65540648	79	0.01435
Firmness	8	39541170	40518213	50	0.01433
Firmness	5	58995610	59961131	158	0.01432
Firmness	9	349852	1344974	36	0.01431
Firmness	5	94989811	95984058	77	0.01428
Firmness	3	50773675	51755409	58	0.01425
Firmness	20	17669293	18638693	46	0.01425
Firmness	16	25514591	26502393	110	0.01424
Firmness	1	8932783	9913900	31	0.01422
Firmness	15	62456943	63417531	51	0.01406
Firmness	17	14115650	15093296	130	0.01404
Firmness	10	63399569	64389748	65	0.01395
Firmness	3	1306492	2300567	88	0.01393
Firmness	13	71487510	72487250	65	0.01393
Firmness	8	8377201	9363281	69	0.01386
Firmness	16	46732076	47602758	135	0.01382
Firmness	5	96434149	97434109	93	0.01374
Firmness	25	38734410	39726026	109	0.01365
Firmness	5	75086818	76036505	131	0.01359
Firmness	10	31539600	32494567	27	0.01359
Firmness	14	63719743	64694889	95	0.01354
Firmness	23	20233201	21178953	71	0.01349
Firmness	2	118036534	119031008	147	0.01339
Firmness	20	66451237	67405972	38	0.01335
Firmness	6	34714757	35693542	54	0.01333
Firmness	1	22568717	23554870	36	0.0133
Firmness	19	7652383	8650449	154	0.01325
Firmness	13	41018688	41984283	47	0.01324
Firmness	1	136869385	137867533	87	0.01323
Firmness	10	57950849	58950834	130	0.01315
Firmness	10	86543861	87518015	84	0.01313
Firmness	16	73464063	74411870	86	0.01312
Firmness	29	16200746	17152211	17	0.01312
Firmness	8	68950746	69936815	168	0.01308
Firmness	3	7221598	8215698	103	0.01306
Firmness	26	18612818	19538267	201	0.01304
Firmness	17	41969506	42962612	28	0.01298
Firmness	17	57911348	58902969	80	0.01297
Firmness	6	113783989	114773472	127	0.01287
Firmness	7	68437610	69432162	153	0.01285
Firmness	20	63557965	64522929	36	0.01283
Firmness	2	29836935	30830973	108	0.01281
Firmness	6	66214766	67208179	77	0.0128
Firmness	10	35615224	36587213	201	0.01279
Firmness	29	18272254	19237651	67	0.01276
Firmness	10	89039243	90001877	73	0.01268
Firmness	6	30037311	31026460	34	0.01264
Firmness	1	51479275	52459222	40	0.0126
Firmness	4	25666737	26648480	42	0.01258
Firmness	2	44341613	45279148	131	0.0125
Firmness	1	36843936	37783673	70	0.01249
Firmness	22	51832685	52816242	251	0.01249
Firmness	13	23392098	24385273	49	0.01246
Firmness	22	18825029	19804932	27	0.01242
Firmness	12	35580388	36570901	141	0.01236
Firmness	2	97724979	98711224	79	0.01227
Firmness	4	43834378	44832235	96	0.01225
Firmness	2	42626098	43617603	29	0.01224
Firmness	13	30754210	31736295	75	0.01215
Firmness	8	25332577	26211730	29	0.01212
Firmness	8	37024162	38000774	35	0.0121
Firmness	16	78483462	79472405	82	0.01207
Firmness	4	76522827	77504265	184	0.01203
Firmness	5	9764477	10735672	99	0.01202
Firmness	26	32652937	33651882	63	0.01201
Firmness	29	878753	1844567	93	0.01193
Firmness	15	67007053	67999770	29	0.01186
Firmness	23	50308233	51265442	132	0.01184
Firmness	14	2345260	3336128	101	0.01183
Firmness	2	55270264	56256033	66	0.01182
Firmness	5	5493169	6477926	70	0.01182
Firmness	19	12847641	13847425	123	0.01178
Firmness	9	50322739	51310266	49	0.01174
Firmness	10	14492712	15492320	76	0.01166
Firmness	21	31387847	32352419	60	0.01159
Firmness	13	224820	1087118	60	0.01156
Firmness	14	81217415	82213343	80	0.01156
Firmness	9	79141564	80058818	40	0.01155
Firmness	10	6501098	7479355	109	0.01145
Firmness	4	117376806	118361135	53	0.01141
Firmness	1	24336810	25331559	32	0.01133
Firmness	26	6318084	7242228	24	0.01133
Firmness	17	55315603	56270439	106	0.01132
Firmness	1	10473341	11472285	41	0.01129
Firmness	3	77599781	78583612	74	0.01128
Firmness	10	43849631	44848349	81	0.01127
Firmness	17	11605402	12604811	56	0.01127
Firmness	17	24295959	25291679	61	0.01127
Firmness	9	100427604	101422378	45	0.01125
Firmness	2	85361836	86305851	84	0.01124
Firmness	16	43379741	44354906	121	0.01123
Firmness	2	102953390	103931933	94	0.01116
Firmness	7	26659335	27638200	92	0.01116
Firmness	16	40652528	41621678	80	0.01115
Firmness	17	46005257	46968760	62	0.01114
Firmness	23	42442728	43432395	75	0.01113
Firmness	12	12333150	13331631	56	0.01111
Firmness	7	17706990	18706278	216	0.01108
Firmness	8	5899008	6884117	29	0.01108
Firmness	18	8945538	9939659	37	0.01097
Firmness	1	108694134	109677938	61	0.01096
Firmness	20	13442360	14411918	61	0.01095
Firmness	8	55458002	56422636	39	0.01091
Firmness	15	40870084	41870011	40	0.01091
Firmness	25	31688267	32686437	66	0.01082
Firmness	7	47252288	48190690	64	0.01074
Firmness	22	38617876	39598542	72	0.01071
Firmness	3	115540392	116528360	51	0.01067
Firmness	7	56804927	57802885	72	0.01063
Firmness	11	61812845	62811507	39	0.0106
Firmness	22	5182024	6180890	50	0.01055
Firmness	29	23955280	24871239	56	0.01054
Firmness	6	68294406	69259921	70	0.01053
Firmness	28	32428639	33421309	60	0.01053
Firmness	4	74779812	75719772	70	0.01046
Firmness	4	98788997	99751574	148	0.01042
Firmness	7	101647205	102635500	103	0.01037
Firmness	1	67120144	68110104	66	0.01034
Firmness	4	37083351	38051191	60	0.01032
Firmness	10	90158263	91074682	22	0.01032
Firmness	27	41466640	42464197	41	0.01031
Firmness	28	20915530	21881345	13	0.01028
Firmness	1	85817698	86805687	50	0.01027
Firmness	2	38136884	39072233	58	0.01027
Firmness	7	58883773	59880943	85	0.01027
Firmness	10	13082999	14082746	82	0.01023
Firmness	12	51825627	52808392	92	0.0102
Firmness	16	49035594	50033380	120	0.01019
Firmness	3	29246068	30230885	108	0.01017
Firmness	1	129316447	130269306	63	0.01014
Firmness	2	95979209	96960554	106	0.01012
Firmness	10	2984526	3983761	33	0.01012
Firmness	4	60310470	61270873	68	0.01009
Firmness	13	54635372	55540693	119	0.01005
Firmness	6	80835226	81834490	22	0.00995
Firmness	13	6614129	7604404	52	0.00992
Firmness	29	31875920	32855893	62	0.0099
Firmness	10	7787505	8778211	92	0.00985
Firmness	9	1749674	2716966	18	0.00983
Firmness	9	24419634	25401343	39	0.00982
Firmness	14	76996654	77989698	97	0.00982
Firmness	26	20899117	21895317	183	0.00978
Firmness	5	3973311	4934845	69	0.00976
Firmness	15	19732904	20703763	48	0.00967
Firmness	11	55198445	56190217	18	0.00965
Firmness	5	6775069	7680316	41	0.00963
Firmness	26	30430578	31396805	82	0.00962
Firmness	2	21997717	22954024	61	0.00961
Firmness	8	80659414	81653918	63	0.00959
Firmness	15	607989	1601992	129	0.00959
Firmness	13	3683893	4669307	50	0.00957
Firmness	7	37214884	38201291	88	0.00956
Firmness	7	7413655	8408003	277	0.00955
Firmness	16	45179465	46129840	65	0.00947
Firmness	18	14988179	15959442	84	0.00947
Firmness	5	50937473	51924120	51	0.00931
Firmness	7	2337169	3285087	159	0.00924
Firmness	16	4119485	5098551	218	0.00923
Firmness	17	18226415	19218048	56	0.00919
Firmness	27	38207400	39140091	44	0.00915
Firmness	10	28691096	29688862	82	0.00914
Firmness	2	91140961	92137448	111	0.00909
Firmness	4	55119203	56091771	50	0.00909
Firmness	11	14164478	15157418	107	0.00907
Firmness	3	65698705	66691084	57	0.00903
Firmness	6	116746480	117745699	179	0.00902
Firmness	6	93796845	94754442	55	0.00899
Firmness	11	23960426	24958975	40	0.00898
Firmness	9	92719513	93613642	16	0.00895
Firmness	28	22661778	23653465	24	0.00894
Firmness	1	40748287	41697952	28	0.00889
Firmness	28	10244955	11234652	43	0.00885
Firmness	6	32127567	33117266	21	0.00882
Firmness	12	23284063	24283910	74	0.0088
Firmness	24	34997301	35972031	81	0.00878
Firmness	6	115670310	116669816	174	0.00877
Firmness	28	11404615	12361168	16	0.00872
Firmness	11	21046270	22041494	74	0.00869
Firmness	24	53326659	54306054	70	0.00863
Firmness	20	7760971	8745588	58	0.00862
Firmness	27	5411719	6411010	151	0.00859
Firmness	13	9814227	10810362	96	0.00857
Firmness	1	49762136	50745174	36	0.00856
Firmness	10	75136041	76116448	42	0.00855
Firmness	15	74615581	75547780	39	0.00855
Firmness	23	34326788	35297329	125	0.00851
Firmness	9	90513278	91503109	40	0.0085
Firmness	19	30610687	31604367	62	0.00849
Firmness	12	28848398	29846880	100	0.00845
Firmness	6	56451869	57429763	71	0.00844
Firmness	1	97878133	98873928	30	0.0084
Firmness	13	19592035	20573826	63	0.00838
Firmness	3	17127481	18110247	109	0.00833
Firmness	25	9532	991491	253	0.00833
Firmness	17	50138736	51129922	77	0.00832
Firmness	22	22907490	23906888	44	0.00831
Firmness	2	24914006	25901033	72	0.0083
Firmness	2	64606781	65602756	61	0.00829
Firmness	5	116812286	117735828	45	0.00829
Firmness	9	42811633	43679905	74	0.00825
Firmness	24	45446505	46441868	117	0.00823
Firmness	1	120092849	121089659	21	0.00816
Firmness	5	61761132	62758079	23	0.00816
Firmness	22	692417	1667075	67	0.00816
Firmness	23	44755466	45689540	87	0.00816
Firmness	20	37529317	38520161	95	0.00815
Firmness	14	16636757	17614936	48	0.00814
Firmness	6	1624657	2624036	46	0.00812
Firmness	4	53169931	54130613	24	0.00809
Firmness	4	39978611	40968486	61	0.00804
Firmness	18	2806804	3769740	79	0.00804
Firmness	18	41475285	42460595	39	0.00803
Firmness	4	5843378	6766553	29	0.008
Firmness	1	135468921	136462988	97	0.00799
Firmness	1	58000696	58991146	160	0.00798
Firmness	2	14793347	15765333	50	0.00797
Firmness	21	68743664	69739335	155	0.00796
Firmness	2	59451829	60302995	42	0.00788
Firmness	7	65667583	66665180	79	0.00786
Firmness	10	69037658	70013138	59	0.00785
Firmness	15	51360550	52354402	316	0.00783
Firmness	29	2748677	3742448	33	0.0078
Firmness	8	48734855	49711360	47	0.00779
Firmness	2	79513312	80512878	59	0.00777
Firmness	16	23133846	24131790	85	0.00776
Firmness	21	995360	1960144	36	0.0077
Firmness	8	88190043	89187309	67	0.00768
Firmness	12	10545745	11509665	89	0.00768
Firmness	15	37848513	38812131	76	0.00768
Firmness	17	8012177	8996555	22	0.00768
Firmness	9	74148751	75137011	76	0.00767
Firmness	28	23684348	24680302	42	0.00767
Firmness	4	88044184	89037979	71	0.00765
Firmness	21	65003612	65997303	89	0.00764
Firmness	6	5768625	6723725	89	0.00762
Firmness	13	33440771	34439087	54	0.00762
Firmness	8	86533099	87523043	36	0.00758
Firmness	11	95480689	96479338	85	0.00758
Firmness	17	103499	1099005	41	0.00757
Firmness	1	87315598	88218861	67	0.00754
Firmness	24	56851581	57847640	91	0.00752
Firmness	5	65817004	66816466	28	0.00751
Firmness	13	43164927	44095990	136	0.00749
Firmness	4	27536078	28452886	30	0.00746
Firmness	1	48335452	49314301	12	0.00745
Firmness	2	124734355	125708066	188	0.00741
Firmness	16	7291861	8281004	32	0.0074
Firmness	29	7198105	8146062	27	0.00735
Firmness	1	152245635	153225739	84	0.00733
Firmness	6	58895468	59875075	79	0.00733
Firmness	7	15346620	16344336	247	0.00728
Firmness	4	96946874	97943933	33	0.00723
Firmness	13	49634265	50611761	13	0.00722
Firmness	2	31019370	32006380	64	0.00719
Firmness	3	70460163	71431286	22	0.00719
Firmness	2	70594351	71545762	93	0.00718
Firmness	14	31534751	32533217	93	0.00718
Firmness	21	34556316	35388414	103	0.00718
Firmness	7	8430911	9426083	320	0.00716
Firmness	20	27957576	28941240	42	0.00713
Firmness	8	74218630	75217480	145	0.00711
Firmness	25	27966825	28933322	74	0.00711
Firmness	24	43950405	44941748	24	0.00708
Firmness	11	11844818	12721732	50	0.00705
Firmness	17	30746575	31735811	60	0.00704
Firmness	8	95099825	96095977	58	0.00702
Firmness	18	560842	1542897	85	0.00698
Firmness	24	24293597	25285191	53	0.00696
Firmness	2	75979949	76976290	42	0.00695
Firmness	25	24501550	25446240	104	0.00695
Firmness	5	41682610	42642755	41	0.00694
Firmness	9	28509168	29502305	73	0.00692
Firmness	1	103306203	104288464	16	0.00691
Firmness	22	46981263	47979753	85	0.0069
Firmness	3	66831121	67814048	46	0.00689
Firmness	13	18464162	19457766	25	0.00681
Firmness	6	16499196	17498903	52	0.00678
Firmness	1	45711700	46659142	105	0.00677
Firmness	4	21576904	22561170	24	0.00674
Firmness	11	39298167	40241594	14	0.00674
Firmness	26	10107261	11105440	114	0.00674
Firmness	8	35864640	36851180	26	0.00671
Firmness	3	54793228	55711961	71	0.00668
Firmness	8	91433146	92380877	44	0.00668
Firmness	16	65631580	66621373	70	0.00667
Firmness	22	53279742	54271229	129	0.00666
Firmness	1	109798464	110705045	42	0.00665
Firmness	9	54915897	55800075	17	0.00664
Firmness	13	32052196	33050765	65	0.00662
Firmness	9	56631176	57615068	34	0.00661
Firmness	26	16679384	17677380	141	0.00661
Firmness	5	1533449	2523144	26	0.0066
Firmness	1	34475008	35465226	47	0.00655
Firmness	16	1456618	2419919	156	0.00655
Firmness	1	6542647	7484829	72	0.00653
Firmness	13	15283229	16281604	78	0.00653
Firmness	17	48327547	49292573	23	0.00653
Firmness	5	73726928	74723910	170	0.00652
Firmness	10	42647775	43646702	147	0.00652
Firmness	22	10081251	11076440	125	0.00651
Firmness	6	44106074	45053450	60	0.00647
Firmness	6	112422122	113408728	96	0.00647
Firmness	16	32648863	33646932	53	0.00646
Firmness	8	60319529	61307211	52	0.00645
Firmness	15	3537009	4535971	29	0.00644
Firmness	20	25160596	26159432	50	0.00643
Firmness	1	139252029	140246815	68	0.00642
Firmness	3	40289092	41272262	52	0.00637
Firmness	5	77924177	78920694	83	0.00632
Firmness	20	31761800	32759554	47	0.00632
Firmness	8	76837065	77830657	73	0.0063
Firmness	5	49582813	50532635	28	0.00629
Firmness	9	7203881	8179992	19	0.00629
Firmness	8	15378460	16301254	23	0.00628
Firmness	13	77048230	78042294	149	0.00625
Firmness	11	41787260	42753023	13	0.0062
Firmness	24	17787911	18736462	14	0.00619
Firmness	6	55327944	56324432	38	0.00617
Firmness	1	111646038	112645464	82	0.00616
Firmness	1	141218192	142204443	95	0.00615
Firmness	6	82748886	83707538	60	0.00615
Firmness	27	24863857	25810495	51	0.00615
Firmness	1	71111824	72111785	102	0.00612
Firmness	7	70114332	71094251	43	0.00609
Firmness	7	93726307	94726082	53	0.00607
Firmness	3	68099406	69086951	30	0.00606
Firmness	8	12749771	13746531	16	0.00604
Firmness	5	88670286	89582449	71	0.00602
Firmness	16	29872039	30839358	110	0.00601
Firmness	3	5949598	6945746	53	0.006
Firmness	1	38203524	39125534	43	0.00597
Firmness	11	66728949	67713154	93	0.00596
Firmness	9	58798670	59744782	28	0.00593
Firmness	3	290684	1283306	84	0.00591
Firmness	14	25472332	26471249	36	0.00591
Firmness	17	20793776	21788850	22	0.0059
Firmness	28	38936504	39904605	54	0.00587
Firmness	4	45684638	46671853	70	0.00583
Firmness	5	89987166	90958521	25	0.00583
Firmness	7	63135132	64127142	20	0.00583
Firmness	21	66932880	67920240	122	0.00583
Firmness	17	54161647	55106092	97	0.00578
Firmness	3	87899373	88880347	23	0.00577
Firmness	11	96987477	97981382	42	0.00577
Firmness	12	24393658	25390440	60	0.00576
Firmness	6	86018907	87007077	78	0.00575
Firmness	12	20793279	21789904	115	0.00569
Firmness	14	14234844	15182377	47	0.00567
Firmness	15	6502176	7473102	64	0.00567
Firmness	1	28320522	29292436	23	0.00566
Firmness	10	53977675	54974121	79	0.00565
Firmness	13	57675812	58672362	69	0.00565
Firmness	9	97749602	98706126	25	0.00555
Firmness	16	38044679	39041046	78	0.00555
Firmness	10	67903272	68810925	40	0.00553
Firmness	22	54726266	55626326	69	0.0055
Firmness	22	56773540	57768569	98	0.0055
Firmness	1	83911211	84911107	43	0.00549
Firmness	2	8149483	9102802	27	0.00548
Firmness	10	19663335	20629073	41	0.00547
Firmness	27	43500768	44467639	25	0.00545
Firmness	3	76547634	77490058	46	0.00542
Firmness	14	74134874	75097166	37	0.00542
Firmness	7	109593703	110584521	71	0.00541
Firmness	21	13986534	14979865	46	0.00541
Firmness	24	31516727	32501370	34	0.00541
Firmness	2	62401089	63369652	35	0.00539
Firmness	23	148759	1065884	18	0.00536
Firmness	1	90828316	91758979	18	0.00528
Firmness	7	25492602	26481668	112	0.00528
Firmness	29	33127217	34073798	32	0.00528
Firmness	5	32294603	33204845	84	0.00526
Firmness	27	29729402	30694263	21	0.00525
Firmness	1	105422305	106420946	40	0.00523
Firmness	16	5994344	6971134	131	0.0052
Firmness	8	46053166	47039478	38	0.00518
Firmness	5	38531595	39494429	28	0.00517
Firmness	1	124014912	125012135	21	0.00516
Firmness	4	87015810	88001376	73	0.00515
Firmness	26	40283055	41276514	30	0.00515
Firmness	11	56318922	57302459	29	0.00514
Firmness	1	125402936	126374593	58	0.00513
Firmness	19	60025056	60925295	30	0.00511
Firmness	1	77745409	78737987	29	0.00508
Firmness	4	100496364	101418448	28	0.00508
Firmness	11	64576376	65529494	17	0.00507
Firmness	2	119900138	120888100	159	0.00506
Firmness	20	56645809	57587380	33	0.00506
Firmness	28	17238599	18200205	46	0.00506
Firmness	8	34772824	35760671	11	0.00503
Firmness	9	13708088	14705801	16	0.00501
Firmness	29	35393862	36388973	60	0.00501
Firmness	5	85732429	86709199	24	0.005
Firmness	21	53966176	54965984	97	0.005
Firmness	8	53370344	54359654	44	0.00499
Firmness	5	40666394	41601351	34	0.00496
Firmness	18	29016392	29971960	17	0.00494
Firmness	17	32288592	33274983	63	0.00493
Firmness	11	94182461	95171691	64	0.00489
Firmness	13	4729244	5655716	27	0.00487
Firmness	14	20622702	21596891	55	0.00483
Firmness	23	37424746	38403534	31	0.00483
Firmness	12	46095239	47085215	46	0.00478
Firmness	10	60300865	61262356	41	0.00477
Firmness	13	78534325	79532544	119	0.00477
Firmness	1	149673047	150670429	37	0.00474
Firmness	8	17834202	18833803	20	0.00474
Firmness	26	4804367	5749800	40	0.00474
Firmness	29	19849234	20836253	25	0.00472
Firmness	3	42410776	43403849	107	0.00471
Firmness	6	41578260	42444641	50	0.00471
Firmness	6	60481740	61446148	63	0.00471
Firmness	6	96280829	97255320	39	0.00471
Firmness	14	58433822	59381096	23	0.00469
Firmness	1	4777673	5771868	81	0.00467
Firmness	8	21236045	22202886	24	0.00463
Firmness	1	20149138	21136787	18	0.00456
Firmness	13	28301479	29292045	41	0.00456
Firmness	23	5060818	6029937	34	0.00455
Firmness	16	50101779	51101295	162	0.00454
Firmness	16	20930318	21900824	33	0.00449
Firmness	14	56925358	57863974	25	0.00448
Firmness	22	2111086	3107821	42	0.00445
Firmness	18	17130613	18112620	30	0.00444
Firmness	20	52984922	53936822	24	0.00444
Firmness	1	32469016	33398878	16	0.00441
Firmness	19	31737310	32677785	23	0.0044
Firmness	26	23727133	24724907	103	0.0044
Firmness	28	44852955	45834413	66	0.0044
Firmness	21	23617997	24566830	74	0.00439
Firmness	9	38833083	39813612	75	0.00438
Firmness	12	75596036	76559094	94	0.00436
Firmness	18	19730335	20614222	21	0.00436
Firmness	2	107426764	108359500	112	0.0043
Firmness	8	109228811	110225332	84	0.0043
Firmness	12	5017164	5994358	19	0.0043
Firmness	13	80626907	81610440	76	0.0043
Firmness	29	5913364	6756697	37	0.0043
Firmness	14	28047905	29039917	31	0.00428
Firmness	17	28397814	29365420	60	0.00427
Firmness	8	4803015	5783937	35	0.00424
Firmness	12	33991236	34989764	99	0.00424
Firmness	7	31147278	32071172	45	0.00422
Firmness	15	52723752	53719748	157	0.00421
Firmness	2	51140657	52128721	11	0.0042
Firmness	20	48686819	49613090	20	0.0042
Firmness	22	13606809	14554388	47	0.00419
Firmness	24	13883996	14872063	26	0.00419
Firmness	4	13216020	14137222	38	0.00418
Firmness	9	49028434	49994724	46	0.00416
Firmness	11	18353658	19338568	59	0.00416
Firmness	1	132176822	133119373	60	0.00414
Firmness	3	44189188	45135185	36	0.00414
Firmness	11	15174755	16153794	66	0.00414
Firmness	6	13108169	14103434	50	0.00413
Firmness	8	27454758	28433324	30	0.00413
Firmness	15	33505461	34488987	76	0.00412
Firmness	28	9190701	10157251	53	0.00411
Firmness	6	105060667	106054284	64	0.0041
Firmness	27	13292965	14288319	72	0.0041
Firmness	12	18236506	19211543	89	0.00409
Firmness	22	25340486	26281510	26	0.00409
Firmness	2	47657409	48576019	46	0.00408
Firmness	9	62780981	63764856	37	0.00408
Firmness	3	96136919	97083751	13	0.00406
Firmness	9	66269745	67208056	14	0.00405
Firmness	14	39640409	40565849	57	0.00405
Firmness	12	1955435	2954955	47	0.00403
Firmness	7	103114045	104068858	29	0.004
Firmness	8	104957259	105938652	43	0.00399
Firmness	14	66646221	67622514	39	0.00398
Firmness	11	49775602	50738874	32	0.00394
Firmness	26	7321764	8297007	20	0.00394
Firmness	4	59052090	59976143	24	0.00393
Firmness	12	305553	1294811	34	0.00393
Firmness	3	74166776	75163622	50	0.00391
Firmness	8	42308567	43213881	25	0.00391
Firmness	5	21497334	22491960	29	0.00385
Firmness	6	3004899	4002712	56	0.00384
Firmness	2	58260437	59233151	38	0.00383
Firmness	1	89404335	90398714	20	0.00382
Firmness	3	26731431	27665803	66	0.0038
Firmness	3	63529373	64525583	16	0.00379
Firmness	10	56152741	57132350	47	0.00379
Firmness	27	622508	1619238	86	0.00379
Firmness	5	92379543	93330057	14	0.00377
Firmness	3	86521920	87506222	39	0.00376
Firmness	10	94586967	95475139	14	0.00375
Firmness	11	22764816	23740579	16	0.00375
Firmness	11	31596336	32557680	13	0.00374
Firmness	20	11052153	12001911	22	0.00374
Firmness	28	1924353	2878755	43	0.00374
Firmness	6	67219728	68192608	97	0.00373
Firmness	25	12602191	13597245	69	0.00373
Firmness	4	51637285	52577963	37	0.00372
Firmness	21	63717522	64695785	55	0.00372
Firmness	8	29858859	30764114	18	0.00371
Firmness	12	80475837	81461384	14	0.00368
Firmness	24	28417928	29381622	44	0.00368
Firmness	6	64665326	65636995	23	0.00366
Firmness	11	83474997	84412949	19	0.00363
Firmness	13	38011063	38990824	95	0.00363
Firmness	1	117256297	118224022	46	0.00362
Firmness	15	68557133	69533006	14	0.00362
Firmness	21	7306271	8264956	59	0.00362
Firmness	24	33960776	34921944	59	0.00362
Firmness	4	41201498	42195534	15	0.00361
Firmness	12	15416051	16408837	102	0.00361
Firmness	4	16372283	17361813	22	0.0036
Firmness	9	41619514	42533639	47	0.00356
Firmness	15	58088147	59078974	35	0.00351
Firmness	27	3380537	4337778	15	0.00351
Firmness	8	72363747	73360271	69	0.0035
Firmness	20	60602486	61558977	15	0.0035
Firmness	1	21320241	22288779	25	0.00349
Firmness	1	75916023	76862840	59	0.00349
Firmness	7	100589754	101568757	35	0.00349
Firmness	17	19415531	20319856	25	0.00349
Firmness	6	28458802	29411596	33	0.00348
Firmness	5	443683	1432565	52	0.00347
Firmness	25	10494238	11466725	57	0.00347
Firmness	10	49694936	50673845	44	0.00346
Firmness	10	97013715	98001480	26	0.00346
Firmness	2	110218146	111214665	49	0.00344
Firmness	16	28797323	29741856	120	0.00342
Firmness	11	53569793	54566436	13	0.00341
Firmness	1	72127960	73125912	57	0.0034
Firmness	9	71182762	72147306	22	0.00339
Firmness	4	84546988	85529127	26	0.00338
Firmness	26	31488809	32479254	24	0.00338
Firmness	27	31616280	32541857	25	0.00337
Firmness	5	14136130	15128342	56	0.00335
Firmness	4	14321298	15320206	34	0.00334
Firmness	9	53536927	54522488	20	0.00331
Firmness	16	26603345	27591630	83	0.00331
Firmness	9	51449826	52424068	20	0.00329
Firmness	22	19930860	20896013	11	0.00327
Firmness	16	12372925	13358425	35	0.00326
Firmness	15	41899218	42890122	80	0.00325
Firmness	3	36276356	37209678	13	0.00319
Firmness	1	12248784	13205497	13	0.00317
Firmness	2	53217225	54198099	42	0.00316
Firmness	12	13631131	14620470	36	0.00315
Firmness	17	59692547	60684032	41	0.00315
Firmness	20	51084272	52058946	17	0.00313
Firmness	12	68852955	69830670	78	0.00312
Firmness	2	5214798	6189510	97	0.00311
Firmness	24	58045405	59044980	58	0.00311
Firmness	2	20725105	21719543	53	0.0031
Firmness	21	52748653	53723864	34	0.0031
Firmness	1	113227837	114213590	42	0.00309
Firmness	18	43633287	44607914	37	0.00309
Firmness	8	40615454	41600064	20	0.00308
Firmness	9	11028613	11997198	28	0.00308
Firmness	10	5452725	6444782	36	0.00307
Firmness	11	89396164	90391944	32	0.00307
Firmness	4	35611255	36535877	14	0.00306
Firmness	23	43644822	44629573	48	0.00306
Firmness	2	18762282	19661202	72	0.00303
Firmness	9	18468223	19421211	50	0.00303
Firmness	10	47265613	48215028	62	0.00301
Firmness	10	65534312	66534185	32	0.003
Firmness	14	45253129	46226278	25	0.003
Firmness	20	15728161	16685174	13	0.003
Firmness	8	44993317	45977032	60	0.00299
Firmness	4	49785845	50755462	53	0.00297
Firmness	7	27945523	28937355	20	0.00297
Firmness	1	14135026	15092475	13	0.00296
Firmness	5	53708524	54640944	24	0.00294
Firmness	6	72332818	73322698	31	0.00294
Firmness	16	15003583	15977374	23	0.00293
Firmness	7	76537357	77471417	19	0.0029
Firmness	6	286406	1285962	18	0.00289
Firmness	1	56872235	57828702	91	0.00288
Firmness	19	57911753	58908417	94	0.00288
Firmness	22	28577193	29544750	35	0.00286
Firmness	4	2773274	3772621	19	0.00285
Firmness	14	65339586	66308321	76	0.00284
Firmness	16	34836151	35817432	88	0.00282
Firmness	22	39677370	40640210	16	0.00282
Firmness	2	115089123	116087049	79	0.00281
Firmness	19	9897334	10893476	102	0.0028
Firmness	4	90552815	91482794	22	0.00279
Firmness	7	34637236	35599341	50	0.00278
Firmness	29	15049904	16040528	14	0.00278
Firmness	2	36389468	37363232	91	0.00277
Firmness	15	16401952	17383187	65	0.00277
Firmness	15	70399531	71397710	10	0.00277
Firmness	8	106386432	107358633	26	0.00276
Firmness	17	38959187	39954504	44	0.00276
Firmness	8	19488876	20469571	23	0.00274
Firmness	19	182070	1124406	23	0.00271
Firmness	2	23867469	24862917	56	0.0027
Firmness	3	79546405	80544878	43	0.0027
Firmness	15	59158276	60121085	18	0.00268
Firmness	2	117025691	118020387	73	0.00265
Firmness	5	33458147	34377696	48	0.00265
Firmness	14	70479091	71429718	37	0.00265
Firmness	17	43133674	44122169	88	0.00265
Firmness	22	24050882	25034195	14	0.00263
Firmness	14	68285936	69277931	31	0.00262
Firmness	19	4769953	5759174	48	0.00262
Firmness	26	38050244	39030371	36	0.00262
Firmness	2	69100283	70085235	36	0.00261
Firmness	6	101408498	102389291	110	0.0026
Firmness	14	51222685	52201890	17	0.0026
Firmness	12	27128891	28087699	38	0.00259
Firmness	17	29477934	30396438	84	0.00259
Firmness	13	68266172	69180530	16	0.00258
Firmness	25	23139539	24125899	38	0.00258
Firmness	4	42704135	43681028	34	0.00257
Firmness	6	12106737	13100273	85	0.00257
Firmness	1	59761558	60709251	26	0.00256
Firmness	16	53161506	54147153	44	0.00256
Firmness	1	153262098	154261689	72	0.00255
Firmness	12	72439691	73436849	146	0.00255
Firmness	23	1742448	2733413	15	0.00255
Firmness	16	2863414	3847395	138	0.00254
Firmness	29	34258994	35193383	26	0.00253
Firmness	6	94920240	95895606	20	0.00252
Firmness	12	54829157	55787723	53	0.00251
Firmness	22	3679627	4666615	21	0.0025
Firmness	26	14966656	15943077	70	0.00249
Firmness	3	75420440	76404989	18	0.00248
Firmness	19	16579092	17547361	38	0.00248
Firmness	22	32559086	33493570	26	0.00248
Firmness	11	40555641	41548624	27	0.00247
Firmness	26	1292511	2238742	15	0.00247
Firmness	14	17948621	18929195	22	0.00245
Firmness	2	52170583	53151541	34	0.00244
Firmness	6	87224275	88216000	36	0.00244
Firmness	11	17217588	18200634	14	0.00243
Firmness	1	147418674	148353535	22	0.00242
Firmness	19	3160503	4159001	35	0.00239
Firmness	20	47163202	48146498	16	0.00238
Firmness	3	51817697	52783346	47	0.00237
Firmness	9	77275436	78217420	11	0.00237
Firmness	7	78759812	79676742	14	0.00236
Firmness	29	13812527	14741921	13	0.00235
Firmness	4	38577586	39552141	30	0.00234
Firmness	1	98891232	99867208	51	0.00233
Firmness	4	110627140	111598568	23	0.00233
Firmness	6	10174686	11148977	24	0.00232
Firmness	8	14371822	15298884	19	0.00232
Firmness	16	19547664	20503645	46	0.00232
Firmness	9	6049937	7027631	16	0.00231
Firmness	12	49665076	50613544	37	0.00231
Firmness	19	1303718	2297200	35	0.0023
Firmness	21	2045589	3041574	34	0.00229
Firmness	6	46233084	47202455	21	0.00228
Firmness	11	76189743	77165040	15	0.00228
Firmness	1	43258943	44211433	32	0.00227
Firmness	18	27429437	28396317	18	0.00226
Firmness	1	127534872	128503005	55	0.00225
Firmness	9	44295368	45293539	41	0.00225
Firmness	6	51856578	52820575	16	0.00224
Firmness	13	48499767	49473634	18	0.00224
Firmness	14	36334418	37324006	60	0.00224
Firmness	17	56380940	57375842	32	0.00223
Firmness	11	84526576	85506286	19	0.00222
Firmness	16	16862970	17857979	29	0.00222
Firmness	4	78046476	79028899	37	0.00221
Firmness	12	71138709	72133626	234	0.00221
Firmness	24	46893383	47883810	31	0.00221
Firmness	4	17452943	18435822	12	0.0022
Firmness	5	52297605	53189301	8	0.0022
Firmness	12	47246053	48187530	54	0.00219
Firmness	21	42885974	43836203	35	0.00219
Firmness	27	7690372	8686623	58	0.00219
Firmness	26	44224735	45209007	45	0.00218
Firmness	4	190991	1183031	16	0.00217
Firmness	5	19096757	20024705	36	0.00217
Firmness	9	16727064	17645456	20	0.00217
Firmness	21	4685232	5667074	78	0.00216
Firmness	2	33575122	34515659	64	0.00215
Firmness	15	18704622	19651010	14	0.00214
Firmness	28	15923464	16805894	23	0.00213
Firmness	6	4105683	5063081	35	0.00212
Firmness	1	155941946	156927945	24	0.00211
Firmness	10	78399022	79374196	42	0.00211
Firmness	23	22663800	23663060	27	0.0021
Firmness	20	45076553	46058057	19	0.00209
Firmness	24	48949533	49930555	79	0.00209
Firmness	23	40827796	41816931	61	0.00208
Firmness	14	73062249	74015277	81	0.00206
Firmness	23	35579146	36578035	23	0.00206
Firmness	1	31129370	32123717	10	0.00205
Firmness	12	19569944	20544897	28	0.00205
Firmness	17	33367107	34356508	22	0.00205
Firmness	9	35971963	36968898	28	0.00203
Firmness	21	15094689	16078733	24	0.00203
Firmness	26	28197657	29186399	14	0.00203
Firmness	27	2099758	3054883	48	0.00203
Firmness	4	79581997	80575752	19	0.00202
Firmness	12	79254439	80191366	24	0.00202
Firmness	7	106192510	107137738	21	0.00201
Firmness	6	22425775	23397161	36	0.00197
Firmness	8	111318888	111491864	14	0.00197
Firmness	1	27171038	28059651	14	0.00196
Firmness	1	46730272	47660239	22	0.00196
Firmness	4	71617028	72532921	46	0.00196
Firmness	9	2904395	3897414	13	0.00196
Firmness	2	2908805	3896532	20	0.00195
Firmness	21	36876290	37863379	17	0.00195
Firmness	6	42994429	43983354	27	0.00193
Firmness	8	96416877	97382742	40	0.00193
Firmness	16	69471279	70450757	26	0.00193
Firmness	3	45354223	46329515	26	0.00192
Firmness	10	92775882	93699458	21	0.00192
Firmness	24	11738284	12710452	35	0.00191
Firmness	2	77884361	78876492	18	0.0019
Firmness	29	3850271	4845291	22	0.0019
Firmness	6	33555068	34501180	21	0.00189
Firmness	22	41938629	42936001	50	0.00188
Firmness	2	27304854	28287714	33	0.00187
Firmness	9	26234597	27217970	15	0.00187
Firmness	14	44142252	45126726	54	0.00186
Firmness	21	46928050	47927121	78	0.00186
Firmness	5	76089128	77078303	33	0.00185
Firmness	21	39798395	40797255	24	0.00185
Firmness	14	33704576	34670135	45	0.00184
Firmness	15	12706743	13697323	13	0.00184
Firmness	21	8531678	9412945	22	0.00184
Firmness	27	12044794	12932024	13	0.00184
Firmness	1	61219155	62207514	16	0.00183
Firmness	1	107347227	108245744	25	0.00183
Firmness	8	79514938	80504432	23	0.00183
Firmness	3	71947539	72930619	16	0.00182
Firmness	4	66609646	67587410	36	0.00182
Firmness	5	12308274	13284414	29	0.00182
Firmness	7	98209867	99187305	15	0.00182
Firmness	11	52560023	53509885	10	0.00181
Firmness	2	80594143	81415525	12	0.00179
Firmness	2	112002573	112999914	79	0.00179
Firmness	9	99381273	100370467	16	0.00179
Firmness	5	17334666	18274115	48	0.00178
Firmness	14	53058646	54032953	19	0.00178
Firmness	11	7749310	8726197	16	0.00177
Firmness	12	7034657	7951611	13	0.00177
Firmness	5	8473627	9427175	25	0.00176
Firmness	6	17601166	18598550	18	0.00176
Firmness	6	49756530	50672369	21	0.00176
Firmness	11	51280199	52242437	14	0.00175
Firmness	5	20445109	21351449	40	0.00171
Firmness	1	114370240	115368465	62	0.0017
Firmness	22	8770130	9698233	16	0.0017
Firmness	1	25360826	26358471	35	0.00168
Firmness	5	15468412	16441037	28	0.00168
Firmness	10	51830635	52798948	45	0.00167
Firmness	1	7772457	8723345	9	0.00164
Firmness	2	90112199	91105469	95	0.00164
Firmness	20	29447902	30433907	25	0.00164
Firmness	6	53776387	54735929	14	0.00162
Firmness	16	8817297	9788433	22	0.00162
Firmness	17	25809498	26735701	13	0.00162
Firmness	10	1874019	2832862	44	0.00161
Firmness	22	44218016	45182436	45	0.00161
Firmness	24	5548990	6437028	8	0.00161
Firmness	24	54355477	55295472	22	0.00161
Firmness	4	89269356	90256644	16	0.0016
Firmness	7	74490091	75473623	41	0.0016
Firmness	3	35136524	36085284	31	0.00157
Firmness	20	39996191	40926479	52	0.00157
Firmness	6	76880221	77878593	20	0.00156
Firmness	6	19166446	20137777	86	0.00155
Firmness	7	64387459	65381872	38	0.00155
Firmness	8	11636894	12635845	15	0.00154
Firmness	13	8505809	9460923	16	0.00153
Firmness	17	47081637	48075899	20	0.00153
Firmness	28	13822380	14787740	29	0.00153
Firmness	9	82534749	83512229	32	0.00151
Firmness	2	34576569	35422605	23	0.0015
Firmness	10	59150216	60070623	80	0.00149
Firmness	21	12441354	13437630	38	0.00149
Firmness	27	27274663	28243665	14	0.00147
Firmness	10	32581893	33574065	20	0.00146
Firmness	28	19301685	20214922	50	0.00146
Firmness	15	2400872	3377128	24	0.00145
Firmness	16	31569381	32544765	51	0.00144
Firmness	17	13101445	14068579	56	0.00144
Firmness	24	1293319	2274958	26	0.00144
Firmness	2	122694386	123669991	35	0.00142
Firmness	8	66989677	67946397	50	0.0014
Firmness	2	56472790	57458564	42	0.00139
Firmness	18	30712148	31620559	9	0.00139
Firmness	2	86753551	87732833	16	0.00137
Firmness	4	8091059	9067243	27	0.00137
Firmness	10	34060207	35009737	30	0.00137
Firmness	12	58711550	59665420	17	0.00137
Firmness	21	16109538	17100610	45	0.00136
Firmness	7	57855237	58848106	29	0.00135
Firmness	22	45397995	46347036	28	0.00135
Firmness	5	72101582	73090843	15	0.00133
Firmness	6	47294106	48191081	15	0.00133
Firmness	21	62192181	63134292	11	0.00132
Firmness	2	92618620	93525767	22	0.00131
Firmness	24	15998369	16990695	11	0.00131
Firmness	2	133899994	134867573	34	0.0013
Firmness	3	62071964	63071866	23	0.0013
Firmness	12	66742610	67719247	15	0.0013
Firmness	7	82868745	83845614	84	0.00127
Firmness	17	21882203	22825878	15	0.00127
Firmness	15	39779502	40771646	60	0.00126
Firmness	24	9565672	10511916	17	0.00126
Firmness	24	22032278	23015613	27	0.00126
Firmness	1	78926727	79912714	41	0.00125
Firmness	2	99488198	100436640	18	0.00125
Firmness	10	98646004	99611908	14	0.00125
Firmness	10	52975439	53967496	38	0.00124
Firmness	17	27202808	28196339	12	0.00124
Firmness	24	4532063	5498951	18	0.00124
Firmness	24	52136857	53103132	21	0.00124
Firmness	14	80203207	81196933	48	0.00123
Firmness	12	8211080	9132844	13	0.00122
Firmness	16	36004313	36979476	31	0.00122
Firmness	4	56449105	57421426	33	0.00121
Firmness	20	54284016	55279349	20	0.00121
Firmness	12	41911529	42878023	10	0.0012
Firmness	1	154592733	155591710	20	0.00119
Firmness	12	43571333	44566930	20	0.00119
Firmness	2	39317206	40200058	21	0.00118
Firmness	20	43322708	44319688	18	0.00118
Firmness	24	26616960	27615255	16	0.00118
Firmness	1	138183699	139085254	47	0.00117
Firmness	11	57319590	58288844	12	0.00117
Firmness	2	127484405	128462843	76	0.00116
Firmness	4	82056167	83038296	79	0.00116
Firmness	6	99350994	100340889	59	0.00116
Firmness	13	10945482	11942310	56	0.00116
Firmness	21	35560912	36550707	16	0.00114
Firmness	2	74916559	75889261	19	0.00113
Firmness	3	3314584	4233590	33	0.00113
Firmness	1	15689019	16654742	15	0.00112
Firmness	6	37321049	38312868	34	0.00112
Firmness	9	45986095	46952579	12	0.00111
Firmness	16	22100963	23096755	18	0.00111
Firmness	2	81922131	82881212	13	0.0011
Firmness	5	117930669	118926924	26	0.0011
Firmness	6	26156593	27154761	24	0.0011
Firmness	22	36505459	37499021	59	0.0011
Firmness	25	5791201	6693132	17	0.0011
Firmness	26	12844005	13829354	64	0.0011
Firmness	4	23046088	24032194	22	0.00109
Firmness	7	92259457	93234983	40	0.00109
Firmness	22	7741942	8657657	38	0.00108
Firmness	1	29963400	30840833	11	0.00107
Firmness	12	50678326	51626416	33	0.00107
Firmness	24	14922727	15849402	11	0.00107
Firmness	27	8803096	9787686	11	0.00107
Firmness	21	10060077	11012534	27	0.00106
Firmness	2	71747196	72744917	29	0.00105
Firmness	12	39153119	40113773	16	0.00105
Firmness	17	23265033	24212388	17	0.00105
Firmness	2	63538313	64505951	15	0.00104
Firmness	7	67410055	68366973	42	0.00104
Firmness	11	90729077	91727314	12	0.00104
Firmness	12	81628796	82530111	22	0.00104
Firmness	18	37851682	38749636	37	0.00104
Firmness	2	40981873	41927880	16	0.00103
Firmness	2	28483654	29462051	60	0.00102
Firmness	7	73107408	74076164	19	0.001
Firmness	4	80687621	81432770	29	0.00099
Firmness	19	10907604	11864672	69	0.00099
Firmness	28	37311281	38284300	19	0.00099
Firmness	1	63139698	64080696	39	0.00098
Firmness	16	33749010	34742490	27	0.00098
Firmness	16	39153395	40149698	54	0.00098
Firmness	6	103982638	104964440	58	0.00096
Firmness	21	38306987	39276506	16	0.00096
Firmness	2	83226939	84107125	9	0.00095
Firmness	4	33936253	34879818	13	0.00095
Firmness	7	94741041	95607084	80	0.00094
Firmness	16	47930985	48916987	19	0.00094
Firmness	10	46235633	47140344	50	0.00093
Firmness	2	66942484	67901433	31	0.00092
Firmness	20	18834043	19787997	14	0.00092
Firmness	26	11247958	12204883	65	0.00092
Firmness	2	46557078	47456300	37	0.00091
Firmness	4	107865113	108852959	20	0.00091
Firmness	4	109319729	110308532	14	0.00091
Firmness	26	3611224	4591615	13	0.00091
Firmness	6	7048144	8047065	18	0.0009
Firmness	7	55186678	56144417	26	0.00089
Firmness	9	29815946	30815937	32	0.00089
Firmness	14	46785504	47779185	39	0.00089
Firmness	19	6359557	7333959	36	0.00089
Firmness	26	26069454	27065718	25	0.00089
Firmness	13	35808763	36767523	59	0.00088
Firmness	19	58991152	59913050	22	0.00088
Firmness	5	83287177	84285421	40	0.00087
Firmness	6	78593688	79563012	14	0.00087
Firmness	8	92481299	93464951	26	0.00087
Firmness	10	77316590	78266699	19	0.00087
Firmness	14	55577526	56556149	35	0.00087
Firmness	14	37352616	38344828	33	0.00086
Firmness	15	57022538	58016754	40	0.00086
Firmness	7	54136253	55135068	33	0.00085
Firmness	4	69185436	70174158	59	0.00084
Firmness	12	16661482	17653614	26	0.00084
Firmness	29	30726433	31674147	14	0.00084
Firmness	24	55815822	56809875	41	0.00083
Firmness	7	84551979	85540162	19	0.00082
Firmness	10	38908979	39831991	11	0.00082
Firmness	12	61806836	62788695	21	0.00082
Firmness	25	29074908	30044455	34	0.00082
Firmness	2	65625986	66535775	14	0.00081
Firmness	5	2577768	3570895	12	0.00081
Firmness	12	48303601	49271243	18	0.00081
Firmness	13	81881400	82861436	20	0.00081
Firmness	12	60332897	61322544	33	0.0008
Firmness	24	49950251	50883760	61	0.0008
Firmness	12	21972999	22960259	33	0.00079
Firmness	21	51035658	51999155	35	0.00079
Firmness	2	73913854	74896456	18	0.00078
Firmness	1	211734	1204825	54	0.00077
Firmness	6	9071092	10048213	14	0.00077
Firmness	6	63580857	64567530	22	0.00077
Firmness	29	10863229	11834909	16	0.00077
Firmness	2	45409368	46399220	21	0.00076
Firmness	2	113299303	114293709	26	0.00075
Firmness	6	50787076	51704975	15	0.00075
Firmness	9	34779813	35744886	17	0.00075
Firmness	17	36662187	37661603	20	0.00074
Firmness	20	59444974	60365668	21	0.00072
Firmness	1	17665716	18650732	18	0.00071
Firmness	21	3238991	4167947	16	0.00071
Firmness	25	11503252	12436815	22	0.00071
Firmness	1	39292042	40162427	10	0.0007
Firmness	22	40819265	41806445	21	0.0007
Firmness	4	83193796	83959158	16	0.00069
Firmness	7	77632633	78565800	17	0.00069
Firmness	10	22780383	23726537	227	0.00069
Firmness	20	46155543	47066817	25	0.00069
Firmness	2	88041694	89037024	49	0.00068
Firmness	12	40598489	41585700	13	0.00068
Firmness	20	49691751	50628579	11	0.00068
Firmness	22	29688945	30688590	25	0.00068
Firmness	25	4778712	5682523	15	0.00068
Firmness	3	39115636	40082143	36	0.00066
Firmness	14	12175643	13140071	26	0.00066
Firmness	1	74175597	75088645	27	0.00065
Firmness	1	133540327	134529844	13	0.00065
Firmness	16	11065126	12052626	19	0.00065
Firmness	7	33386182	34378540	28	0.00064
Firmness	16	27760994	28688202	73	0.00064
Firmness	24	12769949	13675366	10	0.00064
Firmness	5	10929422	11917043	52	0.00063
Firmness	2	101160084	102117400	22	0.00062
Firmness	6	73615355	74479440	12	0.00062
Firmness	8	108211168	109118229	15	0.00062
Firmness	7	88520890	89480893	19	0.00061
Firmness	9	57793857	58729795	10	0.00061
Firmness	12	38096750	39048753	12	0.00061
Firmness	12	56206814	57177709	12	0.00061
Firmness	22	27299008	28287202	24	0.00061
Firmness	6	106192480	107117273	19	0.0006
Firmness	20	42016656	42942535	21	0.0006
Firmness	6	107281039	108230371	13	0.00059
Firmness	12	2975153	3849208	14	0.00059
Firmness	19	15144635	16107230	39	0.00059
Firmness	6	27355784	28285173	21	0.00058
Firmness	6	109595059	110585935	27	0.00057
Firmness	10	54980776	55930379	31	0.00057
Firmness	15	36604135	37547916	22	0.00057
Firmness	21	5778152	6740818	41	0.00057
Firmness	22	37584245	38557896	26	0.00057
Firmness	10	39967099	40861564	23	0.00056
Firmness	6	20194793	21077787	16	0.00053
Firmness	12	9494262	10447859	19	0.00053
Firmness	26	29396252	30350825	14	0.00053
Firmness	7	96937396	97934021	15	0.00052
Firmness	21	18327196	19319207	19	0.00052
Firmness	6	62451191	63430347	40	0.00051
Firmness	7	81302926	82275842	35	0.00051
Firmness	14	48456599	49447249	20	0.00051
Firmness	5	81038371	81935764	20	0.0005
Firmness	6	100378593	101294671	28	0.0005
Firmness	14	34938096	35932857	25	0.0005
Firmness	15	7650382	8560773	21	0.0005
Firmness	4	18482677	19469354	24	0.00049
Firmness	16	52159184	53114298	26	0.00049
Firmness	6	75636552	76634488	11	0.00048
Firmness	7	105124395	106074924	11	0.00048
Firmness	10	41110238	42037030	13	0.00048
Firmness	10	48589436	49566301	16	0.00048
Firmness	2	32047890	33024101	22	0.00047
Firmness	2	123701258	124663255	50	0.00047
Firmness	12	67801611	68774664	15	0.00046
Firmness	27	10675111	11669357	12	0.00045
Firmness	1	104351252	105309490	10	0.00044
Firmness	6	38375856	39322799	15	0.00044
Firmness	13	79569908	80473206	39	0.00044
Firmness	25	30663881	31569710	18	0.00043
Firmness	7	36183804	37093380	18	0.00041
Firmness	1	54168290	55079792	10	0.0004
Firmness	12	63111014	64104527	23	0.0004
Firmness	6	79787752	80755066	21	0.00039
Firmness	1	122995892	123970419	15	0.00038
Firmness	3	4697645	5674271	10	0.00037
Firmness	8	56479469	57354805	10	0.00037
Firmness	10	95629491	96569247	11	0.00036
Firmness	7	99279468	100239773	21	0.00035
Firmness	14	50054280	51026484	15	0.00035
Firmness	13	75783391	76777434	63	0.00034
Firmness	24	10655843	11615091	25	0.00034
Firmness	7	28969413	29944979	23	0.00033
Firmness	15	9167107	10117115	18	0.00033
Firmness	12	57627812	58527568	10	0.00032
Firmness	16	13798618	14779485	14	0.00032
Firmness	27	44538131	45451172	16	0.00032
Firmness	2	108839581	109830690	20	0.00031
Firmness	14	40654246	41623892	37	0.0003
Firmness	6	23703313	24699628	29	0.00029
Firmness	26	19739246	20729178	50	0.00029
Firmness	21	47975177	48915163	23	0.00028
Firmness	24	50983655	51956661	17	0.00028
Firmness	7	87017416	87985487	32	0.00027
Firmness	21	17129879	18086696	14	0.00027
Firmness	21	11237344	12219231	13	0.00026
Firmness	22	31267823	32208077	17	0.00026
Firmness	15	11207429	12167647	10	0.00025
Firmness	12	70008564	70921444	74	0.00024
Firmness	12	3980969	4907672	13	0.00022
Firmness	12	25835535	26747820	19	0.00022
Firmness	7	85592223	86570414	15	0.00021
Firmness	27	4408598	5307539	13	0.00021
Firmness	15	10178188	11144666	11	0.0002
Firmness	3	37440352	38385360	10	0.00019
Firmness	4	95900516	96805972	24	0.00019
Firmness	20	30740010	31730282	48	0.00019
Firmness	12	36952382	37945812	10	0.00018
Firmness	24	47917475	48883619	30	0.00018
Firmness	16	9882825	10872800	17	0.00017
Firmness	14	42869146	43861515	31	0.00015
Firmness	12	44703903	45650558	13	0.00014
Firmness	17	37952687	38895764	12	0.00011
Firmness	2	68053386	68984214	13	9e-05
Firmness	2	72858168	73837126	34	9e-05
Firmness	27	6678049	7677839	86	9e-05
Firmness	7	107297779	108283839	28	7e-05
Firmness	1	158125326	158084578	0	0
Firmness	1	158210016	158125326	0	0
Firmness	1	158215960	158210016	0	0
Firmness	1	158217159	158215960	0	0
Firmness	1	158219115	158217159	0	0
Firmness	1	158219211	158219115	0	0
Firmness	1	158219282	158219211	0	0
Firmness	1	158220047	158219282	0	0
Firmness	1	158222513	158220047	0	0
Firmness	1	158226647	158222513	0	0
Firmness	1	158226977	158226647	0	0
Firmness	1	158227949	158226977	0	0
Firmness	1	158229705	158227949	0	0
Firmness	1	158229836	158229705	0	0
Firmness	1	158244233	158229836	0	0
Firmness	1	158244269	158244233	0	0
Firmness	1	158248484	158244269	0	0
Firmness	1	158254846	158248484	0	0
Firmness	1	158254920	158254846	0	0
Firmness	1	158272309	158254920	0	0
Firmness	1	158296636	158272309	0	0
Firmness	1	158302234	158296636	0	0
Firmness	1	158303826	158302234	0	0
Firmness	1	158303991	158303826	0	0
Firmness	1	158304020	158303991	0	0
Firmness	1	158304059	158304020	0	0
Firmness	1	158304061	158304059	0	0
Firmness	1	158313212	158304061	0	0
Firmness	1	158313236	158313212	0	0
Firmness	1	158313240	158313236	0	0
Firmness	1	158313359	158313240	0	0
Firmness	1	158325303	158313359	0	0
Firmness	1	158336590	158325303	0	0
Firmness	1	158346976	158336590	0	0
Firmness	1	158472415	158346976	0	0
Firmness	2	136116191	136067580	0	0
Firmness	2	136150892	136116191	0	0
Firmness	2	136151120	136150892	0	0
Firmness	2	136151305	136151120	0	0
Firmness	2	136151362	136151305	0	0
Firmness	2	136151488	136151362	0	0
Firmness	2	136151732	136151488	0	0
Firmness	2	136151773	136151732	0	0
Firmness	2	136152019	136151773	0	0
Firmness	2	136168771	136152019	0	0
Firmness	2	136187879	136168771	0	0
Firmness	2	136188007	136187879	0	0
Firmness	2	136188035	136188007	0	0
Firmness	2	136188161	136188035	0	0
Firmness	2	136188166	136188161	0	0
Firmness	2	136188194	136188166	0	0
Firmness	2	136188194	136188194	0	0
Firmness	2	136188421	136188194	0	0
Firmness	2	136188467	136188421	0	0
Firmness	2	136188546	136188467	0	0
Firmness	2	136188613	136188546	0	0
Firmness	2	136188688	136188613	0	0
Firmness	2	136188707	136188688	0	0
Firmness	2	136189040	136188707	0	0
Firmness	2	136189040	136189040	0	0
Firmness	2	136189049	136189040	0	0
Firmness	2	136189049	136189049	0	0
Firmness	2	136189132	136189049	0	0
Firmness	2	136189133	136189132	0	0
Firmness	2	136189204	136189133	0	0
Firmness	2	136189366	136189204	0	0
Firmness	2	136189424	136189366	0	0
Firmness	2	136189454	136189424	0	0
Firmness	2	136189507	136189454	0	0
Firmness	2	136189990	136189507	0	0
Firmness	2	136218516	136189990	0	0
Firmness	3	120829136	120819356	0	0
Firmness	3	120838653	120829136	0	0
Firmness	3	120838778	120838653	0	0
Firmness	3	120839369	120838778	0	0
Firmness	3	120859923	120839369	0	0
Firmness	3	120862039	120859923	0	0
Firmness	3	120862441	120862039	0	0
Firmness	3	120862550	120862441	0	0
Firmness	3	120928899	120862550	0	0
Firmness	3	120957517	120928899	0	0
Firmness	3	120966500	120957517	0	0
Firmness	3	120967252	120966500	0	0
Firmness	4	119720659	119703727	0	0
Firmness	4	119728592	119720659	0	0
Firmness	4	119732047	119728592	0	0
Firmness	4	119742369	119732047	0	0
Firmness	4	119749642	119742369	0	0
Firmness	4	119758109	119749642	0	0
Firmness	4	119771051	119758109	0	0
Firmness	4	119789043	119771051	0	0
Firmness	4	119814992	119789043	0	0
Firmness	4	119841669	119814992	0	0
Firmness	5	120013352	119979862	0	0
Firmness	5	120014781	120013352	0	0
Firmness	5	120020282	120014781	0	0
Firmness	5	120020372	120020282	0	0
Firmness	5	120039505	120020372	0	0
Firmness	5	120047178	120039505	0	0
Firmness	5	120055511	120047178	0	0
Firmness	5	120055711	120055511	0	0
Firmness	6	117762253	117745699	0	0
Firmness	7	110658387	110584521	0	0
Firmness	7	110659231	110658387	0	0
Firmness	7	110662152	110659231	0	0
Firmness	7	110662161	110662152	0	0
Firmness	8	113139376	111491864	0	0
Firmness	8	113252524	113139376	0	0
Firmness	9	103878229	103771813	0	0
Firmness	9	103921905	103878229	0	0
Firmness	9	103922283	103921905	0	0
Firmness	9	103924618	103922283	0	0
Firmness	9	103925149	103924618	0	0
Firmness	9	103926385	103925149	0	0
Firmness	9	103926434	103926385	0	0
Firmness	9	103926511	103926434	0	0
Firmness	9	103926513	103926511	0	0
Firmness	9	103927045	103926513	0	0
Firmness	9	103927063	103927045	0	0
Firmness	9	103946923	103927063	0	0
Firmness	9	103961535	103946923	0	0
Firmness	9	103961948	103961535	0	0
Firmness	9	103961991	103961948	0	0
Firmness	9	103962000	103961991	0	0
Firmness	9	103962145	103962000	0	0
Firmness	9	103962243	103962145	0	0
Firmness	9	103964455	103962243	0	0
Firmness	9	103967387	103964455	0	0
Firmness	9	104003359	103967387	0	0
Firmness	9	104011693	104003359	0	0
Firmness	9	104070758	104011693	0	0
Firmness	9	104085233	104070758	0	0
[truncated: 1,347 more rows]
