# Supplementary material for: Genomic Approaches Reveal Pleiotropic Effects in Crossbred Beef Cattle
Source: Front Genet. 2021 Mar 19;12:627055. doi: 10.3389/fgene.2021.627055 (PMC8017557; doi:10.3389/fgene.2021.627055)
Supplement: Supplementary Table 9 — Genes located within the pleiotropic regions. [file Table_9.xlsx]

## Sheet: SupplementaryTable9
Supplementary Table 9. Genes located within the pleiotropic regions.
Location (BTA:start-end)	Gene stable ID	Gene name	Gene start (bp)	Gene end (bp)
5:56183908-56925298	ENSBTAG00000018361	R3HDM2	56081334	56191524
	ENSBTAG00000018358	STAC3	56193684	56200300
	ENSBTAG00000031503	NDUFA4L2	56205859	56208161
	ENSBTAG00000031500	SHMT2	56208141	56213412
	ENSBTAG00000047650	NXPH4	56216259	56225814
	ENSBTAG00000010830	LRP1	56230519	56310118
	ENSBTAG00000043214	SNORA62	56321025	56321174
	ENSBTAG00000045218	bta-mir-2431	56324073	56324140
	ENSBTAG00000006335	STAT6	56325609	56339539
	ENSBTAG00000006324	NAB2	56340377	56346527
	ENSBTAG00000031076		56354793	56355368
	ENSBTAG00000014659	NEMP1	56356649	56375772
	ENSBTAG00000014655	MYO1A	56378741	56406111
	ENSBTAG00000021807	TAC3	56410874	56418016
	ENSBTAG00000038498	ZBTB39	56432132	56434255
	ENSBTAG00000039157	GPR182	56441009	56443098
	ENSBTAG00000049045		56449519	56450052
	ENSBTAG00000049081		56463654	56468834
	ENSBTAG00000050051		56490433	56495223
	ENSBTAG00000001392	RDH16	56531475	56537384
	ENSBTAG00000013443	SDR9C7	56545369	56554855
	ENSBTAG00000055155		56599458	56602525
	ENSBTAG00000051761		56601985	56614396
	ENSBTAG00000042169		56645578	56645657
	ENSBTAG00000043104		56645822	56645893
	ENSBTAG00000011720	HSD17B6	56674172	56696104
	ENSBTAG00000044000	PRIM1	56711750	56729540
	ENSBTAG00000010701	NACA	56711826	56743636
	ENSBTAG00000055262		56758238	56759353
	ENSBTAG00000017967	PTGES3	56760933	56782192
	ENSBTAG00000013315	ATP5F1B	56789495	56795018
	ENSBTAG00000043048	SNORD59A	56790501	56790575
	ENSBTAG00000042677	bta-mir-677	56791576	56791646
	ENSBTAG00000049930	bta-mir-677	56791577	56791642
	ENSBTAG00000017840	BAZ2A	56796775	56831748
	ENSBTAG00000017830	RBMS2	56836859	56890516
	ENSBTAG00000009281	SPRYD4	56893433	56925355
	ENSBTAG00000009284	GLS2	56910794	56923321
5:26723850-27497503	ENSBTAG00000020177	MYG1	26716865	26724410
	ENSBTAG00000008935	PFDN5	26724888	26729058
	ENSBTAG00000008934	ESPL1	26730162	26752001
	ENSBTAG00000008933	MFSD5	26757885	26760156
	ENSBTAG00000007592	RARG	26774193	26794835
	ENSBTAG00000018993	ITGB7	26796739	26811772
	ENSBTAG00000046481	ZNF740	26813793	26820606
	ENSBTAG00000007829	CSAD	26821653	26847931
	ENSBTAG00000005623	SOAT2	26867427	26877858
	ENSBTAG00000021467	IGFBP6	26878956	26883908
	ENSBTAG00000021464	SPRYD3	26888287	26902878
	ENSBTAG00000006904	TNS2	26903397	26921895
	ENSBTAG00000006883	EIF4B	26925465	26949409
	ENSBTAG00000001517	KRT18	26998530	27002595
	ENSBTAG00000000836	KRT8	27039437	27047690
	ENSBTAG00000039967	KRT78	27084247	27092894
	ENSBTAG00000012676	KRT79	27098480	27108554
	ENSBTAG00000053748		27115964	27128523
	ENSBTAG00000012034	KRT4	27117923	27124833
	ENSBTAG00000045662	KRT3	27135903	27142693
	ENSBTAG00000050617		27157755	27161705
	ENSBTAG00000053300		27169894	27170427
	ENSBTAG00000027974		27188573	27197012
	ENSBTAG00000045770	KRT77	27205200	27218221
	ENSBTAG00000046089	KRT1	27227791	27233514
	ENSBTAG00000039261	KRT2	27256551	27264074
	ENSBTAG00000037638	KRT73	27269589	27280057
	ENSBTAG00000007904	KRT72	27289799	27302328
	ENSBTAG00000000619	KRT74	27312578	27339251
	ENSBTAG00000038384	KRT5	27366774	27373266
	ENSBTAG00000039425	KRT6A	27384131	27389818
	ENSBTAG00000038033	KRT6B	27403486	27408998
	ENSBTAG00000040019		27420179	27424954
	ENSBTAG00000016121	KRT75	27456255	27467771
	ENSBTAG00000054953		27470665	27482792
	ENSBTAG00000007145	KRT82	27485363	27498526
7:51559142-52520697	ENSBTAG00000021775	SLC4A9	51558951	51572952
	ENSBTAG00000054857		51611093	51667303
	ENSBTAG00000054923	U6	51639285	51639391
	ENSBTAG00000010871		51705072	51715786
	ENSBTAG00000052310	EIF4EBP3	51722071	51724000
	ENSBTAG00000001449	SRA1	51724953	51730918
	ENSBTAG00000001450	APBB3	51731683	51737917
	ENSBTAG00000030584	SLC35A4	51738224	51743133
	ENSBTAG00000015032	CD14	51762895	51765768
	ENSBTAG00000030589	TMCO6	51772645	51778631
	ENSBTAG00000015041	NDUFA2	51778423	51780743
	ENSBTAG00000015034	IK	51780969	51793195
	ENSBTAG00000015042	WDR55	51795499	51800408
	ENSBTAG00000018845	DND1	51800738	51803455
	ENSBTAG00000018847	HARS1	51803863	51817052
	ENSBTAG00000025212	HARS2	51817094	51824132
	ENSBTAG00000005441	ZMAT2	51825588	51830683
	ENSBTAG00000028358	Vault	51833316	51833412
	ENSBTAG00000046190	PCDHA2	51894458	51897914
	ENSBTAG00000049097		51897197	51897604
	ENSBTAG00000046717	PCDHA3	51902109	51904514
	ENSBTAG00000052107		51903914	51904321
	ENSBTAG00000049152	PCDHA4	51905934	51910680
	ENSBTAG00000049759		51910089	51910496
	ENSBTAG00000015439		51920612	51933005
	ENSBTAG00000049214		51922417	51922824
	ENSBTAG00000054587		51932393	51932800
	ENSBTAG00000054506		51937544	51937951
	ENSBTAG00000052605		51947791	51948198
	ENSBTAG00000048510		51961575	51961982
	ENSBTAG00000051344		51969350	51969757
	ENSBTAG00000054285		51976791	51977198
	ENSBTAG00000030227	PCDHA13	51980790	51986518
	ENSBTAG00000053013		51982595	51983002
	ENSBTAG00000053546	PCDHAC2	52009933	52103881
	ENSBTAG00000053988		52043909	52044506
	ENSBTAG00000037885	PCDHB1	52169913	52172369
	ENSBTAG00000045858		52176550	52177263
	ENSBTAG00000053160		52210138	52225922
	ENSBTAG00000049493		52225228	52404283
	ENSBTAG00000030474		52258295	52341360
	ENSBTAG00000054343		52307777	52309917
	ENSBTAG00000050840		52317358	52352399
	ENSBTAG00000049316		52367215	52368274
	ENSBTAG00000011938	SLC25A2	52392586	52393491
	ENSBTAG00000040473	PCDHGA3	52428705	52436348
	ENSBTAG00000048645		52434567	52434893
	ENSBTAG00000045683	PCDHGA5	52447920	52454072
	ENSBTAG00000017349	PCDHGC3	52469410	52598877
	ENSBTAG00000053294		52488385	52494212
	ENSBTAG00000054576		52497047	52501408
	ENSBTAG00000055200		52501562	52505627
10:76188006-77186559	ENSBTAG00000025450	SYNE2	76116422	76386867
	ENSBTAG00000054364	bta-mir-2285cq	76312388	76312446
	ENSBTAG00000004498	ESR2	76395356	76445041
	ENSBTAG00000044963	U6	76446758	76446861
	ENSBTAG00000013836		76507877	76538495
	ENSBTAG00000009641	MTHFD1	76546544	76607077
	ENSBTAG00000009643	ZBTB25	76614722	76648488
	ENSBTAG00000009642	AKAP5	76615143	76616429
	ENSBTAG00000040551	ZBTB1	76649277	76678871
	ENSBTAG00000007807	HSPA2	76679838	76682342
	ENSBTAG00000007809	PPP1R36	76687169	76710452
	ENSBTAG00000001551	PLEKHG3	76837233	76885380
	ENSBTAG00000004732	SPTB	76890176	77019425
	ENSBTAG00000028814	5S_rRNA	76988896	76989001
	ENSBTAG00000003469	CHURC1	77048025	77066487
	ENSBTAG00000003474	RAB15	77076095	77096617
	ENSBTAG00000005897	FNTB	77109412	77189928
18:61896649-62491546	ENSBTAG00000011517	CCDC106	61893703	61897283
	ENSBTAG00000045864	ZNF581	61899299	61899895
	ENSBTAG00000047508	ZNF580	61900982	61901500
	ENSBTAG00000012333	ZNF524	61915345	61960163
	ENSBTAG00000016299	ZNF784	61921781	61924820
	ENSBTAG00000030403	FIZ1	61941890	61947502
	ENSBTAG00000051917	ZNF579	61954479	61959077
	ENSBTAG00000006121	SBK2	61982147	61990216
	ENSBTAG00000030885	SSC5D	61999364	62021041
	ENSBTAG00000043361	U6	62002090	62002193
	ENSBTAG00000019051	NAT14	62021731	62025035
	ENSBTAG00000038034	ZNF628	62025056	62031537
	ENSBTAG00000051978	C19orf85	62042308	62051276
	ENSBTAG00000050011		62048799	62052842
	ENSBTAG00000015950	ISOC2	62053844	62060249
	ENSBTAG00000008932	SHISA7	62066756	62073582
	ENSBTAG00000009211	UBE2S	62089250	62093134
	ENSBTAG00000023343	RPL28	62099120	62101918
	ENSBTAG00000021057	TMEM190	62106899	62110115
	ENSBTAG00000044157		62118907	62122389
	ENSBTAG00000007200	COX6B2	62124767	62126264
	ENSBTAG00000014087	KMT5C	62131439	62138720
	ENSBTAG00000022813	TMEM150B	62159120	62167311
	ENSBTAG00000015226	BRSK1	62167350	62190012
	ENSBTAG00000051071		62190246	62191434
	ENSBTAG00000003644	HSPBP1	62195226	62205672
	ENSBTAG00000049905		62206129	62212564
	ENSBTAG00000021157	PPP6R1	62216820	62228726
	ENSBTAG00000052531	bta-mir-7865	62222901	62222960
	ENSBTAG00000051212	TMEM86B	62229686	62233357
	ENSBTAG00000040559	PTPRH	62242461	62251375
	ENSBTAG00000002522	SYT5	62252338	62259163
	ENSBTAG00000002515	TNNI3	62260692	62273071
	ENSBTAG00000006419	TNNT1	62274658	62285833
	ENSBTAG00000017847	PPP1R12C	62291434	62309936
	ENSBTAG00000009512	EPS8L1	62310784	62323676
	ENSBTAG00000030393	RDH13	62337525	62355536
	ENSBTAG00000050944		62363963	62370641
	ENSBTAG00000047175		62393610	62405845
	ENSBTAG00000047953	NLRP2	62409111	62438024
	ENSBTAG00000046383		62453964	62454894
	ENSBTAG00000045854		62462232	62476548
	ENSBTAG00000047473		62490163	62504128
19:26984181-27979809	ENSBTAG00000009190	SLC2A4	26983928	26990339
	ENSBTAG00000009126	YBX2	26988948	26996169
	ENSBTAG00000002018	EIF5A	27014948	27020485
	ENSBTAG00000010513	GPS2	27020759	27024021
	ENSBTAG00000010519	NEURL4	27023548	27035375
	ENSBTAG00000045892		27036503	27039629
	ENSBTAG00000010532	KCTD11	27038891	27055354
	ENSBTAG00000052395		27055563	27056888
	ENSBTAG00000017739	TNK1	27065301	27073018
	ENSBTAG00000017747	PLSCR3	27073600	27078136
	ENSBTAG00000031752	TMEM256	27081979	27083126
	ENSBTAG00000020252	NLGN2	27087314	27098969
	ENSBTAG00000020253	SPEM1	27099426	27100767
	ENSBTAG00000048416	SPEM2	27103385	27105180
	ENSBTAG00000031737	TMEM102	27112268	27114980
	ENSBTAG00000050569		27113962	27114540
	ENSBTAG00000019242	CHRNB1	27116487	27131137
	ENSBTAG00000008289	ZBTB4	27131781	27147274
	ENSBTAG00000016370	SLC35G6	27148724	27150319
	ENSBTAG00000046765	POLR2A	27151658	27171770
	ENSBTAG00000053047		27221316	27228645
	ENSBTAG00000031725	TNFSF12	27283307	27291150
	ENSBTAG00000000130	TNFSF13	27292078	27294941
	ENSBTAG00000000131	SENP3	27296635	27304659
	ENSBTAG00000000132	EIF4A1	27305005	27311552
	ENSBTAG00000042836	SNORA48	27307596	27307730
	ENSBTAG00000045293		27308447	27308591
	ENSBTAG00000044856	SNORD10	27309365	27309505
	ENSBTAG00000042868	SNORA67	27310490	27310633
	ENSBTAG00000000133	CD68	27312058	27314128
	ENSBTAG00000000134	MPDU1	27315837	27319239
	ENSBTAG00000005461	SOX15	27319235	27321042
	ENSBTAG00000005462	FXR2	27322295	27335891
	ENSBTAG00000004222	SAT2	27344313	27345970
	ENSBTAG00000004226	SHBG	27346147	27350672
	ENSBTAG00000013680	ATP1B2	27364091	27369121
	ENSBTAG00000001069	TP53	27376072	27388416
	ENSBTAG00000001071	WRAP53	27388364	27401531
	ENSBTAG00000052025	EFNB3	27403079	27409148
	ENSBTAG00000008605	DNAH2	27416681	27523393
	ENSBTAG00000048062	KDM6B	27535830	27545702
	ENSBTAG00000014693	TMEM88	27545899	27546951
	ENSBTAG00000014695	NAA38	27546606	27548927
	ENSBTAG00000051958	CYB5D1	27548918	27552991
	ENSBTAG00000014377	CHD3	27570592	27594543
	ENSBTAG00000044837	SCARNA21	27589400	27589539
	ENSBTAG00000051381	RNF227	27596609	27598288
	ENSBTAG00000014940	KCNAB3	27603100	27609768
	ENSBTAG00000047214	TRAPPC1	27610779	27612351
	ENSBTAG00000047756	CNTROB	27612384	27627113
	ENSBTAG00000008773	GUCY2D	27662514	27676988
	ENSBTAG00000008779	ALOX15B	27695196	27704006
	ENSBTAG00000012475	ALOX12B	27718183	27730008
	ENSBTAG00000012478	ALOXE3	27739350	27760708
	ENSBTAG00000012436	HES7	27763456	27765929
	ENSBTAG00000043025	U6	27771796	27771905
	ENSBTAG00000003889	PER1	27778418	27788197
	ENSBTAG00000054934	VAMP2	27795436	27799326
	ENSBTAG00000053402		27809584	27812096
	ENSBTAG00000043508	U8	27820782	27820917
	ENSBTAG00000001702	TMEM107	27821338	27823573
	ENSBTAG00000051950		27824421	27825794
	ENSBTAG00000001711	BORCS6	27831617	27833445
	ENSBTAG00000049613		27832849	27834383
	ENSBTAG00000001717	AURKB	27835752	27840596
	ENSBTAG00000007117	CTC1	27852911	27873656
	ENSBTAG00000031509	PFAS	27879985	27895903
	ENSBTAG00000018809	RANGRF	27903909	27905323
	ENSBTAG00000018808	SLC25A35	27905299	27909233
	ENSBTAG00000020688	ARHGEF15	27923680	27934590
	ENSBTAG00000014443	ODF4	27949539	27954573
	ENSBTAG00000054068		27962899	27967161
	ENSBTAG00000050388	KRBA2	27967606	27971119
	ENSBTAG00000012344	RPL26	27974414	27979325
19:38188955-39131233	ENSBTAG00000000641	SKAP1	38060253	38364401
	ENSBTAG00000049370	bta-mir-2340	38262561	38262636
	ENSBTAG00000020321	SNX11	38376400	38384920
	ENSBTAG00000002949	CBX1	38395615	38414767
	ENSBTAG00000013653	NFE2L1	38420711	38433852
	ENSBTAG00000039954	COPZ2	38443546	38453501
	ENSBTAG00000036361	bta-mir-152	38444475	38444560
	ENSBTAG00000014202	CDK5RAP3	38489984	38499387
	ENSBTAG00000012249	PRR15L	38510736	38516493
	ENSBTAG00000012259	PNPO	38520754	38527313
	ENSBTAG00000013740	SP2	38533720	38565114
	ENSBTAG00000001825	SP6	38615465	38616592
	ENSBTAG00000001828	SCRN2	38623127	38626863
	ENSBTAG00000001830	LRRC46	38627367	38631794
	ENSBTAG00000001832	MRPL10	38631948	38638738
	ENSBTAG00000013523	OSBPL7	38639481	38651271
	ENSBTAG00000014199	TBX21	38715293	38727078
	ENSBTAG00000011280	TBKBP1	38748410	38764622
	ENSBTAG00000006586	KPNB1	38773099	38794976
	ENSBTAG00000053289		38795095	38803701
	ENSBTAG00000011435	NPEPPS	38823897	38928029
	ENSBTAG00000042555	U6	38864114	38864219
	ENSBTAG00000025001	MRPL45	38966206	38985585
	ENSBTAG00000049522		38975044	38975736
	ENSBTAG00000001804	GPR179	38989588	39004881
	ENSBTAG00000008535	SOCS7	39011186	39036089
	ENSBTAG00000016911	ARHGAP23	39088363	39136166
19:40330729-42594001	ENSBTAG00000021462	CSF3	40330599	40332907
	ENSBTAG00000021468	MED24	40334163	40360183
	ENSBTAG00000045067	SNORD124	40341515	40341618
	ENSBTAG00000010745	THRA	40366052	40391256
	ENSBTAG00000012178	NR1D1	40389125	40397513
	ENSBTAG00000010375	MSL1	40417962	40428347
	ENSBTAG00000006250	CASC3	40432365	40455099
	ENSBTAG00000015232	RAPGEFL1	40458896	40472295
	ENSBTAG00000038126	WIPF2	40490708	40526914
	ENSBTAG00000010384	CDC6	40524612	40546357
	ENSBTAG00000012500	RARA	40559946	40595285
	ENSBTAG00000052844		40623003	40623248
	ENSBTAG00000019262	TOP2A	40627306	40653433
	ENSBTAG00000008611	IGFBP4	40672669	40684245
	ENSBTAG00000007958	TNS4	40696965	40720517
	ENSBTAG00000054624	bta-mir-2285cb	40752649	40752706
	ENSBTAG00000015133	CCR7	40775267	40786420
	ENSBTAG00000015308	SMARCE1	40833643	40856220
	ENSBTAG00000030539	KRT222	40860845	40870069
	ENSBTAG00000040279	KRT24	40903097	40907225
	ENSBTAG00000030542	KRT25	40945832	40953601
	ENSBTAG00000030546	KRT26	40963732	40969876
	ENSBTAG00000030548	KRT27	40975417	40982582
	ENSBTAG00000030555	KRT28	40990474	40998423
	ENSBTAG00000020824	KRT10	41008991	41013346
	ENSBTAG00000015518	KRT12	41053613	41059170
	ENSBTAG00000007794	KRT20	41065643	41075614
	ENSBTAG00000043117		41111543	41111668
	ENSBTAG00000040460	KRT23	41116547	41134104
	ENSBTAG00000020078	KRT39	41163729	41170341
	ENSBTAG00000049112		41172250	41173174
	ENSBTAG00000017408	KRT40	41179783	41186894
	ENSBTAG00000054927	KRTAP3-3	41190862	41191562
	ENSBTAG00000054092		41198996	41199292
	ENSBTAG00000054542		41201889	41202203
	ENSBTAG00000052919	KRTAP3-1	41211660	41212263
	ENSBTAG00000050460		41234379	41234819
	ENSBTAG00000024995		41237204	41237674
	ENSBTAG00000030559	KRTAP1-1	41241869	41242821
	ENSBTAG00000049202		41249858	41250286
	ENSBTAG00000038759		41253424	41254098
	ENSBTAG00000037665		41267157	41267555
	ENSBTAG00000039644		41279231	41279939
	ENSBTAG00000024839		41281287	41281841
	ENSBTAG00000046075		41286926	41287699
	ENSBTAG00000051280		41300924	41301553
	ENSBTAG00000050687		41307895	41308494
	ENSBTAG00000049960		41313786	41314385
	ENSBTAG00000038386	KRTAP4-7	41318529	41319608
	ENSBTAG00000054462		41325980	41326489
	ENSBTAG00000052676		41331418	41332047
	ENSBTAG00000049262		41337418	41338077
	ENSBTAG00000048472		41351199	41351828
	ENSBTAG00000053670		41360015	41360527
	ENSBTAG00000054513		41366103	41366732
	ENSBTAG00000054189		41400394	41400789
	ENSBTAG00000054957		41406831	41407819
	ENSBTAG00000040229		41412315	41435991
	ENSBTAG00000050842		41431546	41432133
	ENSBTAG00000051563		41448235	41448825
	ENSBTAG00000052160	KRTAP9-1	41451564	41453021
	ENSBTAG00000050354		41464791	41465381
	ENSBTAG00000049110		41468229	41468987
	ENSBTAG00000050115		41479170	41479928
	ENSBTAG00000050542		41482789	41483373
	ENSBTAG00000048895		41509712	41511167
	ENSBTAG00000052164		41512834	41524638
	ENSBTAG00000050447		41517542	41523486
	ENSBTAG00000037553	KRT33A	41552389	41557718
	ENSBTAG00000030519	KRT33B	41575278	41581410
	ENSBTAG00000037560	KRT34	41593205	41597632
	ENSBTAG00000013685	KRT31	41614120	41619258
	ENSBTAG00000000573	KRT37	41627702	41634832
	ENSBTAG00000053139		41643286	41653975
	ENSBTAG00000016384	KRT32	41666472	41674684
	ENSBTAG00000006807	KRT35	41678480	41683431
	ENSBTAG00000046124	KRT36	41690878	41694867
	ENSBTAG00000050581		41705326	41713040
	ENSBTAG00000004903	KRT15	41721536	41726328
	ENSBTAG00000004905	KRT19	41731625	41735635
	ENSBTAG00000047165	KRT9	41776859	41783309
	ENSBTAG00000007583	KRT14	41792382	41796909
	ENSBTAG00000033766	KRT16	41824311	41827946
	ENSBTAG00000006806	KRT17	41834618	41840426
	ENSBTAG00000047262	KRT42	41841920	41849264
	ENSBTAG00000042827	U6	41859977	41860080
	ENSBTAG00000042897		41879096	41879215
	ENSBTAG00000002282	EIF1	41907220	41909777
	ENSBTAG00000017663	GAST	41926791	41929104
	ENSBTAG00000052414	HAP1	41934418	41945539
	ENSBTAG00000017685	JUP	41961520	41987894
	ENSBTAG00000025752	P3H4	41998195	42004951
	ENSBTAG00000011454	FKBP10	42006042	42014027
	ENSBTAG00000011456	NT5C3B	42015614	42041251
	ENSBTAG00000011459	KLHL10	42024526	42037110
	ENSBTAG00000050549	KLHL11	42039541	42047980
	ENSBTAG00000016740	ACLY	42049435	42093855
	ENSBTAG00000050335		42064350	42065375
	ENSBTAG00000013698	TTC25	42107008	42130544
	ENSBTAG00000025762	CNP	42130921	42138136
	ENSBTAG00000002654	DNAJC7	42139364	42169593
	ENSBTAG00000002657	NKIRAS2	42171684	42176531
	ENSBTAG00000046162	ZNF385C	42177663	42235344
	ENSBTAG00000048660	C19H17orf113	42189839	42210142
	ENSBTAG00000046580	DHX58	42237031	42247670
	ENSBTAG00000044019	KAT2A	42247950	42256261
	ENSBTAG00000006982	RAB5C	42256788	42280743
	ENSBTAG00000024979	HSPB9	42257571	42258084
	ENSBTAG00000001195	KCNH4	42283857	42299780
	ENSBTAG00000000665	HCRT	42302320	42303571
	ENSBTAG00000000666	GHDC	42307188	42312293
	ENSBTAG00000010125	STAT5B	42319170	42357910
	ENSBTAG00000052763		42387164	42390885
	ENSBTAG00000009496	STAT5A	42395221	42416545
	ENSBTAG00000021523	STAT3	42417949	42491771
	ENSBTAG00000039684	CAVIN1	42507157	42521900
	ENSBTAG00000053969		42545957	42546808
	ENSBTAG00000019218	ATP6V0A1	42555705	42611486
	ENSBTAG00000046078		42586453	42586587
29:43148023-43405926	ENSBTAG00000007061	PPP2R5B	43147030	43155894
	ENSBTAG00000007063	GPHA2	43156087	43156747
	ENSBTAG00000032178	MAJIN	43170300	43176129
	ENSBTAG00000011467	BATF2	43205606	43212737
	ENSBTAG00000002238	ARL2	43227243	43235042
	ENSBTAG00000002243	SNX15	43242325	43254073
	ENSBTAG00000002248	SAC3D1	43254529	43256984
	ENSBTAG00000002249	NAALADL1	43256742	43272965
	ENSBTAG00000054862		43266116	43267138
	ENSBTAG00000026971	CDCA5	43280453	43297228
	ENSBTAG00000015479	ZFPL1	43297386	43301446
	ENSBTAG00000054077	TMEM262	43301416	43302133
	ENSBTAG00000015499	VPS51	43305490	43317745
	ENSBTAG00000005069	TM7SF2	43316442	43323367
	ENSBTAG00000005073	ZNHIT2	43322776	43324014
	ENSBTAG00000020807	FAU	43326671	43328299
	ENSBTAG00000005075	MRPL49	43328457	43332374
	ENSBTAG00000005076	SYVN1	43332275	43339711
	ENSBTAG00000005772	SPDYC	43386613	43388631
	ENSBTAG00000010230	CAPN1	43400333	43427397
